# Supplementary material for: Genome-Wide Analysis of the FBA Subfamily of the Poplar F-Box Gene Family and Its Role under Drought Stress
Source: Int J Mol Sci. 2023 Mar 2;24(5):4823. doi: 10.3390/ijms24054823 (PMC10002531; doi:10.3390/ijms24054823)
Supplement: Supplementary file 1 [file ijms-24-04823-s001.zip]

Archive with 10 entries (10 files):
- Fig.S1-s6.pdf
- Table.S1 List of Populus trichocarpa F-box proteins..xlsx
- Table.S2 Physicochemical properties of FBA gene subfamily of Populus trichocarpa F-box family..xlsx
- Table.S3 Co-lineage genes of PtrFBAs in P. trichocarpa.xlsx
- Table.S4 Duplications of PtrFBA genes in P. trichocarpa..xlsx
- Table.S5 Sequence and SeqLogo of the Motif1-10.xlsx
- Table.S6 Promoter element analysis.xlsx
- Table.S7 Expression of PtrFBA genes in diverse poplar tissues.xlsx
- Table.S8  Expression of PtrFBA genes in poplar under stress.xlsx
- Table.S9 PCR Primer.xlsx
