# Supplementary material for: Genome-Wide Analysis of the FBA Subfamily of the Poplar F-Box Gene Family and Its Role under Drought Stress
Source: Int J Mol Sci. 2023 Mar 2;24(5):4823. doi: 10.3390/ijms24054823 (PMC10002531; doi:10.3390/ijms24054823)
Supplement: Supplementary file 1 [file ijms-24-04823-s001.zip › Table.S1 List of Populus trichocarpa F-box proteins..xlsx]

## Sheet: Sheet1
Table S1 List of Populus trichocarpa F-box proteins
Gene name	Sequence ID	Protein sequence	Length(aa)	CDS sequence	Length	Chromosome number	Start	Finish
PtrFBX1	Potri.001G007000.1.v4.1	MESTLFTEFIPSLPQELGLECMTRLPYTAHRVASQVCKQWRELLESKDFYYHRKKLGYTHKVACLVQAAHRADVSQGSKPGNSPSFGITVFDSVSQTWQRLDPVPKYPNGLPLFCQLASCEGKLVVMGGWDPVSYEQVSHVFVYDFTTRKWREGKEMPSKRSFFAIGAYSGRIYVVGGHDENKNALKTGWVYDLSKEEWTELNQMSQERDECEGVVIGDEFWAVSGYRTDNQGEFEESAEVYEFRSGQWRRVKEAWIPGRCPRSSVGAGKDGRLMSWADLDPAVRVAVRGIMFGLRVMVSGSDSPGAPQGFYMVEMKDGQNGQLEKINVPEEFSGFVQSGCCVEI*	346	ATGGAAAGTACTTTGTTCACTGAGTTTATCCCGAGTTTGCCTCAAGAACTTGGTCTTGAGTGCATGACTCGGTTGCCTTACACGGCTCACAGAGTTGCATCCCAAGTCTGCAAGCAATGGCGTGAATTACTGGAAAGCAAGGATTTTTATTACCATAGAAAGAAACTGGGGTACACCCATAAGGTTGCTTGTCTTGTTCAAGCTGCTCACAGGGCTGATGTTTCGCAAGGATCGAAACCAGGTAACTCGCCTAGTTTTGGGATCACTGTGTTTGATTCTGTGAGTCAGACATGGCAGAGGCTTGACCCGGTGCCCAAGTATCCAAACGGGTTGCCTTTGTTTTGTCAATTGGCAAGCTGTGAGGGGAAGCTCGTGGTCATGGGAGGGTGGGACCCAGTG…	1038	Chr01	493207	494619
PtrFBX2	Potri.001G008000.1.v4.1	MQKMEHHRSSNGPRGFRVQAPLVDSASCYCKVDSGLKTVAEARKFVPGSKLCIQPDINPNAHKSKTSRRERTRVQPPLLPGLPDDLAIACLIRVPRAEHRKLRLVCKRWYRLLAGNYFYSLRKSLGMAEEWVYVIKRDRDGKISWNAFDPVYQIWQPLPPVPREYSGALGFGCAVLSGCHLYLFGGKDPLRGSMRLVIFYSVRTNKWHRAPDMLRKRHFFGSCVINNCLYVAGGECEGIQRTLRSAEVYDPNKNRWSFISDMSTAMVPFIGVVYDGKWFLKGLGSHREVMSEAYDPETSTWTPISDGMVAGWRNPSISLDGHLYALDCRDGCKLRVYDEASDTWNKFIDSKLHQGSSHALEAAALVPLNGKLCIVRNNMSVSLVDVSSPDKRVESNPHL…	438	ATGCAAAAGATGGAGCATCATCGGTCATCAAATGGTCCAAGAGGGTTTAGAGTTCAAGCTCCACTAGTTGATTCCGCATCATGTTATTGCAAAGTAGATTCTGGTTTAAAAACAGTTGCTGAGGCAAGGAAGTTTGTTCCAGGATCAAAACTTTGTATCCAGCCTGATATCAATCCTAATGCACACAAGAGCAAGACCTCACGCAGAGAGAGGACCCGAGTCCAACCACCACTTCTTCCTGGTCTACCTGATGATCTGGCCATTGCATGTCTGATTCGAGTTCCTCGAGCTGAACATCGAAAGCTCCGTCTAGTTTGTAAGAGATGGTACCGCCTCCTTGCTGGGAACTACTTTTATTCTCTTAGGAAAAGTCTTGGAATGGCAGAGGAGTGGGTTTAT…	1314	Chr01	539462	543930
PtrFBX3	Potri.001G021500.3.v4.1	MKMQISSDSSNLGTMEKPLNPIFWKEMSLSKLTKKDCISDVSDRFFQLPDELIVTILTRTKDAKTLIRCLSVCKRLQCLVTKVDTVFLGFSYPGEAGQYLPCWKSHYHIPQSTIPALMKVFVNLKALEIKLCLCPSLLPCYYGVSRSCSFKFLLKSVDMNDKMHTHMCTAFDIGSLLSADGEISFPESNMMYIGNVKSSLMLSFFLVILCHRPKTLRSMVILSSESYGSEGKAQYRSEDKEGYRSEGNVFMESEQVARFRALSLTTGVDESWLKDPQNLVCWLENHEENKHQLAEKLWLIHKWEGERCNMNESIVKKSDVEELLRAFDEDIDENNENEDFFRM*	344	ATGTCTCTATCCAAATTGACCAAGAAAGACTGTATTTCAGATGTCTCAGACAGATTCTTTCAATTACCGGATGAATTGATTGTAACCATCCTGACAAGAACTAAAGATGCCAAAACCCTTATTCGTTGCTTGTCAGTTTGCAAGCGCTTGCAATGCCTTGTCACCAAAGTTGACACAGTCTTCCTTGGATTCTCGTATCCGGGCGAGGCTGGTCAGTATCTCCCATGCTGGAAATCACATTACCACATTCCGCAATCAACAATCCCTGCCCTCATGAAAGTGTTTGTTAATCTGAAAGCTCTTGAAATTAAGCTCTGCCTTTGCCCTTCACTACTCCCTTGTTATTATGGAGTATCTCGCAGTCGTAGCTTCAAGTTCCTGCTGAAGTCTGTGGACATG…	933	Chr01	1644993	1650986
PtrFBX4	Potri.001G021600.2.v4.1	MSVSKLTKKGCISDVSCRFIQLPDELIVSILKKTGDPKTLICCSAVCKHLQFLVSKVDSVSLRFSYPGTAGDYLPCWKSHYHIPQSAIPALMKVFANMISLKIELCLCPSLVPWYSGIARTHGFKFQLKAMDMNDEMHTQVCMAFEVGLLSSDGEGMLLPESEALDILNVKNPLMLSFFLVILFYRPKSLRSVVILSAGLLGYGLERYLPKHKEMYRSGGNVFMESGQLAKFRTLNSSTRLNESWLKNPQNLICWLKKHEENNYRLGEKLWLIHKWEGERCNMKQSIVKKTDVDELLRAFDEDVDEKP*	309	ATGTCGGTGTCCAAATTGACCAAGAAAGGCTGTATTTCGGATGTGTCGTGCAGATTCATTCAATTACCTGATGAATTGATTGTATCCATCCTGAAAAAAACAGGAGACCCTAAAACCCTTATTTGTTGCTCGGCAGTCTGCAAGCATTTGCAATTCCTTGTCTCCAAAGTTGACTCAGTCTCCCTTAGATTCTCGTATCCGGGCACTGCAGGCGATTATCTCCCATGCTGGAAATCACATTATCACATTCCACAATCAGCAATTCCTGCCCTCATGAAAGTGTTTGCTAATATGATCTCTCTCAAAATCGAGCTCTGCCTTTGCCCTTCACTGGTCCCTTGGTATTCTGGAATAGCTCGCACCCATGGCTTCAAGTTCCAGCTGAAGGCAATGGATATG…	927	Chr01	1652552	1654808
PtrFBX5	Potri.001G021801.1.v4.1	MKRFITAQQSHNQELTLRRSTRLTDKFQKLPDELTTKIFSKLEDDPKTLIRCSAVSKKWASFVFKTAHLSFIFSCTPERSRFFPSSKLHNHISSSAIPAIMNAFSNLESIEIKLCRCPSRTPQPPCCQNITKMNVVWTSDDSQADTCMAFDVGLLSTIEGAKLSHRLSGEKKFATLLSSSVMDFYWTMLDHRPKSLRRVVIMSAKMDPEGFRSGGKVFIRYEQLSKLRDSVSNSRVNESWLEDPQNVVYWHKKHTDKEHLLQEQVWLVYHWQFILANRKFTLKDLNLKKADLREVLDGLDAAAAGGDNGTRKRRFQYQQ*	320	ATGAAGAGATTCATAACAGCCCAACAAAGCCACAATCAAGAGTTGACGTTGAGGAGATCAACAAGATTGACAGACAAATTTCAGAAATTACCTGATGAATTGACCACCAAAATCTTTTCAAAATTGGAAGATGACCCCAAAACCCTCATTCGCTGCTCAGCTGTTAGCAAGAAGTGGGCATCCTTTGTCTTCAAGACCGCCCATCTCTCCTTCATATTTTCCTGTACACCTGAAAGGAGTCGTTTTTTTCCAAGCTCAAAACTACACAACCATATTTCATCATCTGCAATCCCTGCTATCATGAATGCGTTTTCAAATCTGGAATCTATCGAAATTAAGCTCTGTCGTTGCCCTTCTCGAACTCCACAACCACCTTGTTGTCAAAACATCACCAAGATG…	960	Chr01	1658997	1661293
PtrFBX6	Potri.001G021900.1.v4.1	MKRSKSTQQSQNQLFPLRRSARLADKFQKLPDELTIKIFSKMEDDPKTLIRCSAVSKTWSSFVSKTVNLTLRFLSTGEKGHSLPCSKRHHHIPLPAIPAIMKVFANLESLKIKLCRFPSPTAQPCCQNFTKMKVDWEGDDYHTYTCTAYEVGLLSTIKGAMLFHDFSKSTFAAIQGFPVTYFYWRMLDHRPKTLRRMVIMSSKMEGFRSGGKVFMRYEQLPNLRDSVSNLRVNERWLEDPQNVVHWHKNHSDKEHFLQEQVWLLYEWQYFVTNRELDMKEMMVKETGYTELLDGLDYDGGGDHIRKH*	308	ATGAAGAGATCCAAATCAACCCAACAAAGCCAAAATCAACTTTTCCCGTTGAGGAGATCAGCAAGATTAGCAGACAAATTTCAGAAGTTACCTGATGAATTGACCATCAAAATCTTTTCAAAAATGGAAGATGACCCCAAAACCCTCATTGGATGCTCAGCTGTCAGCAAGACTTGGTCTTCCTTTGTCTCCAAAACTGTTAATCTCACCCTGAGATTCTTGAGTACAGGTGAGAAGGGTCATTCACTTCCATGCTCAAAACGGCACCACCACATTCCATTACCTGCAATCCCTGCTATAATGAAGGTGTTTGCAAATCTGGAATCTCTCAAAATTAAGCTCTGTCGTTTCCCTTCTCCAACTGCACAACCTTGTTGTCAAAACTTCACCAAGATGAAG…	924	Chr01	1665686	1669171
PtrFBX7	Potri.001G022100.1.v4.1	MKRSKSTQQSQNQLFPLRRSQRLADKFQKLPDELTIKIFSKMEDDPKTLIRCSAVSKTWSSFVSKTVNLTLRFSSTGEKGHSLPCSKRHHHIPLPAIPAIMKVFANLESLKIKLCRFPSPTAQPCCQNFTKMKVDWEGDDYHTYTCTAYEVGLLSTIKGAILFHDFSKSTFAAIQGFPVTYFYWRMLDHRPKTLRRMVIMSSKMEGFRSGGKVFMRYEQLPNLRDSVSNLRVNESWLEDPQNVVHWHKNHSDKEHFLHEQVWLLYEWQYFVTNRELDMKEMIVKETDYTELLDGLDYDGGGDQIRKHRSDEYRP*	315	ATGAAGAGATCCAAATCAACCCAACAAAGCCAAAATCAACTTTTCCCGTTGAGGAGATCACAAAGATTAGCAGACAAATTTCAGAAGTTACCTGATGAATTGACCATCAAAATCTTTTCAAAGATGGAAGATGACCCCAAAACCCTCATTCGATGCTCAGCTGTCAGCAAGACTTGGTCTTCCTTTGTCTCCAAAACTGTTAATCTCACCCTGAGATTCTCGAGTACAGGTGAGAAGGGTCATTCACTTCCATGCTCAAAACGGCACCACCACATTCCATTACCTGCAATCCCTGCTATAATGAAGGTGTTTGCAAATCTGGAATCTCTCAAAATTAAGCTCTGTCGTTTCCCTTCTCCAACTGCACAACCTTGTTGTCAAAACTTCACCAAGATGAAG…	945	Chr01	1701475	1704963
PtrFBX8	Potri.001G022400.1.v4.1	MGKSKKTQHKDQDLTLRRSARLADKFKKLPEELILKILSKIRQDPKTLIRCSSVSKNLHSLISKFDSISLRLSYPDEDYASLPCFHSHHHIPQAVVPGIIRVFSNLKFLQLNLCPCPSPSSEDGEMSWLKFLRHNDDDDYMNCEITVAFEVGFLSGTRTSGDLPLKLRPQIVNTGVVEMNLLIVNTILQHCPKTLRSLVVSSAKMQGSGSKGEVFVRQEVMGKLADVVSSLRGYESWVKWLNDPRNVAYWLKNPLNDEHRCLREIMWAVRRVELPWPWEERNELVVREGDVKELLSVYDYNDEQQRGDGN*	311	ATGGGAATATCCAAGAAGACCCAGCATAAAGATCAAGACTTGACGCTGAGAAGATCTGCTAGATTGGCAGACAAGTTCAAGAAACTACCAGAAGAGTTAATCCTTAAAATCCTGTCCAAAATCCGGCAAGACCCCAAAACTCTCATACGCTGTTCCTCTGTTTCCAAGAACTTGCATTCTCTCATCTCCAAATTTGACAGTATCTCCCTCAGATTATCGTATCCTGATGAGTACTATGCTTCTCTTCCATGCTTCCATTCACATCACCACATCCCACAAGCGGTCGTTCCTGGTATCATAAGGGTTTTTTCAAATCTCAAGTTTCTTCAACTTAATCTCTGTCCGTGCCCTTCTCCGTCTTCTGAAGATGGAGAAATGTCCAGGTTGAAGTTCTTGCGT…	933	Chr01	1729269	1730252
PtrFBX9	Potri.001G025601.1.v4.1	MEEQGKQKKKNKKPLSSSFCPINNLDDGCLMHIFSFLSPIPDRYNTALVCHRWCYLACHPRLWLRVEQSAKDLSEPGVFPSIEKAVSAARPGDTILIAAGGRHLASNIQINKPLCLIGGGELPDETTLLCSRGSDSALEFINTCKLANLTVKAELGCCLLHRSGRLTIDSCILQCEASPLDYLSCPIISTAGGNEVVSSAVKTKGNRVSVSQTRIEGGAKAVLTSGDLTLQQVRVIYARTFVYFWFDVDSQ*	252	ATGGAGGAGCAAGGCAAGCAAAAAAAGAAGAATAAAAAGCCATTATCATCATCTTTTTGCCCCATAAACAATCTTGATGATGGTTGCCTTATGCACATCTTCAGCTTCTTATCACCAATTCCAGATCGGTATAACACCGCCCTCGTTTGCCACAGATGGTGTTACTTGGCATGTCATCCTCGCTTATGGCTCCGAGTAGAACAATCTGCCAAAGATTTATCAGAGCCTGGAGTTTTCCCCAGCATTGAGAAGGCTGTCTCTGCTGCTAGGCCCGGCGACACCATTCTAATTGCAGCAGGTGGGAGGCATCTTGCCTCTAATATTCAAATAAACAAACCTCTTTGCCTGATTGGTGGTGGTGAGCTTCCTGATGAAACAACTCTCTTATGTTCTCGAGGT…	756	Chr01	1920701	1924146
PtrFBA1	Potri.001G035500.1.v4.1	MMLFPEITADILSRLPVKSLKRFRCVSKSWCKEIDSPYFINTHLKRSSQAHTHLNLILRDATNLCTVDLDSPDFTSIELKNNPLKSDDCATEVMGSCNGLLALLNSDFSIALYNPSTREKKMIPVSPLELPNDLDDSKVSSLFNFYGFGHDPINEDYKVVRFIHFYGDSPDGFFHCEVKVYSLKSNSWKRIDDYPYDLRFILPPDYHPRCRRGYGVFANSAVHWKATVVGKGKENGSDLIVAFDLGAEEFKIIPQPDYSSNEHEMNVGVLGGCLCVFCNKNCKQVEIWVMKEYGVKESWTHLCTVIAQLQVKEFWLYARPLAYSKGGDKILLELDNRFFVWYDLRRRKSKIIRIRGAPPIFIAEICVGSLVTLNGGGEGQTSGKDTQEKRKTRKKRAGN…	421	ATGATGCTCTTTCCAGAGATAACAGCCGATATTCTAAGCAGACTACCGGTCAAATCTCTCAAACGTTTCAGGTGCGTGTCTAAATCATGGTGCAAAGAAATCGACAGTCCATACTTTATCAACACTCATCTCAAAAGATCATCACAAGCACACACCCATCTCAACCTCATTCTTAGAGATGCCACCAACTTATGCACTGTAGACTTGGACTCACCCGACTTCACCTCCATAGAACTGAAAAACAATCCTTTAAAAAGTGACGACTGCGCTACTGAAGTAATGGGTTCTTGTAATGGACTGCTTGCCCTGTTAAATTCTGACTTTAGTATTGCTCTATATAATCCATCAACTAGAGAAAAGAAAATGATACCCGTTTCACCTTTAGAGTTGCCAAATGAC…	1263	Chr01	2525379	2529350
PtrFBX10	Potri.001G050100.1.v4.1	MDMSQVLPEECLAHIISFTSPRDACGSALVSRNFRSAADSDAVWKGFLPSDHVEIISSSPASSSSQLTALSKKELYFHLCNNPILVNNGIMSFALEKHGGKKCYMIGARGLSITWGDTPDYWTWKPLPDQSRFSEVAELRYVWWLDVRGRIDAKIFSPKTTYAAYLVFKLTDSTRGFDERLVELSVNFEESVGEEKLHVFLDVPPDYDMPPLPRERSDGWMEIEMGEFFYDNEDDGSVVAYLREVDNYTTKNGLIIEGIEFRPKEVR*	268	ATGGATATGTCCCAGGTTCTCCCAGAGGAGTGCCTAGCCCACATCATTTCCTTCACATCGCCACGGGATGCTTGCGGATCTGCTCTGGTCTCTCGTAACTTCCGGTCAGCCGCAGATTCTGATGCCGTTTGGAAAGGATTTCTGCCCTCCGATCATGTTGAAATCATATCCTCCTCGCCAGCCTCATCATCCTCACAGCTAACCGCTTTATCCAAGAAGGAACTTTACTTCCATCTTTGTAACAACCCTATCCTCGTCAACAATGGTATCATGAGCTTTGCACTAGAGAAGCATGGTGGGAAAAAATGCTACATGATTGGAGCAAGAGGACTTTCAATTACCTGGGGAGATACACCTGACTATTGGACATGGAAACCCTTACCAGATCAGTCTAGGTTC…	804	Chr01	3820470	3823856
PtrFBA2	Potri.001G057100.2.v4.1	MEEELAMLRQFIGQLQDLLNLYGSPLPPFDSLQPFHFHNHQQQNHNNGNNNRWCFLNLDDGSADDYCSLVMAAGKSGSFKMLEPCKPPPSKKPRKERNRGKSLGTTSSTEVMQQEIWKEFPEDLFEAVIARLPITTFFRFRSVCRKWNSFLDSQSFSQHCAQVPQSNPWFYTIAHENVNSGAMYDPSLKKWHHPTISYLPTKTIVLPVASAGGLVCFLDIGHRNFYVCNPLTQSFKELPPRSVKVWSRVAVGMTLNSNAASGGYKILWVCCDGEHEVYDSLKNSWTRPGSMPSCIKLPLSLNFRSQAVSLGGTLYFMRSDPEGIVSYNMVTGVWKQSIIPAPHHLSDRTLAQCEGRIILVGLLTKNAATCVCIWELQKMTLLWKEVDRMPNIWCLDFYG…	467	ATGGAAGAAGAGCTGGCCATGCTTAGGCAATTCATTGGTCAGCTTCAAGACCTTTTGAATCTCTACGGCTCTCCTCTTCCTCCTTTTGATTCTCTTCAACCCTTTCACTTTCATAACCATCAACAACAAAATCACAACAACGGCAACAACAACAGAATTTTCTTCTTCCTCTTACTCGCTGCATCCACGCTCATTTACAGATGGTGCTTCCTCAATCTTGATGATGGCTCAGCAGATGATTACTGTAGTCTTGTGATGGCGGCTGGAAAATCTGGAAGTTTCAAGATGTTGGAACCTTGCAAGCCTCCACCCTCCAAGAAACCTCGCAAGGAGCGGAATCGAGGAAAATCACTGGGAACTACCAGTTCAACTGAGGTTATGCAGCAAGAAATTTGGAAA…	1446	Chr01	4331714	4336834
PtrFBX11	Potri.001G079300.1.v4.1	MTRRVRRKLAHSKEKNKEIVGSNSENQDDGCLRSSTICDLDWMALPDDTAIQLFSYLNYRDRASLSATCRTFRLLGSSPCLWDSLDLRYHKFDIAAAQSLSSRSKNLRKLRFLGAESADAIISLEARELREISGDFCRDITDATLSMIAARHEMLECLQLGPDVCERITSFAIRVIALCCPKLKRLQISGVKEVTGEAINALAKHCRQLVEVAFMESNSVDELALGNLTSVQFLSLAGTKNLKWNSASCVWSKLPKLVGLDVSRTDITFSSVMRLFLSSQYLKVLVALNCPVFEAEVDNHMTYNHKGKILLTVFNDIFKAVGSLFVDITENESNNLSYWRKVKSIDRSMDVIATWIEWIFSHFLLRIAENNPKELDAFWIKQGAALLLDLLQSSQEDVQ…	922	ATGACTCGAAGGGTGAGGAGAAAGTTGGCACACTCCAAGGAAAAAAATAAGGAGATTGTAGGCAGTAATTCAGAGAATCAGGATGATGGATATTTGCGCTCCACTACCATTTGTGACCTTGATTGGATGGCATTGCCTGATGACACAGCTATTCAGCTATTTTCTTATTTAAATTATCGAGACCGGGCCAGTTTGTCGGCAACATGTCGAACATTTAGACTGTTAGGTTCCTCTCCTTGTTTATGGGATTCTCTAGACCTTCGGTACCACAAGTTTGATATTGCAGCAGCACAGTCGCTGTCTTCTCGATCCAAAAATCTTCGGAAGCTTCGGTTTCTAGGGGCAGAGTCCGCAGATGCTATTATTAGTCTTGAAGCGAGGGAACTTCGTGAAATTAGT…	2766	Chr01	6281030	6291395
PtrFBX12	Potri.001G089600.1.v4.1	MEITAFDFTLSQSFLIASSVTLLSLLLAFLTLRSKSPKPDLTVHSSTSAASTTKTITCRCCCSCNGEIGSVNSADSFTAEEKYLNGGGAAEEMVVEKQTGASMMEQLVPEITTHALSYLDYPSLCRLSMTNSLMRKAANDDNAWKALYHKDFTLEQDSVTPVNGWKAYYAATRAIVNVNTEFFNIIRERSLQAMSQLWLHADYVKCTHASGENLSGYNAVIQSWQFAFNWEQGLDFQVRDVRARVLTDMAWVTMKMYVVEMDNGPFNVTNVFEFHNGRWHLVHHHCSVMVLDGEVDQQIMHA*	303	ATGGAGATTACTGCCTTCGATTTCACTCTCTCTCAATCTTTCCTCATAGCCTCATCTGTTACTCTCCTCTCTCTCTTACTCGCTTTCCTCACTCTCCGATCAAAATCACCCAAACCGGATCTCACCGTCCATTCCTCCACGTCAGCAGCATCAACAACCAAAACGATAACCTGCAGGTGTTGCTGCTCCTGTAACGGTGAAATTGGAAGTGTTAATAGTGCGGATTCTTTTACGGCGGAGGAGAAGTACTTGAACGGTGGCGGTGCGGCGGAGGAGATGGTGGTGGAAAAGCAGACCGGAGCGTCGATGATGGAGCAGCTAGTGCCGGAGATTACGACACACGCGCTTAGTTATTTGGACTATCCGAGTTTGTGTAGGTTGTCGATGACTAATTCGCTA…	909	Chr01	7055384	7059646
PtrFBX13	Potri.001G109800.3.v4.1	MGANLSSSFADPNVYSLVGSLCLQPSPPPPRIKPGLGDLPESCVALVLEYLNPSEICRLAKLNRAFRGASWADFVWESKLPVNYEDLIERVFGDGLEDKLCKREVYTRLCRANTFDDGTKKAWLDKRTGGVCLSIASKGLAITGIDDRRYWNHIPTEESSFNSVAYLQQIWWFEVDGQFEFPFPAGTYSLFFRLQLGRAAKRFGRRICNTEHVHGWDIKPVQFQLWTSDGQYASSQCFLEDPGKWNLYHAGDFVVDGTNASTKLKFSMTQIDCTHTKGGLCLDSILVYPCKLKEGLGHF*	300	ATGAATTTAGCACAGCATCTAAGAAAATCCAGAATCAAAAGCTCCCTTTACCTTCCTCTATGCCACCTCTCTTTCGTTTCCTTTTCAATCCCCAATCTCTTTATTATATACAACTTTCTAGTCTCTCTGTTTTTGGGTTCCTCTTTCTTTCTTTCTTTTCTCTTGATGGGCGCTAATCTTTCTTCAAGCTTTGCAGACCCAAATGTTTATTCTCTTGTCGGGTCTTTATGCTTACAACCATCACCACCGCCACCAAGGATAAAGCCAGGTCTTGGTGATTTACCAGAGAGTTGTGTCGCTTTAGTTCTTGAATATTTAAACCCATCAGAGATTTGCAGATTGGCTAAATTAAACAGGGCATTTCGTGGTGCTTCTTGGGCTGATTTTGTTTGGGAGTCA…	1065	Chr01	8731724	8734832
PtrFBX14	Potri.001G125800.1.v4.1	MSFFTEKTLKKKKRPPRWSHLWLKNTKPLKHALFAMQLQSVSSPPTPTPTPTLTPQQQQQADPNTKLRDKTGTLISNLPDIDRTLLLGDDLLLKILSKLPDSQRNPNSLVCKRWLNLQGRLVRSLKVLDWEFLESGRLLSRFPNLTHVDLLNGCVVRPHDCCVRLSHRVFQMDINSGVSGFLPDWRVCEENLSPVEVVDRGLRVLASGCPNLRKLVVVGASEIGLLSFAEDCLTLQELELHKCNDDALRGIAACMNLQILKLVGNVDGFYGSLVSDIGLTILAQGCKRLVKLELSGCEGSFDGIKAIGQCCQMLEELTICDHRMDCGWLAGLSYCENLKTLRFLSCKRIDPSPGPDEYLGCCPALERLHLRKCQLRDKKSLKALFKVCEAVREIVVQDC…	518	ATGTCGTTTTTTACCGAGAAAACGTTGAAGAAGAAGAAGAGACCACCAAGGTGGTCACACCTGTGGCTCAAAAACACAAAACCATTGAAGCATGCTTTATTCGCTATGCAGCTCCAGTCTGTCTCTAGCCCGCCAACGCCAACGCCAACACCCACACTCACACCACAACAGCAGCAACAAGCAGACCCCAACACCAAACTCAGAGACAAAACAGGAACCCTCATCTCCAATCTCCCCGATATTGACCGTACACTTCTCTTAGGTGATGATCTCCTCTTAAAAATCCTCTCTAAATTGCCTGATTCTCAAAGAAACCCTAATTCACTTGTTTGTAAACGGTGGCTTAATCTCCAAGGCCGTCTTGTTAGGTCTTTAAAGGTTTTAGATTGGGAGTTTCTT…	1554	Chr01	10197568	10200761
PtrFBA3	Potri.001G129200.2.v4.1	MKRRGNHVNPSPRGSRDIDAQTKGGGDDFRSISALPIQNLVDILSRLPFKTIFSCMCVCKKWKDLILAPEFAKLHHTRAPASLILRSHRHGRRRRPRSLCLLDLEASDICSPDAAVKLSPDFGFPTGNFEIVNTCNGLICIRHFHSPNDISILNPLVGDYITLPLTKKKHKSYVFSWFGHSPKTDEYKVIQFVQQPSKLEAEIHTLGKGTWTSIHGGALSPPIDMRCHNAFVGGCLHWIVNDPSKSEFIYCLEFGRELFQPVAAPPHLGPNDKDRTGDMMLGVLGGCLYFFDYPLGDSFDIWVMKQYGVQESWTKEFILKNPSTDIIWYWDLYRPISLLSNGEILMSHKSKAMVSYNPEDRSFRFLKIYGIQNFEANPYVPSFLSPREIVKGENTGAAN…	404	ATGAAGAGGAGAGGAAACCATGTCAACCCCAGTCCCAGGGGTAGCAGAGATATTGATGCCCAAACTAAAGGAGGAGGAGATGATTTCCGGTCCATTTCAGCATTACCCATTCAAAACCTCGTCGATATACTCTCTAGGCTACCCTTCAAAACCATTTTCAGTTGCATGTGTGTGTGCAAGAAATGGAAGGATCTTATATTAGCCCCAGAATTTGCCAAACTGCACCACACTAGAGCACCTGCCTCTCTCATTCTTCGATCCCACAGACATGGACGTCGACGCAGACCTAGAAGCCTTTGCTTACTCGATCTAGAAGCCTCGGATATATGCAGTCCTGATGCAGCAGTGAAGCTCAGTCCTGACTTCGGTTTCCCAACTGGGAACTTTGAAATTGTGAAC…	1434	Chr01	10450319	10452219
PtrFBA4	Potri.001G129400.2.v4.1	MTDPTRRHHANASSRIKKRKPEATECSISRLPDDMLRVIFCKLPIGMLLNDCRHVCKSWGAILLDPDFGNLYLSLKEPSTLFLCMKDYTTLHWLEFQGEQCFFNPVANFIKKYQFVNSCNGLLYLREYRSRNPYFDDLVMYILNPVTGEYMCVPPAEVGRDLETGLSGLGFSPQTNEFKAIRIYKLDVKNDLQADVYTLGNGSWKTVGTAPDILESCLFYHWGYMKAFVNGAFHWLLVDMDDDLDQIITFDFETEQFGSIALPEIVEFEGYQILNLGVLGDSIYFCGHDKIESAESKEIWVMRQYGVVESWTKMFVIENEVGVQNPFIFRAIAVFDNGDVLLLWDKTLVWYDQETESYTLLSIEGRAIVHELRFALLKDDAKGDGPKVSRV*	392	ATGACGGATCCAACGCGTCGCCACCATGCAAATGCTTCATCCAGAATCAAGAAGCGGAAGCCGGAAGCCACTGAATGCTCCATATCAAGGCTTCCTGACGACATGCTCAGGGTCATCTTTTGCAAACTCCCAATCGGAATGCTTCTAAATGATTGCAGGCATGTTTGCAAGTCATGGGGAGCTATTCTCTTAGACCCTGATTTTGGCAATCTTTACCTATCCCTTAAAGAACCCTCCACCTTGTTTCTCTGCATGAAAGACTACACAACCCTCCACTGGCTTGAATTTCAAGGAGAACAATGCTTCTTTAATCCTGTTGCCAACTTCATCAAGAAATATCAGTTTGTCAATTCTTGCAATGGATTGCTTTATTTACGCGAATATAGGTCTAGAAATCCT…	1854	Chr01	10454596	10457534
PtrFBX15	Potri.001G160900.1.v4.1	MEGAFSNSMPSHFSYTFTPGTSSAYVTDTVTNTWMDTRIWSKLPQSLIDRVIAFLPPPAFFRARCVCKRWYSLLFSNNFLELYIQISPRRHWFLFFKHKSLKSYICGNNSNTTRGSGGQTSTTNIFEGYLFDPYDIAWYRISFPLVPSGFSPAAASGGLICWVSDEAGAKSIILCNPLIGSLSQLPPTLRPRLFPSTGLKVGPSSIDVAVAGDDLISPYAVKNLSTESFHIDAGGFYSLWGTTSSLPRLCSLESGQMVCVDDRFYCMNYNPFSVLAYEIAANSWCKIQAPMRRFLRSPSLVESMEKLILVAAVEKSKLNVPKSLRLWSLQACGTTWVEIERMPQQLYQQFEEMEAGHGFDCVGHGEFIAIIIRGSDKALLFDILRKAWQWIPPCPYMNH…	440	ATGGAAGGTGCTTTCAGCAATTCCATGCCCTCACACTTCTCCTACACTTTCACCCCTGGGACTAGTAGTGCTTATGTTACAGATACTGTCACCAATACTTGGATGGACACCAGGATATGGAGTAAGCTCCCGCAATCGCTGATTGATCGTGTAATCGCCTTTCTTCCACCTCCAGCCTTTTTTAGAGCTCGTTGTGTCTGCAAGAGATGGTATAGTCTCTTGTTCTCCAACAATTTTCTTGAACTCTATATCCAAATATCCCCACGCCGCCATTGGTTCTTATTCTTCAAGCACAAAAGCTTAAAAAGCTACATCTGTGGAAACAACAGTAACACCACTCGTGGCAGTGGCGGCCAAACTAGTACAACCAATATATTTGAAGGGTACCTCTTTGATCCT…	1320	Chr01	13414716	13416050
PtrFBX16	Potri.001G178300.1.v4.1	MELIPGLPYDIARDCLIRVKYKQLATVVSICKSWKSETESPEFRRLRRATCTGQKLVVMAQARVNPNQASNIMKNGVSPVYRFTLLEPDTGDWCELPPIPGFSNGLPLFCQVASVGSDLVVLGGLDPVTWEVSVSVFIFNFVSATWRRGADMPGVRRSFFGFASDFDRMVYVVGGHDGDKNALRSTMAYDTAKDEWLSLPDMARERDECKAIFRHGNLHVIGGYSTEMQGRFERTAEVFEIASWQWKNVLDDLLEDAMCPKTCVCGSDGELYMCRGGYVVALKGSTWKPVADLPADVSNIANVTAWQDKLVVIGTAGFREPYMAYVLDLKNYKWKKMETPQQYSGHVQSGCYLEI*	356	ATGGAGCTAATTCCAGGCCTTCCTTATGATATAGCTCGTGATTGTTTGATCCGGGTGAAGTACAAGCAATTGGCAACAGTTGTATCCATCTGCAAGTCTTGGAAAAGCGAGACCGAGTCACCGGAGTTTCGCCGGCTTAGAAGAGCCACTTGCACTGGTCAAAAGCTTGTTGTGATGGCACAGGCGAGAGTTAACCCCAATCAAGCTTCTAATATCATGAAGAATGGGGTCAGCCCGGTCTACCGGTTCACTCTTCTTGAACCGGATACAGGTGACTGGTGTGAGTTACCCCCGATTCCTGGGTTCTCAAATGGGTTGCCACTGTTTTGCCAGGTGGCCAGTGTTGGGTCAGATCTTGTGGTGCTGGGTGGGTTGGATCCGGTGACCTGGGAGGTTTCC…	1068	Chr01	15368215	15369630
PtrFBX17	Potri.001G178500.1.v4.1	MAQLIPSLPNDIATECLIRLPFQHFPAATLACEGWKLEIESPEFFQSRKVAGYSQPTIVMALARVGEETGGSSQKNLRSPTTYRLAFCDLKTGTWGELQPIPEFSKGLPMFCRLAVAGLNLVVIGGWDPETCRVSNAVFIYSFVSATWRRGADIPGVKRSLFGCASDINGNKVYVAGGHEEEKNALTSVLGYDVAKDDWIKLPDMARERDECNAVFHSGKIHVFGGYSTEAQGVFDASSEAFDLGEWRWVQMQENFLGTNMSARTCVADGNGRFCICQGSEVMVAYEEAEWRRVAELPVDMGVPACVMMGQNKLLVIGAGKSDDPHMFFELDLERYTWTMLEAPKQHSGHVQSICFLEI*	360	ATGGCACAGCTAATCCCAAGCCTCCCTAATGACATTGCTACCGAATGCTTGATACGCTTGCCATTTCAACACTTTCCTGCAGCGACATTGGCATGCGAAGGCTGGAAACTTGAGATAGAGTCACCAGAGTTTTTTCAAAGTCGAAAGGTTGCTGGTTATAGCCAGCCCACCATTGTTATGGCACTAGCAAGGGTTGGTGAAGAAACAGGAGGTAGCAGTCAGAAAAATCTAAGAAGCCCAACAACTTATAGGCTTGCATTTTGTGACCTCAAAACGGGAACATGGGGTGAGTTGCAGCCAATTCCAGAATTCTCAAAAGGTCTGCCGATGTTTTGCCGATTGGCCGTGGCTGGTTTAAATTTGGTGGTGATTGGCGGGTGGGATCCAGAAACTTGCAGG…	1080	Chr01	15379667	15381028
PtrFBX18	Potri.001G210800.1.v4.1	MESLPDAIVQCIFSHMNNAKDVAICNCVSKRWKESLPFIKSLFFPRNSFDNHDGSDHPDTIVCKMISSIVKLEELVVYSPFSSTGLASWLLLVSSSLKHLELRLDNLAEYQSCIESPSKLDCISAAKNLESLKLWGVLMVKSPKWDAFPKLQSLEIVGARLEDPALTAALQACPILKNLLLLGCEGVRSVSLELLNLEQCKLDFYGGGNYSLTLTSPKIEFLEVQGCSWISVRETTRLRNLSISNNAGRVYMVDFGKLAALEFLSIRGVQWCWNAISKMLHLASEVKHLYMKVEFTGDFDNLQPFPEIDLVDFFNSHPKLQKFDIHGAMFAALCQKNSLKNVQSGFVIPCLEEVVITVRSPLNAEQKISTLESLLKYGKVMKSMAIRILRMRSSHSSAD…	420	ATGGAATCTCTCCCCGATGCGATTGTTCAATGCATTTTCTCGCACATGAACAATGCCAAGGATGTGGCCATCTGTAATTGTGTCTCGAAGCGATGGAAAGAGTCTTTGCCTTTTATCAAAAGCCTCTTCTTCCCCAGGAACTCTTTTGATAACCACGATGGCAGTGACCATCCGGATACCATTGTATGCAAGATGATATCATCGATTGTTAAATTAGAAGAGCTTGTCGTGTACAGCCCATTTTCGAGCACAGGCCTAGCCTCGTGGCTACTGCTTGTGAGCTCATCGCTCAAACATCTTGAGCTTAGATTGGACAATCTCGCTGAATACCAGAGCTGCATCGAGAGCCCATCGAAACTGGATTGCATTAGCGCTGCAAAGAATTTGGAGTCTTTAAAG…	1260	Chr01	21134889	21137341
PtrFBA5	Potri.001G224200.1.v4.1	MAKRYRTRLYERKCLEEPSSTPTLPAEIFVDILSRLPVEAMTQCKSVCKSWRDLLSTPYFARLHFAKAKPSSLLFCHCSGNKTKLYCCHIHSSRGSNINNAMVSMPTKFKLPKNTFRGKVVGSSNGLLCLSEIHRMKKKFYICNPITGEYIGIAGPKVEQGWHVFEPIGFFYNPQNQQCKILMPRVRVGYGNFPGSGQIFTLGSNSWRNIDIPGHLHLIRAVPLNGALHWISTRDDRHISSFDMENEQALSIALPDQVVMHTASLAGLGNFLCIFDNEYPEFNIWVMKEYGVEESWKHYTVKRSPNSHYRPVAIKEDASILLIQNSETLISYDPKTKESRALYDQIGDRRFVYIHTPSLVPLKDILIGAGHYKILNVRKRKRCSTINFLEF*	392	ATGGCGAAAAGATATAGAACTAGGTTATATGAGAGAAAGTGTCTTGAAGAACCATCATCCACGCCCACGCTACCAGCTGAAATCTTCGTCGATATTCTTTCAAGACTACCTGTCGAGGCCATGACGCAGTGCAAAAGCGTTTGTAAATCCTGGCGTGACCTCCTTTCAACTCCTTATTTTGCACGCCTGCACTTCGCCAAGGCAAAACCCAGCAGCCTCTTGTTTTGTCATTGTTCAGGCAATAAGACTAAGCTATATTGCTGTCATATCCATAGCTCTCGCGGCAGTAATATTAATAATGCCATGGTGAGTATGCCAACAAAATTTAAGCTCCCGAAAAATACCTTTCGAGGCAAAGTTGTGGGTTCGAGTAATGGCTTGCTTTGTTTGTCGGAAATT…	1176	Chr01	23487768	23488943
PtrFBA6	Potri.001G262900.1.v4.1	MSYFLPQDVLTDILARLPFKTILQCRCVSKTWYSLISRSTFATHHLNKTTKTKNSDILLFGYCSRESNGEIEHYFLYPDEGFPDNHLEELDCPFKSTWAALWNPSIRKTGSIPRPNVTFTSHGSFVHSLGFGFDSISNDYKLVRVVYLQDCSFDFDEVPPMVEVYTMRRGCWGMITNDLKYVIREQSACAFLNGVCHWIGYNSLERDEPRHATVAFNLGNEVFVQMTVPDCLVWDDFIDISLTVFDGMLSLVPCKKWLWEETSCSVWVMKEYGVGESWTKLFHIEHVEGIQRLVAFRENNEVLLAGEDGELISYDPNTNNWDCKLFGDVDSFYLDTFVESLVLLSEADRVLVENTSGNGEGEY*	364	ATGTCTTATTTTCTCCCACAAGACGTGTTGACAGACATCCTTGCAAGATTGCCGTTCAAGACAATATTGCAATGCAGGTGCGTTTCAAAAACATGGTACTCTTTAATATCAAGATCTACTTTCGCTACTCATCACCTCAACAAAACCACCAAGACCAAGAACAGTGACATCCTTCTATTTGGGTATTGCTCTAGGGAATCAAATGGGGAAATAGAGCATTATTTCTTATACCCAGATGAGGGTTTTCCTGATAACCATCTAGAGGAACTTGATTGCCCATTTAAAAGCACATGGGCTGCTCTTTGGAATCCCAGTATTAGAAAGACTGGAAGTATTCCTAGGCCAAATGTTACTTTCACGTCACATGGATCCTTTGTGCACTCTCTCGGGTTTGGGTTT…	1092	Chr01	27175153	27177427
PtrFBX19	Potri.001G271900.1.v4.1	MPESCNSRHFSWLMKSCFPNPQDPTSKPLSPNPIITISIPTTTTLSSLSDDLLLECLSRVPSSSLPSISLVCRRWSLLLHSPSFIYLRRLHHLIHPTIFTLSAPFAASLRLPDDNDADTNDPLWKVASCLPFPVASLDSLSHARLSAIGSRIYIIGRNETFCYDVWSGIITSRSSMIYPRKKFATAVLSGKIYVAGGGSRAGAALEEYDPDTDTWRVVAQATRRRYGCIGAAVDGVFYVIGGLKIGAALENEVTRAASAGAEAYVYASSMDLFDVESRAWLRSRAVPGGGCVVAACAVAGYVYILTSHAVELSFCRFDARRRGGGSNGKGFGEWCRIKSPPLPAQVRLDSTVRFSCVGVENKVVLIQVSGCIDDLLRRSGRNVRGLKEGLVLVYDCVSG…	422	ATGCCAGAAAGTTGCAATTCTCGCCACTTCTCATGGCTAATGAAATCTTGCTTCCCAAACCCACAAGACCCCACCTCCAAACCCCTCTCTCCAAACCCTATAATCACCATCTCCATCCCCACCACCACCACCCTCTCTTCTCTTTCAGATGACCTTCTCTTAGAATGCCTCTCTAGAGTCCCTTCCTCTTCCCTCCCTTCCATTTCCCTCGTTTGCCGCCGCTGGTCCCTCCTCCTTCACTCTCCTTCTTTTATCTACCTACGCCGTCTCCACCATCTCATCCACCCCACCATCTTCACTCTGTCCGCCCCTTTTGCCGCCTCCCTCCGACTACCAGATGACAATGATGCCGATACCAATGACCCTTTGTGGAAAGTTGCTTCGTGTCTTCCTTTTCCT…	1266	Chr01	27932885	27934667
PtrFBX20	Potri.001G273900.1.v4.1	MLLYFFITCFSFVLLLKPLPLKPLPPWTSEMRLLSFWFLKDLLLFSYLGSLRSTLLKVFHIDRIPLKMTIKNMSLSSSARAEKSSLDGEAGEMSVLDLPELALECILERLPPAGLCSMAGVCTSLRERCVSDHLWEKHMKQKWGRVIGPAAYREWQWHLASRKDLGSCKQGKPKGLTRLLSMFWPSSWSTPKADPINNSKQRSSLPVNSIMSWYLALETGKFWFPAQVFNRENGHVGFMLSCYDANLSYDPGTDTFQVRYPPHGRRAIATESGVPWERLRAPPFDTSPHDLHISDCLNDLRPGDHIEIQWRRNKEFPYGWWYGVVGHLELCDGNENYCRCHNSDTVVLEFHQYTPGSRWRSTAVNRKEHREEGDEADGFYGGIRKLYNNEEISRWKRLW…	406	ATGCTACTTTACTTCTTCATTACTTGTTTCTCCTTCGTCCTATTGTTAAAGCCCCTCCCTCTCAAGCCTTTGCCTCCATGGACAAGTGAAATGAGATTGTTGTCATTCTGGTTCTTGAAGGACTTGCTTCTCTTCTCTTATTTAGGGTCATTAAGGAGTACCCTTTTGAAAGTTTTTCATATCGATAGAATCCCTTTAAAAATGACAATTAAGAATATGAGCCTAAGTTCAAGTGCAAGAGCAGAAAAAAGTTCTCTTGATGGTGAAGCTGGAGAGATGTCTGTTTTGGACTTGCCTGAATTGGCCTTGGAATGCATTCTTGAGAGGTTGCCTCCTGCAGGGCTCTGTAGCATGGCAGGCGTGTGTACTTCTTTGAGGGAAAGGTGTGTGAGTGATCAT…	1218	Chr01	28051147	28055837
PtrFBX21	Potri.001G277400.1.v4.1	MDSTSPPQWSSLPSDLLFNIASILGTRIDLLSLRAVCNSWRSSLSLPPKTPLVKLPFPIDPNNPNLNPNRHGHFALSESFSYSLEPINRDPKRTWLIKIQESESGNVILKDPLARHPVAGLDRLPKVLNLLDYRVKEISKGYYVEFVEQGKAPYPSIFVNEMKSCISIKQVAVSSSFDKIGDDGFVVMVIYNGGKLALWRMGDDKWSSVNDILEGYVYDSVAYSNGKFFAIDVNGLTISIDPAKASFEIMEVAPAEPRSGFGHGDKFKYLVKWFSDLFLIEKYHEDLFYWSESDDEDDYHIKFKIYKMNEEECDWVEMDGLKDAVLFLGDGCSFFVWAKDFAWWKGNCICFLNYLFMGAGGDGPGPKAGIFDFEDGISRKLSKFSSCSKLFWPPPSWLK…	403	ATGGATTCAACCTCACCACCCCAATGGTCATCTCTTCCAAGTGATCTTTTGTTCAATATCGCCAGCATCCTCGGCACTCGCATTGATTTGCTTAGTCTCCGTGCTGTTTGCAACTCATGGCGTTCCTCTCTCTCCCTCCCTCCCAAAACTCCTCTCGTCAAACTTCCTTTTCCCATTGACCCCAATAACCCTAACCTCAATCCTAACCGCCATGGCCACTTTGCACTTAGTGAGTCCTTCAGTTACTCTCTCGAACCCATCAACAGAGACCCAAAAAGGACTTGGCTTATCAAAATTCAAGAGTCAGAATCTGGGAATGTTATTCTCAAAGACCCACTTGCTCGACACCCAGTTGCTGGCTTAGATCGTTTGCCTAAAGTTTTGAACTTATTGGATTAC…	1209	Chr01	28397305	28398899
PtrFBX22	Potri.001G277400.2.v4.1	MKSCISIKQVAVSSSFDKIGDDGFVVMVIYNGGKLALWRMGDDKWSSVNDILEGYVYDSVAYSNGKFFAIDVNGLTISIDPAKASFEIMEVAPAEPRSGFGHGDKFKYLVKWFSDLFLIEKYHEDLFYWSESDDEDDYHIKFKIYKMNEEECDWVEMDGLKDAVLFLGDGCSFFVWAKDFAWWKGNCICFLNYLFMGAGGDGPGPKAGIFDFEDGISRKLSKFSSCSKLFWPPPSWLKHYP*	242	ATGAAGTCGTGTATTTCTATCAAGCAAGTTGCTGTTTCTTCGAGTTTTGACAAAATTGGTGATGATGGTTTTGTTGTTATGGTGATATATAATGGTGGAAAGCTGGCTTTGTGGAGAATGGGAGACGATAAATGGAGTAGTGTGAATGATATTCTAGAAGGATATGTATATGATAGTGTTGCTTATAGTAATGGGAAGTTTTTTGCTATTGATGTCAATGGATTAACAATTAGTATTGATCCAGCGAAAGCGTCGTTTGAGATCATGGAAGTTGCTCCAGCAGAACCACGGTCTGGATTTGGACACGGTGATAAGTTTAAGTACCTGGTTAAGTGGTTTTCGGATTTGTTTTTAATTGAGAAGTACCATGAAGATCTTTTTTATTGGTCGGAGTCGGAT…	726	Chr01	28397305	28398899
PtrFBA7	Potri.001G318300.1.v4.1	MSKLPQDIIVDILTYLPVKSLVRFKCVCKPWQLLISDPRFVKLHLKRAIEGNNINRQRLLVAAEPLYSSVDFEAASDGDGINAVMELPYPSAASRTESFAFASIRGSCDGLVCIRNGGDVHDMFLWNPSTRESKKLPKPSSSVQKHGFLTGLGYDSTIDDYKLVIACLTTANGSHQIMAPEVFTLKTNSWRRIQGIHSGITLEGGAGVFWNGALHWLGKQETGADHDVDVIFSLDVAQEKFMGFVPLPNHFCTAVLSISGNCLCIFGKLHPDESYFEAWITSEYGVKTSWRRRYAIPFDRLYMDYFSTEMCLTKKGVLMDHHGCPGTLQLYDPVEDATKLLRVKNNRDPMYDSAVYTESLVSLR*	365	ATGTCAAAACTCCCCCAAGACATTATTGTTGATATCCTTACCTACTTGCCAGTCAAGTCTCTTGTTAGATTCAAGTGTGTGTGCAAGCCATGGCAGTTGTTAATCTCCGACCCTCGATTCGTCAAGTTGCATCTCAAACGGGCAATTGAAGGCAACAATATTAACCGCCAAAGGCTCCTTGTTGCGGCCGAGCCTCTTTATAGTTCTGTAGACTTTGAAGCAGCTAGTGATGGTGATGGCATTAATGCAGTAATGGAGCTTCCTTATCCTAGCGCAGCAAGTCGTACTGAATCCTTCGCTTTTGCATCGATCCGGGGATCTTGTGATGGTTTAGTATGTATACGTAATGGAGGTGACGTTCACGATATGTTTTTATGGAATCCATCTACTAGAGAGTCC…	1095	Chr01	32318222	32319316
PtrFBA8	Potri.001G318400.1.v4.1	MSKLPQDIMVDILTYLPVKSLLRFKCVCKLWHSLISDPKFVKSHLKTAREVNSNKSQRLLLSTRTPQSVDFEAASEGDEDNAVQELEYPDVVRCSPTYFIGIMGSCDGLICLFVDYAKLVLWNPSTRDYKEMPKPSCDHGFDFFAGIGYDSSNDDYKFVIPSCTTADGSEQIMVEVLTLKTNVWRKVPEICQGTTLVGAYRGLFCNGAVHWLGKQENGSEKEYVAVSFDVAEERFKEVVPLPDHFDTVVLGMSGNSLCAFGECHGSYFEAWIHEQEYDSSASFRRLFRLPADRLSQEPKVVLCLTKKGELLLDYDEWQLALYHPVADKNKCIRAYRDSNLCDLAIYTESLVSINGDDSRDPRRRCWRKMVIA*	373	ATGTCCAAACTCCCTCAGGACATCATGGTTGATATACTCACTTACCTACCAGTTAAGTCCCTACTACGATTCAAGTGTGTGTGCAAGCTATGGCATTCGTTAATCTCGGATCCGAAGTTTGTGAAATCACACCTCAAAACAGCAAGGGAAGTCAACTCTAATAAGAGCCAGAGACTTCTCCTTTCAACCAGGACTCCTCAGTCCGTTGACTTCGAAGCAGCTAGTGAAGGTGATGAGGATAATGCAGTACAGGAGCTTGAATATCCTGATGTAGTAAGGTGCAGTCCTACTTACTTTATTGGAATTATGGGATCTTGCGATGGCTTGATTTGTTTATTTGTTGACTATGCAAAACTCGTCTTATGGAATCCATCTACTAGAGATTACAAGGAAATGCCA…	1119	Chr01	32321224	32322342
PtrFBX23	Potri.001G322900.1.v4.1	MRQPSESSVNATLWDSTTFYRTRNLKNNPLKRPRSCQNKECQKVDRISNLPDPIIQHILSFLPADDAIKTCILSKRWDSIWTLVPNLIFRRECSCSQEAENFAVFVDKALMHYCSPKVKKFLVEFEFTECFKAQVDSWVDFAVRLKVEELCLEFHREIADDPDYYYLPNFLYSNIPAEKLSLRFCALSPNKLKQVSWMSLKVLSISYSWLSNEMIKNIFLGCSLLEYLKLNQCCGFDQINTNFSSSLKDLVVDGSWGPEDKFGDFVITIKGPNLLSLTLAGYMHRANYMLLDVSSLVEASIGYRMKSCSHGCRSNWYSAHRSVLHDLLEKLQHVEKLTIGTWCLQVLSISEVKGLSSPTSACKYLTLNKKINKWDLPGIASLLQSSPNLQKLTINLMPS…	524	ATGCCAATGATTATGTTATCTAAATTTGTTCTTTCAGACAGGAAGAGGCCAAGGTCATGTCAAAACAAGGAGTGCCAAAAAGTAGACCGCATTAGCAATCTACCTGATCCCATCATCCAACACATCCTCTCTTTCTTGCCTGCTGATGATGCGATCAAAACATGCATATTATCAAAGCGGTGGGACTCTATTTGGACTTTAGTGCCAAATCTCATATTTCGCCGTGAATGTTCTTGCTCTCAAGAAGCTGAAAATTTTGCTGTCTTCGTTGACAAAGCTCTGATGCACTACTGCTCCCCAAAGGTGAAGAAGTTCCTTGTGGAGTTTGAGTTCACTGAATGTTTCAAGGCTCAAGTTGACTCGTGGGTGGACTTTGCTGTACGTCTCAAGGTGGAGGAG…	1524	Chr01	32703791	32706546
PtrFBX24	Potri.001G323100.1.v4.1	MNYFPDEVLEHIFDFVTSQRDRNSVSQVCKPWYKIESTSRQKVFVGNCYAISPERVIERFPGLKSITLKGKPHFADFNLVPHDWGGFVYPWIEAFARNNMGLEELKLKRMIISDECLELISRSFANFKSLVLVSCEGFSTDGLAAIASNCRFLRELDLQENDVEDHRGHWLSFFPDTCTSLVSLNFACLKGDVNLAALERLVARSPNLRSLRLNHAVPLDILQKILMRAPHLVDLGVGSYVHDPDSETYNKLVTALQKCKSVKSLSGFLEAAPQCLSAFHLICPNLTSLNLSYAPGIHGTELIKLIRHCRKLQRLWILDCIGDEGLEVVASTCKHLQEIRVFPSDPFVGNAAVTEVGLVALSSGCRNLHSILYFCQQMTNAALITVAKNCPNFTRFRLC…	572	ATGAATTATTTCCCTGATGAAGTATTAGAGCATATTTTCGATTTTGTAACATCACAAAGAGACAGGAACTCAGTGTCTCAAGTGTGTAAACCATGGTACAAAATCGAAAGTACTAGCAGGCAAAAGGTTTTTGTAGGGAATTGTTATGCAATTAGTCCTGAGAGAGTGATTGAGAGGTTTCCAGGTTTGAAATCTATCACTTTGAAAGGAAAGCCTCATTTTGCTGATTTTAATTTGGTTCCTCATGATTGGGGAGGCTTTGTTTATCCATGGATTGAAGCTTTTGCAAGGAATAATATGGGGTTAGAGGAGCTCAAGTTGAAGAGGATGATAATATCCGATGAGTGCTTGGAGCTGATTTCAAGGTCTTTTGCCAATTTCAAGTCCTTGGTTCTTGTT…	1716	Chr01	32724884	32729066
PtrFBX25	Potri.001G337200.1.v4.1	MRKRSPKVCSSQHVDRLSNLPNHIIHHILSFLDAKYAVQTSVLAKGWRNLWTSVHVLHLNSNSFRRLGRFKKFVVAVLNKLNHNSTAGTFLFTYRGRIDDYLKKRVIYFASFHGVGHLVLDLGCKRPPVSQALLNCQTFKTIKLKNATFTTSFGFSKLTTLHLKHCLFSLVSNCFDFSDCLPNLSSLSLLGCDFTRFKVLKISGPQLLNVTIRSMWYSYGGLSKGCKVEISAPKLTFFSYKESHVVDFSVINLPSLQHADVDVFLSYEEENKDIQCLLKFFQGLYNVQSATLSYSTIQALNGVPGLEHQQSPFSTLSLKLTHPSDCSFPIPVKVAKYLCNGSPTPDTILVK*	352	ATGAGGAAGAGAAGCCCGAAAGTTTGCAGTTCTCAACACGTAGATAGACTCAGTAATTTGCCGAACCATATTATCCACCACATCCTCTCCTTCCTCGATGCCAAGTATGCGGTCCAAACCTCTGTGCTTGCTAAGGGATGGAGAAATCTTTGGACTAGTGTTCATGTGCTTCACTTGAACAGCAATTCCTTCCGTAGATTGGGACGTTTTAAGAAATTTGTGGTTGCTGTTTTGAATAAACTCAATCATAACTCTACTGCTGGCACATTTCTCTTCACTTACCGAGGGAGAATAGATGATTATCTCAAGAAAAGGGTTATCTATTTTGCCAGTTTCCATGGCGTTGGTCATCTTGTTCTTGATTTGGGCTGCAAACGACCTCCTGTCTCGCAAGCACTT…	1056	Chr01	34048493	34050485
PtrFBX26	Potri.001G337300.1.v4.1	MNMERNHYHGMKKSEPEGNDARVGSDDIVDSPSGMDIKFSRLTALFQDFDGDFGSSFAKLGVKGDEKSMVDDGFFVDVDLFFNGAWRLQPQKGNLNINDEVSTPDHSFSGYGVDCRVSADGFSSETKVHNWVDCEKGKELGGEPHDALIFALGYLGVKDLLMAERVCRSLRDAVRGDPLLWRRIHIDQPLSEKITDEALVKFTSRAQGTLQCLSLVGCIRITDTGLMQVLESNPSLTKLCVPGCVRLTIDGILCNLRVLKSAGTLRIKHIRIGGLFGVKEHHFEELKSLLGMDHMHPRAKNPQFHRVGQLYPSCDDERTIDIEMCPKCQQLKLVYDCPSESCQGKDQANQLCRACTVCIARCIHCGCCIKGCDYEETFCLDFLCLDCLKHLFNCPEKPE…	425	ATGAATATGGAGAGAAACCATTATCACGGAATGAAAAAAAGTGAACCAGAGGGGAATGATGCTAGAGTGGGTTCTGATGATATTGTTGATAGCCCTTCTGGCATGGATATCAAGTTCTCAAGACTCACTGCTTTATTTCAAGATTTTGATGGGGATTTTGGGTCTTCATTTGCTAAACTTGGGGTCAAAGGAGACGAAAAAAGTATGGTTGATGATGGCTTTTTTGTGGATGTCGATTTGTTTTTTAATGGTGCTTGGAGGTTGCAGCCACAAAAGGGCAACTTGAATATCAATGATGAGGTGTCGACTCCAGATCATAGTTTTAGTGGATATGGGGTTGACTGTAGGGTGAGTGCTGATGGTTTTTCTTCGGAAACCAAAGTCCACAATTGGGTTGAT…	1275	Chr01	34054884	34058973
PtrFBX27	Potri.001G390200.1.v4.1	MSLRRSFLSRRFSRSFNNQNRNERNGVESGRLVGESGGESDGWGSMLPELLGEIIKRVEESEDRWPQRQNVVACACVCKKWREVTKDIVKSLPNNNNNNGSSGKITFPSCLKQPGPRDLPHQCLIKRNKKTSTFYLYLALTPSFTDKGKFLLAARRYRQGVHTEYIISLDADDLSQGSNAYVGKLSSDFLGTNFTIYDSQPPHSGAKPSSSRASRRFASKQISPQVPAGNFEVGQVSYKFNLLKSRGPRRMVCSLKCPVSQETTNVKNVDNSKMTQLESASSGFTVLRNKAPRWHEHLQCWCLNFHGRVTVASVKNFQLVAIMDQSQPGGKGDEETVLLQFGKVGDDTFTMDYRQPLSAFQAFALCLTSFGTKLACE*	378	ATGTCGCTGAGAAGATCGTTTTTATCGCGAAGGTTCTCAAGATCGTTCAATAACCAGAACAGAAACGAACGAAATGGAGTGGAATCGGGGCGACTCGTTGGTGAGTCGGGGGGTGAGTCGGATGGGTGGGGGAGTATGTTGCCTGAGTTATTAGGAGAAATAATAAAACGAGTTGAAGAGAGTGAGGATCGGTGGCCACAGAGACAAAACGTCGTCGCATGTGCTTGTGTTTGTAAGAAATGGAGAGAAGTTACCAAAGACATCGTCAAGTCTCTTCCTAACAACAACAACAATAATGGAAGTTCTGGAAAAATCACTTTCCCTTCTTGCCTTAAACAGCCGGGTCCACGCGACTTGCCCCATCAATGTCTTATAAAACGGAATAAGAAGACTTCAACA…	1134	Chr01	40836067	40840589
PtrFBX28	Potri.001G395000.2.v4.1	MDHISRFPDGVLHHILSFLPTKDVLRTSILSKRWKLVLDTYPILDFSWGDCAGQSSDAMYSENASDEYRQMLTKFMNYVDTSIFRFCKYKFSMQKFKLFLVLPDLELSSHLDKWVQKVIENGAKEVDFGIDLPGYLHFKKPYSMPDAIFAAKSVTVLKLFGCNVKLEESFCIKLHSLQKLALKEVQMDDHLLRRIVTCCPLIEDISLRFCWGLKKIQVFELLRLKKFEIYSHLSKPESVEIKSPSLESFHCSFTVRSVKPIVSVDACQGLKSLILSGSFVTELLLQDLVPKFHVLESLRVGDCPVLKKVKISSWRLKSLEIHSCENIMDIEINTPNLLSCKYCGSVVPVSLINAPSCHWQVEFSLMNTLDILWYMTLKEFLAKLNQLVYLHVYVYLTTI…	529	ATGGATCATATTTCGCGTTTTCCTGATGGTGTTCTTCATCATATTCTGTCTTTCCTCCCCACTAAAGATGTACTTCGAACTAGTATCCTATCCAAAAGGTGGAAACTTGTGCTTGACACTTATCCCATTTTAGATTTCAGTTGGGGTGACTGCGCAGGACAAAGTAGTGATGCTATGTATAGTGAGAATGCTTCTGATGAATATCGCCAAATGCTAACAAAATTCATGAATTATGTGGATACGTCAATTTTCAGATTCTGCAAGTACAAGTTTAGCATGCAGAAGTTTAAACTTTTTCTTGTCCTCCCTGATCTGGAGTTGTCTTCTCATTTGGACAAATGGGTACAGAAGGTTATTGAAAATGGTGCGAAAGAGGTTGATTTTGGCATTGATTTACCT…	1587	Chr01	41428824	41432562
PtrFBA9	Potri.001G396800.1.v4.1	MDHRRKKVTKTETTDLPDCLLEEILSRLPMRSPALGQCRLVCKTWLHLISETYFSKLKLESHPRMLVKTIPETYQSREIISVRIAEGVNGRTFQVERSKKLVPKMDLPTSNFELVNSCHGLLCISEGKSRNVIHVCNPVFREHITISVNRPLPFYHNSFCLGLGITNGKFEFKVLRTFCLKTNRRAPGYPRAEIYTIGTKKWRRIGNPLSCIEKLDFDTSVHGYIHWIPDQKILQFICSFNFGKEQFGQLPLPPTYDGNDARVKLGVLKDCLCVSVPEKVGSVDKFGIWVMKKYGIKQSWIQQYVIENLYPDVGRLKFYEPLIFLSTGEILISFNGEFLVCYNTTLKKLAKKSTITQTKGGIHAIAYNPSLVSLNVVARGEKVRTLPEPEKKKGDEEGK…	420	ATGGATCATAGAAGGAAGAAAGTGACAAAAACCGAAACCACCGACCTCCCGGATTGTTTGCTGGAAGAGATACTATCGAGATTGCCCATGAGGTCACCTGCCCTAGGGCAATGCAGGTTGGTTTGCAAAACTTGGCTTCACTTGATTTCAGAGACTTACTTTTCCAAACTAAAGCTTGAATCACACCCTCGCATGTTGGTGAAAACCATACCCGAAACGTACCAATCAAGAGAAATCATTTCAGTTCGGATAGCGGAAGGAGTTAATGGTAGAACTTTCCAGGTTGAGAGGTCAAAGAAGCTTGTTCCGAAAATGGACTTGCCCACTTCAAATTTTGAGTTAGTGAATTCTTGTCATGGTTTGCTTTGCATATCAGAAGGCAAATCCCGCAATGTTATT…	1260	Chr01	41773774	41775999
PtrFBX29	Potri.001G452000.2.v4.1	MMERPICHLQSMNGELLTDIMSRVDGPALASVASTCSELRGIARDQSLWKKLCHSRWPSTALEEAEHLISGSVHGCFDKFYSDACPLVLYDEVANANSLKVLECAELNPRTSPSDLLSLIDVYYKNKCVLSRISDGIPEAVDIFKHGLVDSSWEMIADERQKWFLNYPFKLELMDLKDDEDDDDEALASPISSLNEAGKSRENLCKKLIEDLRLSWILVDKKTGKAVNLSSWKPLSVQKNWPYHATYVMQFGCVLPVEESLLPQKLARFIVTTRFKITEREECLEWREISMRIENIEGAHVNGRSSLMILNKALYSQRSTNQFKVEEGLRKYEKQKREMMRRRESREALADRLFTFIEITVFVILYVALRLLV*	374	ATGGAGCGTCCGATATGTCATCTCCAGAGCATGAATGGTGAACTGCTAACCGATATCATGTCTCGTGTAGATGGCCCAGCCCTCGCTTCGGTAGCTAGTACATGTTCTGAGCTCCGAGGCATTGCTCGTGATCAAAGCTTGTGGAAAAAGTTGTGTCATTCCAGGTGGCCTTCCACTGCTCTTGAAGAAGCTGAACATCTGATTTCAGGTTCTGTTCACGGTTGCTTCGACAAATTCTACTCGGACGCCTGCCCACTTGTCTTATATGATGAAGTTGCCAATGCTAACTCTTTGAAAGTGCTTGAATGTGCTGAACTAAATCCCCGCACATCTCCTTCTGATCTACTGTCATTGATTGATGTTTATTACAAGAACAAATGTGTCCTCTCGAGGATCTCG…	1251	Chr01	48730511	48731790
PtrFBA10	Potri.001G458400.1.v4.1	MDKGEATIETGATKSSEGRESKIGRVQAVGYHIPQDIVAEILAKLPAKSLMRFRCVCKTWSSLIRDPFFVKLHQNQSLNKPCKTGLLMSTKHQLFNSHFVFADHEGKQALEEDTISIPKSSNVLGIANGLACIVNDKHRISVYNLSTRESTTIPPPPQEIRIQDRLSFGFDPLANEYKIVKFCAHDKEQFEIFTLGTERWRRINRKHYNFYGGAKWYDFKEAICVKGVIYWMVKSMAESLKINLHSFDVHGEKFQQVAVPGNGLCLFSDLIQIEGCLAVIQDSECGNKFKLKMLQDYHNNVWTHKIIDIPLGPKDVRYPTLAGTLGTGEILILDDHFSGCFRLFYSDMGSKRLRSAKIALPSFFGENKWKRYYANHFSQTGENNGSWLYSASIFSFHHV…	413	ATGGACAAAGGCGAAGCCACCATTGAAACAGGAGCAACAAAATCCAGTGAAGGCCGTGAAAGCAAGATTGGAAGAGTTCAAGCTGTAGGATATCACATCCCACAAGATATAGTTGCTGAAATTCTTGCCAAACTCCCAGCGAAGTCTCTCATGCGATTCAGGTGCGTTTGCAAGACATGGTCTTCCTTGATTAGAGATCCTTTCTTTGTTAAGTTGCACCAGAACCAATCCTTGAATAAACCTTGCAAAACCGGACTCCTCATGTCCACAAAGCATCAACTATTCAACAGCCACTTTGTCTTCGCTGACCATGAAGGAAAACAAGCCCTCGAAGAAGACACAATCTCCATACCAAAATCTTCTAACGTTTTGGGGATTGCAAACGGTTTAGCATGCATC…	1239	Chr01	49211898	49213136
PtrFBX30	Potri.001G471400.1.v4.1	MAMLLKKVWESVTNRRSSCPSSHVDSVISPPGYTKSPPPSSLGAFDRLPIDVVFQIVKLVGPKDAARLSVVCKSWRSLVSDDRLWIYFLQSYHDTWNSVFFAETNLQKFSSHIAKSSFMRIYRQRVQVPGAVIVDGGSGYYKFGWSKYACPSGRSATFSEFVNIEFPSYFRFRNFFATIYSRMQVKASAQPIVLSLPLRNYDDTESARASRRQLKEAIYTALFDMDVPAVCAVNQATLALYAAQRTSGIVVNIGFQVTSVVPILHGKVMRTVGVEVVDVGGLKLTEFLREQMQRNNINFRSLYTARTLKEKLCYIAADYEVELSKDTPASLEVPGEGWFTLSKERFTTGEVLFQPHIAGVHTKGLHEAVALCMDHCHAIGFTGDDTWFKTVVLSGGTAL…	470	ATGGCAATGTTATTAAAAAAAGTGTGGGAATCGGTGACGAATAGGAGGAGTTCTTGTCCTAGTTCGCACGTTGACTCAGTGATAAGTCCACCGGGTTACACAAAATCACCACCACCATCATCTTTGGGAGCTTTTGATCGGCTACCGATTGATGTGGTATTCCAAATAGTGAAATTGGTGGGGCCAAAAGATGCAGCAAGATTGAGTGTAGTTTGCAAGTCATGGAGGTCACTTGTATCTGACGATCGTCTATGGATTTATTTTCTCCAAAGTTATCATGACACTTGGAATTCTGTTTTTTTCGCTGAAACCAATTTACAGAAATTCTCTAGTCACATAGCAAAGTCGTCGTTCATGCGTATATACAGGCAAAGGGTGCAAGTTCCTGGTGCTGTTATT…	1410	Chr01	50282678	50287732
PtrFBX31	Potri.001G471700.2.v4.1	MAMLLKKVWESVSNRATSFSSSSIDSVTTPLSYTESSSSLGAFDRLPIDVVLQIVRLVGPKDAARLSVVCKSWRPLVSDNRLWIYFLQNYHDTWDSVFFVETHLRSGYPIQTFSSPITELSFMRIYGQRVQVPGAVIVDGGSGHCKYGWSKNACPSGRSATFLEFGNIESPMYSRLQHFFATIYSSLYRMQVKASAHPIVVSLPLCHYDDTESARASRRQLKDAIYTALFDMNVPAVCAINQATLALYAAQRTSGIVVNIGFQVTSVVPILHGKVMRTVGVEVMGVGALKVTGFLREQMQQNNLNFESLHTVHTLKENLCYVAADYEAELYKDTQASFEVPGEGWFTLSKERFKTGEVLFQPCIAGVCAMGLQQAVALCMDHCHAAELTEDDAWFKTIV…	477	ATGGCGATGCTATTAAAGAAAGTGTGGGAATCGGTGTCGAACAGGGCGACTTCTTTCTCGAGTTCGAGCATTGACTCGGTGACGACTCCGCTGAGTTACACAGAATCATCATCATCTTTGGGAGCTTTTGATCGGCTACCGATTGATGTGGTGTTGCAAATAGTGAGATTGGTGGGGCCAAAAGATGCAGCAAGATTGAGTGTAGTATGCAAGTCATGGAGACCACTTGTATCTGATAATCGCCTGTGGATTTATTTTCTTCAAAATTATCATGATACCTGGGATTCTGTATTTTTTGTTGAGACTCATCTCCGATCCGGGTATCCTATCCAGACATTCTCTAGTCCCATAACAGAGCTGTCATTCATGCGTATATATGGGCAAAGGGTGCAAGTCCCT…	1437	Chr01	50291222	50297422
PtrFBX32	Potri.002G007700.1.v4.1	MFSERLTGEASLRRELEALSVSQRLVRSVSQKLRKKNNLRGEGEEEDDSRGVSLKCLTLYGMGGGCKVGADTGEEFGDPSGRRRSCSASEEGKGYKPICGNEETGFDCFSYGVREKFWKKNSRKDLELEDSIQNSRLHMFLPDDVLELCLVRLPLTSLMNARLVCKKWRYLTTTPRFLQMRREGAYLKPWLFLFGAVKDGYCSGDIYALDVSQDQWHRIDSDILKGRFMFSVASIQDDIYVVGGCSSLTHFGRVDRSSFRTHKGVWVFSPLTKSWRKIAHMRCARSMPVLGISEVHSDFTVVHSHQHRQERRFPRSRVGGVSDVYEDPHRLSLRRQYRKAFDEYEPSLLPNRKSHRFIRQKNDQSNTKYCKRFVLISVGGLGSWDEPLDSGEIYDPVSN…	583	ATGTTTTCTGAGAGATTAACTGGAGAGGCATCTCTTCGCCGGGAATTGGAGGCTCTGAGTGTGTCGCAACGGCTAGTGAGAAGTGTTAGCCAGAAGTTGAGGAAGAAGAATAATCTTAGAGGTGAAGGAGAGGAAGAGGATGATTCAAGGGGAGTTTCTCTGAAATGTCTTACTTTGTATGGTATGGGTGGGGGCTGCAAAGTTGGTGCTGACACAGGTGAAGAATTTGGGGATCCGAGTGGTAGGAGGAGGTCATGCAGTGCTAGTGAAGAAGGAAAGGGATATAAACCAATATGTGGGAATGAGGAGACAGGGTTCGATTGTTTCTCATATGGGGTGAGAGAGAAGTTCTGGAAGAAAAACAGTAGAAAGGATTTAGAGCTTGAAGATTCGATTCAA…	1749	Chr02	413934	416941
PtrFBX33	Potri.002G014500.1.v4.1	MAVDWTQLPPELIEIISKKITIYSDYLHFQAVCHAWKSSIPKTPNHLPPQLPWLLLPQSQSNQSSYRAFFNLSTYKFHSLNLPEASHRKKHCGSSHGWLIILDDSPSILVINPLTRRKIHLPAISSFPNVVSFDYANVGREYLLVNPQGERNTASLRQMRDGFIKKVVMSSSPLEKKGDFFVAMAILCSTGDLAYCKNGDECWNIVENSRSFSEDVIYFNGLFYAVNKAGQIVVCDVNGNSPKVSFIETPRQIGGDMQYLVSSGDGLLLVTRYLDLDVEFDIFIYKTARFEVFKLDLNGPRWERVTSLGDMMLFIGENSSLALSASGLSGCMGDCIYYTDDYSANNYDGHIGEHDLGIFKLSDGSIEPLPCYPRNSYSRLQWPPPLWISPNPY*	394	ATGGCCGTAGACTGGACTCAACTCCCACCTGAATTAATCGAAATAATCTCGAAAAAAATCACAATCTACTCCGATTATCTCCATTTCCAAGCAGTCTGCCACGCATGGAAATCTTCGATCCCCAAGACACCCAACCACCTCCCTCCACAACTCCCATGGCTCCTGCTTCCTCAATCCCAATCAAACCAATCTTCCTACCGTGCTTTCTTCAATCTCTCCACCTACAAATTCCACTCCCTTAACCTCCCAGAAGCCTCTCATCGTAAAAAACACTGTGGTTCTTCTCATGGCTGGCTCATAATCCTAGACGATTCTCCTTCAATTCTTGTCATAAATCCCTTAACACGAAGAAAAATTCATTTGCCTGCGATATCTAGTTTTCCTAATGTTGTTAGCTTC…	1182	Chr02	852352	853822
PtrFBX34	Potri.002G015700.1.v4.1	MSRWSDLPPELLQLITQKQTNYVDYLCVRAVCKSWRSALPKKPHDLLCQLPWLLLPYQNDSPNHRGFYNLADGKTYRLELPEAYEKRCCGSSHGWLVMVEETPAIFLLNPLKKPESIFLHYPPSLINFPTEVVFKNSRNLHPSSIRSSKQRPRDRFIRKVRVSADPSLVSNFMLIKWEEVSICKTDNPPSLIHVADPPPVPPKMGYKQWYLANLNGSLLLVGRIREYHVPVYGYETFSFVAYKLEREESKLSDVESLGDKMLFLGWNCSHSVSALDFNKCKGDCIYFTDDNLMVCADFIWEGHDFGVFDFHGGNVRRLGLPL*	323	ATGTCCAGGTGGTCAGATCTTCCACCCGAGTTGCTACAACTCATAACCCAAAAGCAAACCAACTATGTTGATTACCTTTGTGTTAGAGCTGTTTGCAAATCATGGAGATCAGCTTTACCCAAGAAACCTCATGACCTTCTCTGTCAGCTTCCATGGCTATTGCTTCCTTACCAAAACGACAGCCCAAACCACCGAGGCTTCTACAACCTTGCAGACGGAAAAACATACCGCCTGGAATTGCCTGAAGCTTATGAAAAACGGTGCTGTGGTTCTTCACATGGTTGGCTGGTTATGGTCGAGGAAACCCCCGCGATATTTCTCCTAAATCCATTAAAAAAGCCAGAATCGATCTTCCTTCACTATCCACCTTCCCTAATTAATTTCCCTACTGAAGTAGTG…	969	Chr02	910423	911531
PtrFBX35	Potri.002G034600.1.v4.1	MSFKGKLKEIRDDISTTFSMGKLQRNRTNRRGRAYIAPELGGGSELFRELIEEQSPWANLPPELLHDVIQRVEGSETSWPGRRDVVACASVCKSWREITKTVVKTPEQCGCITFPISLKQPGPRDAPIQCFIKRERATSTYLLYLGLSPALSGDMNKVLLAAKKIRKATSTDFRISFAGSDFCQTSNTYVGKLRSNFLGTKFTIYDGQTPCPAMRSNCKPQRKVRSIQVSPGVAARNYNVATVSYELNVLRTRGPRRMHCTIHSIPISAIQEGGIAPTPSEFNNPSNEQSSPLSASKLKQPPIDFSSNSLAESSDSLCSKNDPLILKNKAPRWHEQLQCWCLNFKGRVTVASVKNFQLVAAVEPCQNVPVEEQEKVILQFGKIGKDIFTMDYRYPLSAF…	417	ATGTCATTTAAGGGAAAGTTAAAGGAGATTAGAGATGACATTTCTACCACATTTTCGATGGGAAAGTTACAGAGGAACAGAACAAATCGAAGAGGGAGAGCTTATATTGCGCCTGAATTAGGAGGTGGGTCTGAGTTGTTTAGGGAGTTGATTGAAGAACAGAGTCCGTGGGCTAATTTGCCGCCTGAATTGCTACATGATGTGATTCAGAGAGTTGAAGGCAGTGAAACTTCATGGCCTGGAAGAAGAGATGTTGTTGCTTGTGCTTCTGTTTGTAAGTCTTGGAGAGAAATCACTAAAACTGTTGTTAAGACCCCAGAACAGTGTGGTTGCATTACTTTTCCTATCTCACTAAAGCAGCCGGGGCCGAGAGATGCTCCAATTCAATGCTTTATTAAG…	1251	Chr02	2237194	2240142
PtrFBX36	Potri.002G041900.2.v4.1	MSNRRKALLAFSKIFLPNKLKRSSSCCCQGSLEKRRKKKKKKKKKEMETYASSSLSQLQINETQTLIPGLPNDIASLILSLIPYSHHARVKPTCKSWHTFLSSTEALFSLRRHPRRSNHLLIIFPQDPSISAPYLFDPQNLAWRPLPRMPCNPNVYGLCNFTSISMGPNLYVLGGSLFDTRSFPMDRPSPTSSVFRFNFVDFLWEKLCPMLSPRGSFACAAVPDSGQIIVAGGGSRHAWFGAAGSRISSVERYDVGKGEWVAIEGLPRYRAGCVGFLSGDGDEREFWVMGGYGESRTISGIFPVDEYYKDAVVMDLKKSGCGKWREVGDMWSDAGRGRLGKIVVVEEDEGRPAVFMLDENEIFRLHKTR*	370	ATGTCAAATCGACGGAAGGCCCTTTTAGCCTTTTCAAAAATCTTTTTGCCCAACAAGCTAAAAAGAAGCAGCTCCTGCTGCTGCCAAGGATCGCTTGAAAAGAGAAGAAAGAAGAAGAAGAAGAAGAAGAAGAAGGAAATGGAGACATATGCCTCGTCATCATTATCACAGCTTCAAATTAATGAAACCCAAACCCTAATTCCAGGTCTGCCAAACGACATCGCATCACTAATTCTGTCATTGATCCCATACTCGCACCATGCCCGCGTCAAACCTACTTGCAAATCGTGGCACACCTTTCTCTCCTCAACCGAAGCCCTATTTTCACTCCGCCGTCATCCCCGCCGCTCTAACCACCTCTTAATAATCTTCCCGCAGGATCCATCCATCTCTGCTCCT…	1110	Chr02	2685551	2689513
PtrFBX37	Potri.002G041900.3.v4.1	METYASSSLSQLQINETQTLIPGLPNDIASLILSLIPYSHHARVKPTCKSWHTFLSSTEALFSLRRHPRRSNHLLIIFPQDPSISAPYLFDPQNLAWRPLPRMPCNPNVYGLCNFTSISMGPNLYVLGGSLFDTRSFPMDRPSPTSSVFRFNFVDFLWEKLCPMLSPRGSFACAAVPDSGQIIVAGGGSRHAWFGAAGSRISSVERYDVGKGEWVAIEGLPRYRAGCVGFLSGDGDEREFWVMGGYGESRTISGIFPVDEYYKDAVVMDLKKSGCGKWREVGDMWSDAGRGRLGKIVVVEEDEGRPAVFMLDENEIFR*	319	ATGGAGACATATGCCTCGTCATCATTATCACAGCTTCAAATTAATGAAACCCAAACCCTAATTCCAGGTCTGCCAAACGACATCGCATCACTAATTCTGTCATTGATCCCATACTCGCACCATGCCCGCGTCAAACCTACTTGCAAATCGTGGCACACCTTTCTCTCCTCAACCGAAGCCCTATTTTCACTCCGCCGTCATCCCCGCCGCTCTAACCACCTCTTAATAATCTTCCCGCAGGATCCATCCATCTCTGCTCCTTACCTATTCGACCCGCAAAACCTGGCTTGGCGTCCACTTCCACGCATGCCATGTAACCCTAACGTCTACGGACTCTGCAATTTCACTTCCATTTCGATGGGCCCTAATCTATATGTTCTAGGTGGGTCTCTCTTCGAC…	957	Chr02	2685551	2689513
PtrFBX38	Potri.002G041900.4.v4.1	MPCNPNVYGLCNFTSISMGPNLYVLGGSLFDTRSFPMDRPSPTSSVFRFNFVDFLWEKLCPMLSPRGSFACAAVPDSGQIIVAGGGSRHAWFGAAGSRISSVERYDVGKGEWVAIEGLPRYRAGCVGFLSGDGDEREFWVMGGYGESRTISGIFPVDEYYKDAVVMDLKKSGCGKWREVGDMWSDAGRGRLGKIVVVEEDEGRPAVFMLDENEIFRYDMASNSWQRESIVPRKAPHNSSCGFAVLDGELHVMTFLRGDDLVKTQRSRQQKRGGTLFVQIYHPKKKTWRSLVTRPPFCHSLDFKTAIMCTIRL*	313	ATGCCATGTAACCCTAACGTCTACGGACTCTGCAATTTCACTTCCATTTCGATGGGCCCTAATCTATATGTTCTAGGTGGGTCTCTCTTCGACACCCGGTCTTTCCCCATGGACCGTCCTTCTCCAACATCGTCTGTTTTTCGGTTTAATTTTGTTGATTTCTTGTGGGAGAAACTGTGTCCAATGTTGTCACCGCGTGGTTCTTTTGCCTGTGCGGCGGTACCTGATTCGGGGCAGATAATTGTGGCTGGAGGAGGGTCGAGGCATGCGTGGTTTGGTGCGGCGGGGAGTAGGATAAGTTCGGTGGAGAGGTATGATGTTGGGAAGGGTGAGTGGGTGGCAATAGAAGGGTTGCCGAGATACAGGGCAGGGTGTGTGGGTTTTTTGAGTGGGGATGGG…	939	Chr02	2685551	2689513
PtrFBX39	Potri.002G044800.1.v4.1	MHFENQPHIPPATPGGSTASFTSLDIPHRVKKNRGNYNCGRCGLPKKGHVCHLPPTSTTTTTPTQTPTDSSVSVSTSTSRPPPRQQYSNLRRALSFDDSDLRCDSPEVEIDESEMDLFVSGCGKLPVSCMWEILRRLPPAGLLAAGSVCKGWRETARRLWRAAEELRLRVPPRSQPGFVGSVLQKCPGLSRLNLRLESDLDSTMFACIAFSCPNLEAVEISTSETAVNRITGDELGRFVADKRCLTSLKMEGCSNLGGFVLCSSSLSTLWLSDLYCLSKMVFNCPNLKEISLDFSRQENDSTDIIAMVDGLGRSCPRLQNVHVASVRLSHAAVLALTAANLRGLRMLSLVLGTEITDASVVAISQSYSKLELLDLSGSSISDSGIGMICNVFPGTLSRL…	589	ATGCACTTCGAAAACCAACCTCATATCCCCCCCGCCACTCCTGGCGGATCCACCGCCTCCTTCACCTCCTTGGATATCCCCCACCGTGTCAAAAAGAACAGAGGAAATTACAACTGTGGACGTTGCGGTCTCCCCAAAAAAGGCCACGTCTGTCATCTTCCTCCTACATCCACCACTACCACTACACCAACGCAAACTCCAACTGACTCTTCTGTTTCAGTCTCCACTTCCACTTCTCGTCCTCCGCCACGCCAGCAGTACTCAAATCTCCGCAGAGCGTTGTCATTTGATGATAGTGACTTACGGTGTGACTCGCCAGAGGTTGAAATCGATGAATCGGAGATGGATCTGTTTGTTTCGGGCTGCGGGAAGTTGCCGGTGAGCTGTATGTGGGAGATT…	1767	Chr02	2848637	2854324
PtrFBX40	Potri.002G051800.1.v4.1	MDTLLHTPTSMAKRPCSFPSSPSPSPNPNMNNQLDNLLRTFLNLADSPSLSIDHSFEHLLESSPCDADKSLLIDRALKLGSLLLEAGKRSARKRSSVHNSLTWALPPDLTIKVLSMLDTQSLCYAAATCSMFYKCAMDPLCYANIDLTTVVPKVNNAVVSTMIQRAGKALLSLKLGIVPGPIMSRGSCQPMVYGIQNAVEVSNFSWNDKKTRQGKESSILSRSCLNPLSGDSGAAGAVLRGLHLYNIERIDNTSLCGALSACPSLLDLEIIGLHVELRQTLVSVSMNCPLIERLFFESSKTGRDDSLKSPTCVELVNNCPNLTSLALRGFKLYDYKLRILVKGFRKLKYVDFSTSYSITGSFLRNLGGNIGGSLLEVMILRDCIHLKELEVARLLTSVL…	528	ATGGATACCCTCCTCCACACCCCAACCTCCATGGCCAAGCGTCCCTGCTCTTTTCCTTCCTCTCCCTCTCCATCCCCAAACCCTAACATGAACAATCAACTCGATAATCTCCTCCGAACTTTTCTTAACCTCGCTGACTCTCCTTCTCTCTCCATCGACCACTCCTTCGAGCATCTCCTCGAGTCTTCCCCTTGCGATGCTGATAAGTCTCTCCTCATCGATCGCGCCCTTAAATTAGGATCGCTGCTTCTCGAAGCCGGCAAGCGCTCTGCTAGGAAACGCTCTTCTGTTCATAATTCACTCACTTGGGCTCTCCCTCCCGATCTCACCATTAAGGTGCTTTCCATGCTTGATACACAAAGCCTGTGCTATGCTGCTGCAACTTGTTCAATGTTCTAC…	1584	Chr02	3419587	3425979
PtrFBX41	Potri.002G054500.1.v4.1	MAVSVAPVESMASLSSDLFYEILRRLDGPTLASAACACVAFCSISKEEKLWENVCSSMWPSTSREDVKSLISCIGGFRKFYADCFPLIVNKEVTEYQLNDHLEYPEEWTEAEYYGDVDEFESVAPSDFVSIVDIRYKDRTICSKVLWGIPNANEFNGWFYNCPFRIDLLTYAARDDDNDGEVFLSVSDGLPPILSMEKERKDGKLWTELRDGLRLSWIVVNKKVKQAANLASWSPLGGQRHWPTDKDFVIRFGSVLSAKGILPCQVVECILIMKFRVIHAEGEGVQTTLKLTELSMQLEDMEGAHVNGRNSLNILKKALSCHRSKNYSEVLESCHLYSKAQSELKEEKMRNESRLDRLRIISGIAAFLTFWYYIL*	376	ATGGCTGTGTCAGTTGCACCTGTTGAGAGCATGGCATCGTTAAGTAGTGATCTGTTCTATGAGATATTGAGGCGTCTTGATGGCCCGACATTGGCCAGTGCAGCTTGTGCCTGTGTTGCGTTCTGTTCCATTTCAAAAGAAGAGAAATTATGGGAAAATGTTTGTTCTTCTATGTGGCCTTCGACCAGCAGGGAAGATGTTAAAAGTTTAATATCGTGTATTGGTGGATTCAGAAAGTTTTATGCAGATTGCTTTCCGCTTATTGTTAACAAGGAAGTGACTGAGTATCAATTGAACGATCACCTAGAGTATCCTGAAGAATGGACTGAGGCTGAATACTATGGTGATGTTGATGAATTTGAGAGTGTTGCACCATCAGATTTTGTGTCGATTGTTGAT…	1128	Chr02	3637707	3639639
PtrFBX42	Potri.002G068200.1.v4.1	MSFRSIVRDMRDGFGSLSRRSFEVRLPGHLRGKSHGSACELQDQPVVIQNSRWAGLPPELLQDVIKRLEASESTWPSRKHVVACASVCRAWREMCKEIVRSPEFSGKITFPVSLKQPGSRDGTIQCFIKRDKSNLTYHLFLCLSPALLVENGKFLLSAKRKRRTACTEYVISMDADNVSRSSSTYIGKLRSNFLGTKFIIYDTQPPYNNAQLAPPGRSRRFYSKKVSPKVPTGSYNIAQVTYELNVLGTRGPRRMHCTMHSIPALSLEPGGSVPGQPELLPRCLEDSFRSISFSKSIDNSTEFSSSRFSDIVGPREEDEEGKERPLVLRNKAPRWHEQLQCWCLNFRGRVTVASVKNFQLIAATQPAAGAPTPSQPAQSDHDKIILQFGKVGKDMFTMD…	425	ATGTCATTCCGAAGTATAGTTCGTGACATGAGGGATGGGTTTGGGAGTTTGTCAAGGCGGAGTTTTGAGGTGAGGCTGCCAGGTCATCTCAGAGGGAAATCTCATGGCTCAGCTTGTGAGTTGCAAGACCAGCCTGTGGTCATCCAGAATAGTCGTTGGGCTGGTCTTCCTCCTGAGTTACTACAGGATGTGATCAAGAGGTTGGAGGCTAGCGAGAGCACATGGCCATCTCGCAAGCATGTTGTTGCTTGTGCTTCCGTGTGCAGGGCTTGGAGGGAAATGTGTAAAGAAATTGTTAGAAGTCCAGAGTTCAGTGGGAAGATCACTTTCCCAGTTTCCCTAAAGCAGCCAGGGTCCAGGGATGGAACTATCCAGTGCTTCATAAAGAGGGACAAATCA…	1275	Chr02	4629350	4634649
PtrFBX43	Potri.002G069900.2.v4.1	MDDSPINRLPQDTLHQIFSSLPLRQIMICRSVCKFFNQMLTSPSFVDLISTQPPLRFLALRPPHHHHHLHHQRQNSHVSSVPYLHVFDPDQNQWLRFSLSFLPFRSPHPVASASGLIYLWGESPTSIESNRSLVVCNPLTRQFQVLPQLGSAWSRHGSVLVDSVNHRVMVLTELAALYFSNTNKTNSWLTFSANLPSKPRSPILISDSVFALCDVGSPWRSQWKLFTCILSKLNNNYNNWVCLERQEWGDIFDIIKRPRLVRGKGNKLLMIGGLKSNFSLNTSCSTILILRLDLERLEWEEAGRMPVDMYRSFQESSKLKVFGGGDRVCFSAKRMRKLALWDDCDGVVWRWIEGVPVGGDGLCRGFVFEAGRTALP*	377	ATGTGGCCGGTGGCCTGCCCCAGACTGTACTTTAACAACAAAACAAAACAAAAATCTCCATTCAATCCCCTCTGTCATCTCTTCTTTTTCTCTCCCCCTGTTCTCTGCGTCGCCGGTCCACCTGATACCATGGACGACTCACCAATCAACCGTCTACCACAAGACACACTCCACCAGATTTTCTCATCTCTCCCACTTCGTCAAATCATGATTTGCAGATCCGTCTGTAAGTTCTTCAATCAAATGTTGACCTCACCATCCTTCGTGGACCTAATTTCCACCCAGCCCCCGCTGCGCTTCCTCGCTCTCCGCCCTCCACATCACCACCACCACCTCCACCATCAAAGACAAAACAGTCACGTCTCCTCTGTACCTTACCTCCACGTGTTCGATCCAGAC…	1260	Chr02	4784397	4785527
PtrFBX44	Potri.002G074700.9.v4.1	MAGEAKGRREDLNLYSEKPMMLAFDGGKSGIGAGGVEIEGLVITEWKDIPMKLLLRIVSLVDDRTLIMASGVCSGWRDAICSGLTHLCLSWCKNNMNNLVLSLAPKFTKLQTLVLRQDKPQLEDNAVETIASYCHDLQDLDLSKSFKLSDLSLYALAHGFPNLTKLNISGCTAFSDVSLEYLTEFCRKLKILNLCGCVNGATDRALQAIGRNCSQLQSLNLGWCENVSDVGVMSLAYGCPDIRTLDLCGCVCITDDSVIALANRCPHLRSLCLYYCRNITDRAMYSLVHNRVKNKPAMWESMKGRYDEEGLKSLNISQCTAITPPAVQALCDSFPALHTCSGRHSLVMSGCWNLTSVHCACAVQAHHTASSIPHPAH*	378	ATGGCAGGGGAAGCAAAAGGGAGGAGGGAAGACTTGAACTTGTATTCTGAGAAGCCGATGATGCTTGCTTTTGATGGTGGAAAGAGTGGGATTGGTGCGGGAGGTGTGGAAATCGAAGGCTTGGTGATCACTGAGTGGAAAGATATCCCTATGAAGCTGTTGTTAAGGATTGTTTCTCTTGTTGATGATAGGACCTTGATTATGGCTTCTGGGGTTTGCAGTGGATGGAGGGATGCTATTTGCTCGGGACTCACCCATCTGTGTCTCTCTTGGTGCAAAAACAACATGAACAACTTGGTTCTATCTCTTGCTCCTAAATTTACAAAACTGCAAACTCTTGTGCTGCGCCAAGATAAACCACAACTCGAGGATAATGCTGTTGAGACTATTGCAAGTTAC…	1134	Chr02	5158125	5161276
PtrFBX45	Potri.002G082500.1.v4.1	MTSDFALQIPAELETALQLKTVQYLVTKRPWLDLYGVNVRPVAPYGSASRRVNVDPALIHRCLPDELLFEVFSRMAPYDLGRAACVCRKWRYTLRNPIFWRNACLKAWQLSGMVENYKILQSKYESSWRKMWLLRPRIRIDGLYVSRNTYIRAGVREWTVTNPVHLVCYYRYMRIFPSGRFLYKTSGQTVKEVVKCMSFRASKTDGVFSGRYTLTDDKVEATFMYPGLCPTMWRACLRLRGTTLGANNRMDLLSLSTSKVNSDGIIEPGEDILGPVELQESVISRISHQRGLAPFAFVPFEEVETSVLNLPVEKMDYYLPG*	322	ATGACTTCAGATTTTGCATTACAAATTCCTGCTGAGCTCGAGACAGCTCTGCAGTTGAAGACTGTGCAGTACTTGGTTACAAAGAGACCGTGGCTCGATCTCTATGGGGTTAATGTTCGACCTGTTGCACCATACGGAAGTGCTAGCAGAAGGGTAAATGTTGATCCAGCGTTGATACACAGATGCTTGCCTGATGAGCTGCTCTTTGAGGTATTTTCACGAATGGCTCCATATGATTTGGGAAGGGCAGCTTGTGTTTGTCGAAAATGGAGATACACTCTTCGTAACCCCATATTCTGGCGCAATGCTTGCCTAAAGGCTTGGCAGCTGTCTGGAATGGTTGAGAACTATAAAATTTTGCAATCAAAGTATGAGAGCTCGTGGAGGAAAATGTGGCTT…	966	Chr02	5792780	5796598
PtrFBX46	Potri.002G091900.2.v4.1	MGGVLSLASPKCRTSDYNEVLNNGSCKRQKTSSIFYDEESPRLIPFLPDELSIQILARIPRCCYFNLSLVSRKWKEMFESAELFKVRKDFGLTEEWLYVLIKDKADKLSWHALDPLSRNWQRLPPMPNVVCTDKSKRGLSGFWLWNVVGPGIKIAEVIRSWLGQKDTLDQMPFGGCSIGAVDGCLYVLGGFSGATTVRCVWRFDPISNKWSKMASMSTGRAYCKTSILNNKLYVVGGVSQGQGRLTPLQSAEVFDPCKGTWSDVPSMPFSRAQLVPTAYLSDMLKPIATGMTSYMGRLFVPQSLYSWPFIVDVGGEIYDPETNSWAEMPTGMGEGWPARQAGTKLSVVVDGELYAFDPSTSADSGKIKVYDHKEDTWKVVIGKVPVADFTESESPYLLT…	475	ATGGGGGGTGTTTTGAGTTTAGCTAGTCCCAAATGCAGAACAAGCGACTATAATGAGGTGTTAAATAATGGAAGCTGCAAGAGGCAAAAGACATCCTCAATTTTTTATGATGAGGAAAGCCCAAGATTGATTCCATTTCTTCCTGATGAGTTATCAATCCAGATTCTTGCTAGAATCCCCAGATGTTGCTACTTTAATCTGAGTTTGGTGTCACGCAAGTGGAAGGAAATGTTTGAGAGTGCTGAGCTGTTCAAAGTTAGAAAAGATTTTGGATTAACAGAAGAATGGCTGTATGTACTGATAAAGGATAAAGCAGATAAATTATCATGGCACGCTTTGGATCCATTGTCAAGAAATTGGCAGAGATTGCCTCCAATGCCAAATGTTGTTTGCACAGAC…	1425	Chr02	6546104	6548910
PtrFBX47	Potri.002G094600.1.v4.1	MIIIKNQMVEAMNGFDRLPDSLILLIFNSISDIKTLICCRSVSKRFNSLVPQTESLSLKVDCVISPESDSGSFFTLLKYLLKSIHDLLKPDTKPTTRNQTQNSPARILNQFDRIRDLQIELPAGDLKLEKGAVIKWRAEFGKSLKSCVVLGFRRVANSEGNNAELDIDFAGGLKTRVVWTISALIAASARHYLLNDVVKEHREMERLVLVDREGEGTVAMEKEGLRECREESGVAARGVDRQEEGRRTVVPSVRMRMRHEQRVQLKDGVWVEGVTLVVVRPCNGGGDVEDAELALGAFGGGIYGEAVQVLLKNESYLLEMNSF*	324	ATGATCATCATTAAGAATCAAATGGTCGAAGCAATGAACGGCTTTGATCGACTCCCGGACTCCTTAATCCTCCTCATCTTCAACTCGATTTCCGACATCAAGACCCTCATCTGTTGCCGTTCCGTTTCGAAACGTTTCAATTCACTCGTCCCCCAAACTGAATCCCTCTCTCTCAAAGTCGACTGCGTCATCTCACCCGAGTCGGACTCCGGCTCCTTCTTCACTCTCCTTAAATATCTCCTCAAATCCATCCACGATCTCCTCAAACCCGACACGAAACCCACAACCCGAAACCAAACCCAAAACTCACCGGCTCGTATCCTCAACCAGTTCGACCGGATCCGTGACCTACAAATCGAACTGCCAGCTGGCGACTTGAAATTAGAGAAAGGGGCCGTT…	972	Chr02	6809734	6813364
PtrFBX48	Potri.002G099100.3.v4.1	MEEGDEYRRWDELIPDALGLIFRNLSLQEILTMVPRVCKSWSRAVSGPYCWQEINIEEWSTRCHPDHLDRMLQMLITRSCGSLRKLCVSGLHNDTNFSFLADHAGSLQTLRIPRSDIGDSIVEQIAGRLSTVTFLDVSYCNKISGRALEAIGKHCKLLVGLCRNMHPLDTEGLEAQDDEAYAIATTMPKLKRLEMAYHLVSTESLLQILSSCTNLEFMDLRGCWNVNLDNKFFKEKFQKLTVLGPLVMEDYYEANDWEEDCSEYSDDSDYLAWGFLAGDGGDYDDDESYDEMWDDEGRLEELELRFYEGADAGLYGWPPSP*	322	ATGGAAGAGGGAGATGAGTATCGTCGTTGGGATGAATTGATACCAGATGCCCTCGGGCTAATTTTCCGCAATCTTTCTCTCCAGGAGATACTAACCATGGTCCCAAGGGTTTGCAAATCATGGAGCAGAGCCGTTTCAGGGCCATATTGCTGGCAAGAGATCAACATTGAGGAATGGAGTACTAGGTGCCATCCTGATCACCTTGATCGCATGCTTCAAATGTTGATCACGAGAAGCTGTGGATCCCTCCGCAAACTCTGTGTCTCTGGACTCCACAATGATACAAATTTCTCATTCCTTGCAGACCATGCTGGTTCCCTCCAGACATTGCGGATTCCGAGAAGTGATATTGGTGATTCGATAGTTGAACAGATTGCTGGAAGGCTTTCCACTGTCACT…	966	Chr02	7140938	7145141
PtrFBX49	Potri.002G099400.2.v4.1	MEISQVEVLEIKDRRVEGLGILQVLPDELICSILDNLTPRDVARFACVSSVMYILCNEEPLWMSLCLNRVNGPLQYKGSWKKTALDVENVPEEYQERCGKPLHFNGFSSLFLYKRLYRCHTTLSGFNFDDGNVERRGDLSLEEFSQEYDGRKPVLLAGLADTWPARNTWTIDQLSLKYGDIAFRISQRSCKKISMKIKDYVSYMYLQHDEDPLYIFDDKFGETAPSLLKDYSVPHLFQEDLFEVLDGEQRPPFRWLIMGPERSGASWHVDPSLTSAWNTLLCGRKRWALYPPGRVPLGVTVHVNEDDGDVNIDTPSSLQWWLDFYPLLPDEDKPIECTQLPGETIFVPSGWWHCVLNLEPTVAVTQNFVNSKNFEYVCLDMAPGYRHKGVCRVGLLALD…	979	ATGGAGATTTCTCAAGTTGAGGTTTTAGAAATTAAAGATCGCAGAGTTGAAGGTCTAGGCATTCTTCAAGTCCTCCCCGATGAACTCATCTGCTCTATTTTAGACAATCTAACTCCTCGCGATGTCGCTCGCTTCGCTTGTGTTAGCAGTGTGATGTACATTTTATGCAACGAAGAACCACTGTGGATGAGCCTGTGCCTTAACAGGGTAAACGGTCCGCTTCAGTATAAAGGCTCCTGGAAGAAAACTGCATTGGATGTAGAGAATGTTCCGGAAGAATATCAAGAACGTTGTGGAAAACCACTTCATTTTAATGGGTTCAGCTCTTTGTTTTTGTATAAAAGATTATACAGGTGCCACACCACGTTGAGTGGTTTTAATTTTGATGATGGAAATGTG…	2937	Chr02	7164648	7174950
PtrFBX50	Potri.002G117900.1.v4.1	MAEPNLNSFSDFPEDVQFCILSFLSPTEIANFASTSKRYAPLCQSDSKLWHSLCDRRWGSKTQINKWGNGQISYKLLYKTLNKWENLIGFWRRCGQSQQKETVKPPSLVFFEWGSSFLSGWRVSPSQNAYSVIKSPFLWISISPEGEIVNYLDPEGQNKNKLFGELGYLDMDVVPVNVNFIGDSHFSVEENVNFAYRRSLSSGNLKGEDNGEDIVSVESGSTGSLPETFEIYQYYANRMSPGADRAIRRQRRREKEKQGKKRWETEHFLKIVDSSPTLDRPLQGLWKGICEDMKLEFYLVAYDEFGISCRRVGDLSERRSSSTPVFWTSDPTFVESPFPTEEEYIYDSRIHIQPPEAANLDWKFPLENDVVSRIMYINSSYDLVILGVEGASVNPWRVE…	440	ATGGCAGAACCAAACCTCAATTCCTTCTCTGATTTTCCTGAAGACGTCCAATTCTGCATCCTCTCGTTCCTAAGCCCAACAGAAATCGCCAATTTCGCCTCCACTTCAAAACGGTACGCCCCTCTCTGTCAAAGCGACAGCAAACTCTGGCACTCACTTTGCGACAGGAGGTGGGGCTCAAAGACCCAAATCAATAAATGGGGTAACGGTCAAATCTCCTATAAATTGCTCTACAAAACGCTTAACAAATGGGAAAATCTGATCGGTTTCTGGCGTCGTTGCGGTCAAAGTCAACAGAAAGAAACGGTGAAGCCGCCGTCGTTAGTTTTCTTCGAGTGGGGCTCTTCGTTTCTCTCCGGTTGGAGAGTCTCTCCGTCTCAAAACGCCTATAGCGTCATA…	1320	Chr02	8834049	8836542
PtrFBA11	Potri.002G118700.1.v4.1	MKPKSLQSPSRSPEMDPAIWSRLPEELLEHVLSCLPLKTLLNLRSTCKRFKSLMFSPSFMSKHTTRGTAFSSFLLLSHPQFYQQFPLYDSIIGSWRHLALSLSFLLPVTGSNGSPSCSLLSSSNGLFCFSLPSSNSFLVCNFLAKSSRIVEFPSYPFAFESLAFVSMPFGYKIFVLCSKFSSNSVFVYDSKVHSWQKFDRFEPILGDNYRQEGVFFNGSLYFTTSEPFSIVCFDLESGRWERLDNELPGDLTFVRLVSDGENKLYLIGGVGRNGISRSMKLWELGDGRNWIEVESLPEMMCKKFVSVCYHNYERVYCFWHQGMICICCYTWPEILYCKVSRRTWHWLPKCPSLPEKWSCGFRWFSFVPELYATV*	375	ATGACGCCAAAGAGTCTACAGTCTCCATCAAGATTACCCGAAATGGATCCGGCAATCTGGAGCCGTCTACCGGAGGAGTTACTGGAGCATGTTCTATCTTGCCTACCTTTAAAAACTTTATTGAATTTGAGATCAACTTGCAAGCGTTTCAAGTCTCTTATGTTTTCTCCCTCTTTCATGTCCAAACACACGACTCGTGGCACTGCTTTCTCTTCTTTTCTCTTGCTTTCTCACCCTCAGTTTTACCAGCAGTTCCCTTTATATGATTCTATCATTGGCTCCTGGCGCCACTTAGCTTTATCACTGTCTTTTTTGCTACCCGTTACGGGTTCTAATGGCTCCCCATCTTGTTCTCTTCTTTCATCATCTAACGGGCTCTTTTGTTTCTCTCTTCCTAGT…	1125	Chr02	8875364	8877370
PtrFBX51	Potri.002G122300.1.v4.1	MKRPLDTDPGNQNKIDIKMKKKRYQEDENKEEIESAVNTGSGFMNLDENLLFEVLKHVDARTLGSAACVSKQWHRTVQDERLWELVCTKHWGNMGCGNQQMRSVVLALGGFRRLHSQYLWPLSKPQSNSAGSASTSSSAWNPFSPMIGNKPPARWGKDEVHLSLSLLSIRYYEKMNFSNRGR*	183	ATGAAGCGCCCACTCGACACCGATCCCGGAAACCAAAACAAAATTGACATAAAAATGAAGAAGAAGAGGTACCAAGAAGACGAAAACAAGGAAGAAATAGAATCTGCGGTCAATACAGGATCTGGGTTTATGAATTTAGACGAGAATTTACTTTTTGAGGTGTTGAAGCACGTGGACGCGAGGACTTTGGGTAGTGCAGCGTGTGTGAGCAAGCAGTGGCACCGGACAGTACAGGATGAGAGGTTATGGGAGCTGGTCTGTACAAAACACTGGGGTAACATGGGCTGTGGTAATCAACAAATGAGATCTGTTGTTTTAGCTCTTGGTGGGTTTCGTCGACTTCACTCCCAGTACCTCTGGCCTCTATCAAAGCCACAGTCAAATTCCGCAGGCTCTGCT…	549	Chr02	9142631	9143619
PtrFBX52	Potri.002G123100.1.v4.1	MGQTTSTALITSRRDSNLSSQRSKSKFTVPIIPMQVEEQTEYVLVEAPDYISDLPDECLACIFQSLSSGDRKSCSLVCRRWLRIEGQSRHRLSLNAQSDLLPFVTSLFSRFDAVTKLALKCDRRSVSIGDEALVAISIRCRNLTRLKLRACREITDAGMAAFAKNCKALKKFSCGSCAFGAKGMNAMLDNCASLEDLSVKRLRGITDGATAEPIGPGLAAASLKTICLKELYNGQCFGPLIIGSKNLKTLKLFRCSGDWDKLLQVIADRVTGMVEIHLERLQVSDTGLVAISNCLNLEILHLVKTPECTDIGLVSIAERCRLLRKLHIDGWKAHRIGDDGLMAVAKYCLNLQELVLIGVNPTQISLELLASNCQNLERLALCGSDTVGDVEISCIAAKC…	534	ATGGGCCAGACAACTTCGACGGCTTTAATCACAAGCCGTCGAGACTCAAATCTCAGCAGCCAGCGCTCAAAATCCAAATTCACTGTCCCCATCATTCCGATGCAAGTAGAAGAACAAACCGAATACGTGCTCGTGGAAGCACCTGATTATATCTCAGATCTTCCCGATGAATGCTTAGCTTGTATTTTCCAGTCACTTAGTTCCGGCGACCGGAAAAGCTGCTCTTTAGTTTGTCGGAGATGGTTAAGAATCGAAGGACAGAGCCGTCACCGACTCTCTCTCAACGCCCAATCAGATCTCCTTCCTTTCGTAACATCTCTCTTCTCTCGCTTCGACGCTGTAACTAAGCTCGCTCTCAAATGTGACCGTAGATCCGTTAGCATCGGCGACGAGGCGCTA…	1602	Chr02	9203578	9205918
PtrFBX53	Potri.002G137100.1.v4.1	MNRRVRQKVAKKSKEKVELPSNPEIGDAGLCPDSNEDVDWTSLPDDTVIQLFSCLNYRDRASLSSTCKTWRVLGLSSCLWISLDLRAHKCDPGMAVSLASRCVNLQKIRFRGAESADAIIHLQARNLREISGDYCRKITDATLSMIVARHEALETLQLGPDFCEKVSSDAIKAIAFCCPKLKKLRLSGLRDVSADVINALAKHCPNLIDIGFLDCLKVDEAALGNVVSVHFLSVAGTSNMKWGVVSHLWHKLPKLIGLDVSRTDIDPSAVSRLLSLSPSLKVLCAMNCPVLEEDNAFSVNKYKGKLLLALFNDIFKGLASLFADITKMGKNVLLEWRNLKTKDKNVDEIMSWLEWILSHTLLRTAESNPQGLDVFWLKLGAPILLSLMQSSQEEVQERA…	919	ATGAATCGTAGGGTGCGGCAGAAAGTGGCGAAGAAGAGTAAGGAAAAGGTGGAATTACCTAGTAACCCTGAAATTGGAGATGCGGGTTTGTGTCCTGATAGTAACGAGGATGTTGATTGGACTAGCTTGCCAGATGATACTGTGATTCAGTTATTTTCCTGTTTGAATTATCGTGACCGCGCAAGCTTGTCATCGACGTGCAAGACATGGAGGGTTTTAGGTCTTTCTTCGTGCTTGTGGATTTCATTGGATCTTCGCGCCCACAAATGCGATCCTGGAATGGCGGTTTCACTTGCTTCTAGGTGTGTGAATCTTCAGAAGATTCGGTTTCGTGGAGCAGAGTCTGCTGATGCAATAATACATCTTCAAGCAAGGAATTTACGTGAAATAAGTGGTGAT…	2757	Chr02	10167579	10177078
PtrFBX54	Potri.002G143200.1.v4.1	MSQSPEEKTTNPNPKNNQKPPPIPTPTPTSLNSKTRTLSLPELWFKEQALKHVTLKMKSLSNSPLASPPSDPDKIFGLPSNDPTRPDYTSLLSDELLLQVFNKVPISQYVSNSLVCKRWFFLHGRLVHSIRVIDFGFVNSGRVFTRFPNLENIDIVHACIKMPRNSGILITRNNLSVYVGTKLLSGGFIEENDLLSSDLIDNGLQLISKSYPNLRRIVVFGTSENGLLSVSSKCEMLQELELHCCGDMSLKGISGCRNLQVLKLIGCVDGFYNSVVSDIGLTILAQGCRRLVKLELCGCEGSYDGIKAIGQCCQMLEELTICDHRMDGGWLAALSFCENLKTLRLQSCKSVDSSPGLLEHLGSCPTLEELHVQRCQMRDKQAVKALFLVCKTVREIVLQ…	507	ATGTCACAATCACCAGAGGAAAAAACAACAAACCCTAACCCTAAGAACAATCAAAAGCCACCACCAATACCAACCCCAACACCAACATCCTTAAACAGCAAAACAAGAACCTTAAGCTTGCCAGAGTTGTGGTTCAAAGAACAAGCGCTAAAGCATGTAACTTTGAAAATGAAATCTCTCTCAAATAGCCCACTAGCATCACCTCCATCTGACCCAGATAAAATCTTTGGCCTCCCATCGAATGACCCGACCCGACCTGATTACACTTCCCTTCTCTCTGATGAGCTCCTCCTTCAAGTCTTCAATAAAGTCCCGATTTCACAGTATGTTTCTAACTCTCTTGTTTGCAAAAGATGGTTCTTCCTTCATGGACGTTTGGTGCATTCAATAAGGGTTATA…	1521	Chr02	10640689	10643250
PtrFBX55	Potri.002G153900.1.v4.1	MEIRMDFLDWLDHDTSMKILRCLEDPADLVRVSSVSRSWRHFVIANGLCKQLCLRMFPHFLRVECVIEPGCDIEKASEVGCSKFVEWETLKREHKVYAFLLQGCMSFPFGKCILDAISASSTDNYPEESIRNTVQQGGPIESRASYWSSKGQRDAAVPETLVYKLVADICVITEINIQPFKAYFQRGSPIYSAISVRFHMGYPIHPMGDPLGEPLDDSADDKFIWTYSSPEFPMAQESSLQNFRLPEPVVCIGGILQIELLGRVQRQEMDGLFYICVAQVQVKGRPLSPAFGVEMLGPSGKFILKAESCNPPSLPDEDSSYHGGHLHGRVDWEQLMNVLRGEGDFEYDWNSEDEVDDELAF*	362	ATGGAGATCCGTATGGATTTCTTGGACTGGCTTGACCATGACACGTCGATGAAGATTCTTAGGTGTTTGGAAGATCCGGCTGATCTTGTCCGTGTTAGTTCTGTCTCTCGTTCTTGGCGACATTTTGTGATTGCAAATGGTCTTTGTAAGCAGCTGTGCTTGAGAATGTTTCCTCACTTTCTTAGAGTTGAATGCGTCATTGAACCCGGTTGTGATATTGAAAAAGCTTCGGAAGTTGGATGTAGCAAATTTGTGGAATGGGAAACTCTGAAGAGGGAGCATAAAGTGTATGCCTTTTTACTTCAAGGGTGCATGTCATTTCCTTTCGGAAAGTGCATTTTGGATGCAATAAGTGCTTCTAGCACTGATAATTATCCAGAGGAAAGCATTCGTAACACT…	1086	Chr02	11600246	11604752
PtrFBX56	Potri.002G166500.3.v4.1	MEGETSWVINCFEDSTRGIGEFDSFSELSDEGSKEVNAVSVDLILPDDLLERILACLPVASIFRAGCVCKRWHEIVSSRRFLWNFSHVLPQKPWYFMFTSSDEPVGYAFDPVLRKWYGIDLPRIKTSNWFIASSCGLVSFMDNDTRSELYVCNPITKHCRKLQESPGLKFPDYSALAISVNRISHGYTISIVKSKQVPGNFFQWDLSIHIYDSDTRMWVTSCTEVLTGWRGGDESVICGGFLYVLIYSAGGGSPETRHGLITYNLSSRSSNGLLIRSFIKVPCPLTCGRLMNLNEKLVMVGGIGKQDRPDIIKGIGIWVLNGKDWQEIARMPHKCFQGFGELDDVFASSGTDNLIYIQSYGAPALLVFDFNQKQWKWSQKCPVTKRFPLQLFTGFCFEP…	406	ATGGAGGGAGAAACGTCTTGGGTAATTAATTGTTTTGAGGACTCAACAAGGGGCATTGGTGAATTTGATTCATTCTCTGAACTTAGCGATGAAGGCAGTAAAGAAGTTAATGCTGTTTCAGTTGATTTAATCTTGCCTGATGATCTGCTAGAACGAATCCTAGCTTGTCTCCCCGTTGCTAGCATCTTCAGAGCTGGCTGTGTGTGTAAAAGATGGCATGAGATTGTTAGTTCAAGGAGGTTTTTATGGAACTTCTCGCATGTCCTGCCACAAAAACCTTGGTATTTTATGTTCACAAGCTCAGATGAACCTGTTGGCTATGCCTTTGATCCAGTCCTTCGAAAATGGTATGGCATTGATCTTCCCCGCATCAAGACATCTAATTGGTTCATTGCTTCA…	1218	Chr02	12564295	12567467
PtrFBX57	Potri.002G205150.1.v4.1	MTETTGFSKLSDDVVLNIFSKLEDDPRNWARLACVCTKFSSLIRDICWKSKCNKTIPSVVSDLLSSPDSPFPGAWSALHKLAVCCPGLLHAGVFLEHSDFGLERELGPDDYFHKSKNTPSQQAQQASHSGSNLDKRDSSWSLFDDLYYDTVYNVYESQDAVTVSCEAKEEVIGGNDDKSVDIFVKARGISSVGKRRKICRSLSSHLASGVWNLSREQGNKLLASRFRGDCLYICDWPGCAHITEKRSYMLFRGIFKNFKKSRVWRTIHDGDRSKIDLSCAFCGCQETWDLNSAFCLKRGFGYHDDGEPVVRAYVCENGHVSGAWTDWPLYT*	332	ATGACAGAAACCACGGGTTTCTCAAAACTCTCTGACGACGTCGTACTCAACATCTTCTCCAAACTAGAAGACGATCCACGCAACTGGGCCCGCCTCGCTTGTGTCTGCACCAAATTCTCCTCTCTCATACGCGACATCTGCTGGAAATCCAAATGCAACAAAACCATCCCTTCCGTCGTCTCCGATCTCCTTTCCTCCCCTGACTCTCCTTTCCCTGGCGCCTGGTCTGCCCTCCACAAGCTTGCCGTCTGCTGCCCTGGCCTCCTCCACGCTGGTGTCTTCCTCGAGCACTCCGATTTCGGCCTTGAACGCGAGCTCGGCCCCGACGATTATTTCCACAAATCCAAAAACACTCCGTCCCAACAAGCACAGCAAGCGTCTCATTCCGGTTCTAATTTA…	996	Chr02	17006932	17008258
PtrFBX58	Potri.002G207800.2.v4.1	MPNKASTFPEEVLEHVLSFITNDKDRNAVSVVCKSWYEIERWCRKRIFVGNCYAVRPDMVIRRFPELRSVELKGKPHFADFNLVPDGWGGYFYPWIAALATAYPWLEEIRLKRMVISDESLEFIAKSFKNFKVLVLSSCEGFSTDGLSAIAADCRNLRELDLRESEVDDPSGQWLNSFPDSFTSLVSLNISCLGAELSFSALERLVGQCPDLKNLQLNHAVPVERLAKLIRQAPQLVELGTGEFSAKLQPEIFSNLAGAFSVCKELRSLSGFWDVNPAYLPAVYPVCSGLTSLNLRYANIQSADLIKLVSQCSNLQRLWVLDYIEDVGLEALAACCKDLTELRVFPSDPFAAEPNVSLTERGLVSVSEGCPKLQSVLYFCRQMTNAALVTVAKNRPSMT…	585	ATGCCGAACAAGGCGAGTACGTTCCCGGAGGAAGTGCTAGAGCATGTGCTCTCGTTTATTACAAACGACAAAGACAGGAACGCCGTATCGGTGGTGTGCAAGTCGTGGTACGAGATAGAGCGGTGGTGCAGGAAGAGAATATTTGTTGGTAACTGTTATGCGGTGAGGCCTGATATGGTTATAAGGAGGTTTCCGGAGCTAAGATCGGTGGAGCTCAAAGGGAAGCCACACTTTGCGGACTTTAATTTGGTGCCTGACGGTTGGGGAGGTTACTTTTACCCATGGATAGCGGCGTTGGCTACCGCCTATCCTTGGTTGGAAGAGATTAGGTTGAAGAGGATGGTGATTTCCGACGAGAGTTTGGAGTTTATTGCTAAGAGTTTTAAAAATTTTAAGGTT…	1755	Chr02	17456876	17460235
PtrFBA12	Potri.002G223000.1.v4.1	MVIMDLDFERHSKRRKTKLEDDPQTTGMELLPREIAQDILSRLPITSLVKFKCVCRAWRAMALDPEVVNLYLSCSTQETDPCVILHCDFPIRNNLYFVDFAAHEEEKEKVKRIRAPFSSMMPEFEVVGSCNGLLCLSDSLFNDSLYIYNPFTGRYKELPKSLQYPDQEVVFGFGFNPKTNEYKVIRIVYYRNGHGRYPRSRRIIYPLSQVQILTLGCPGWRSLGKVSYRLVRRASETLVNGRLHWVSRPCRNKPARRLVSFDLTDEQFREVPKPDCGGLNRCDYHLAVLRGCLSVAVYCNYGRLEIWVMKEYNVKESWVKEYNIGAYMPKGLKQNLVRPLKIWKNASNGRAVRALCVLKNGEILLEYKNRALVSYDPKKGKFKDIDLQGTPKWFQTVVH…	412	ATGGTGATCATGGACTTGGATTTTGAAAGACATAGCAAAAGAAGAAAAACCAAGCTTGAAGATGATCCACAAACAACTGGAATGGAGCTTCTACCGAGGGAGATTGCTCAAGATATACTTTCAAGATTGCCCATCACTTCTTTGGTGAAATTCAAGTGTGTATGCCGAGCTTGGCGTGCCATGGCGCTGGACCCTGAGGTTGTAAATTTATATCTCTCTTGCTCAACTCAGGAAACAGATCCTTGCGTAATCCTTCACTGCGACTTTCCCATCAGAAACAATCTTTACTTCGTTGATTTCGCTGCCCACGAAGAAGAAAAGGAGAAGGTGAAAAGAATTCGAGCACCTTTTTCTTCTATGATGCCGGAGTTTGAAGTGGTAGGTTCCTGTAATGGTTTA…	1236	Chr02	21007293	21009422
PtrFBX59	Potri.003G019400.7.v4.1	MESLPDAVVQYIFSFMNNARDVAVCNCVSKRWKDSLPYIKSLYFPRNSFDNHSGIDHPDTAVWKMISSVVKLEELVVYSPFSSIGLASWMLLVGSSLKHLELRMDNLAEYQNCTESPSKLECISTAKNLESLKLWGVLMMNSPKWDAFPKLQSLEIVGAKLEDPALTAALQACPNLKNLLLLGCEGVRSVLIELPSLEQCKLDFYGVGNYSLTLTSPKIEFLEVQGCSWISVRETACLRSLSISNNAGRVYMVDFGKLAALEFLSIRGVQWCWNAISKMLQLASEVKHLYMKVEFTGDFDNLQPFPEIDFVDFFNSHPKLQKFDIHGAMFAALCQKNSLKNVQSGFVIPCLEEVVITVRSPLNAEQKISTLESLLKYGKVIKSMAIRILQMRSSHSSAD…	420	ATGGAATCTCTCCCGGATGCTGTTGTTCAATACATCTTCTCATTCATGAACAATGCAAGGGATGTTGCCGTCTGTAATTGCGTATCGAAGCGATGGAAGGACTCTTTGCCTTACATCAAAAGCCTCTACTTCCCCAGGAACTCTTTTGACAACCACTCTGGCATCGACCATCCTGATACCGCTGTGTGGAAGATGATATCATCAGTTGTTAAATTAGAAGAGCTTGTTGTATACAGCCCCTTCTCGAGCATAGGTCTTGCCTCATGGATGCTGCTTGTGGGGTCATCGCTCAAACATCTTGAGCTTAGAATGGACAATCTTGCTGAATACCAGAACTGTACTGAGAGCCCGTCGAAACTGGAATGCATTAGCACTGCAAAGAATTTGGAGTCTTTAAAG…	1260	Chr03	2347889	2350438
PtrFBA13	Potri.003G062000.1.v4.1	MWNRLPSELLANIFSFLSPDSLARAKTACRYWRTCANSYPLSTAASMVRHHQAWFVALPTRSRGLCCYLHNPNIDKWHVLSLDFQPHPTRPIASIGSLILSRPTDSTTLQLAISNPFTKEFRCLPMLKIARTNPAVGVVILGPAQHGPSLHFRVYVAGGMSEAPRGAATYEPTMEVYDSEDDAWRIVGSVPVEFAVRLTVWTPNESVYSKGVLYWMTSARAYSIMGFEIRSNKWQELSVHMADKLEFATLAQLNGRLTLVGGTSGGDACVWELDERHAWCLKEKMPVELTRKLLGGKASWATTKCVRGDGAICLYRDLGSGMAVWRKVGERGRWEWFWVEGCCSIKGKRVQNLPIKGVLIPPNLAPSCAFSKQRR*	376	ATGTGGAACCGCCTCCCATCTGAACTCCTTGCTAACATCTTCTCCTTCCTCTCTCCGGACTCCTTGGCACGTGCCAAGACAGCATGCCGGTACTGGCGCACTTGTGCCAATTCATACCCATTGAGCACCGCCGCATCAATGGTCCGGCACCACCAAGCATGGTTTGTAGCTCTGCCCACACGCAGTCGTGGGCTATGTTGCTATCTTCACAATCCAAATATCGACAAGTGGCACGTCTTATCTCTCGATTTTCAACCCCACCCGACCCGACCCATTGCCTCGATAGGGAGCCTAATCCTTTCAAGACCCACAGATTCTACAACTCTCCAATTAGCTATAAGCAACCCTTTCACTAAGGAATTCAGGTGCCTTCCAATGCTGAAGATTGCAAGGACTAAT…	1128	Chr03	8976628	8977885
PtrFBX60	Potri.003G074100.1.v4.1	MEGAFNNAMLLPFSYTFTPGTSSTNVTDSVTSPWMDTRIWSKLPQTLIDRVLAFLPPPAFFRARCVCKRWYGLLFSNNFLELYIQISPRRHWFLFFKHKSLKSCIYRNNNSTSDSGGKTMTANICEGYLFDPYDIAWYRISFSLVPSGFSPAAASGGLICWVSDEAGAKSIILCNPLSGSLSQLPPTLRPRLFPSIGLKVGPSSIDVAVAGDDLISPYAVKNLSTESFHIDVGGFYSLWGTTSSLPRLCSLESGQMVCVDDRFYCMNYNPFSVLAYEIAANSWCKIQAPMRRFLRSPRLVESMGKLILVAAVEKSKLNVPKSLRLWRLQPCGTTWIEIERMPQQLYLQFAELGGGHGFDCVGHGEFIAIIIRGSIKVLLFDILRKMWQWIPPCSCIDGV…	437	ATGGAAGGTGCTTTCAACAATGCTATGCTCTTACCCTTCTCCTACACTTTCACTCCTGGCACTAGCAGTACTAATGTTACAGATAGTGTTACCAGTCCTTGGATGGACACCAGGATATGGAGCAAACTCCCACAAACGCTGATTGATCGTGTTCTCGCCTTTCTTCCTCCTCCAGCCTTTTTTAGAGCTCGTTGTGTCTGCAAGAGATGGTATGGTCTCTTGTTCTCCAATAATTTTCTTGAACTCTATATCCAGATATCACCACGCCGCCATTGGTTCCTATTCTTCAAGCACAAAAGCCTAAAAAGCTGCATCTATAGAAACAACAATAGCACCAGTGATAGCGGCGGAAAAACTATGACAGCCAATATTTGTGAAGGATACCTCTTTGATCCATAT…	1311	Chr03	10283835	10285145
PtrFBX61	Potri.003G107900.2.v4.1	MSFSTEKPLKKKRPPRWSDLWLKNTKPLKHVIFAMQLQSLSNPTTPTPTPTPTPTPKHQQQKQQQTDPPTKFKDKTGTLISNLPHIDRTLLLGDDLLLKILSKLPDSQRNPNSLVCKRWLNLQGRLVRSLKVLDWEFLESGRLLSRFPNLTHVDLLNGCVVRPHDCCVLLSHRIFKMDINSGVSGFLPDWRVCEENLLPVEVVDRGLRGLASGCPNLRKLVVAGASEMGLLSVAEECLTLQELELHRCNDNLLRGIAACGNLQILKLVGNVDGFYGSLVSDIGLTILAQGSKRLVKIELNGCEGSFDGMKAIGQCCQMLEELTICDHRMDNGWLAGLSYCENLKTLRFLSCKRIDPSPGPDDYLGCCPALERLHLQKCQLRDKKSLKAMFKLCETVREI…	523	ATGTCGTTTTCAACTGAGAAACCTTTAAAGAAGAAGAGACCACCAAGGTGGTCAGACTTATGGCTCAAGAACACAAAACCATTGAAACATGTTATCTTTGCCATGCAGCTCCAGTCCCTCTCCAACCCAACAACTCCAACACCAACACCAACACCAACACCAACACCGAAACACCAACAGCAGAAACAACAACAAACAGACCCCCCCACCAAATTCAAAGACAAAACAGGAACCCTAATCTCCAATCTCCCCCACATTGACCGCACACTTCTTTTAGGTGACGATCTCCTCTTAAAAATCCTATCTAAATTGCCAGATTCTCAGAGAAACCCTAATTCACTTGTTTGTAAACGGTGGCTTAATCTCCAAGGCCGTCTTGTTAGGTCTTTAAAGGTTTTA…	1569	Chr03	13188732	13191672
PtrFBX62	Potri.003G121900.1.v4.1	MGANLSLTFTDPNACSLVGSLCLQISSPPATKPSLGDLPEGCVALILEYLNPQEICKLARLNRAFRGASWADFVWESKLPVNYEDLIGRVLGDDLKDKLCKREIYTRLCRANAFDDGTKKAWLDKRTRGVCLSIASKGLAITGIDDRRYWNHIPTEESRFNSVAYLQQIWWFEVDGQFEFPFPAGTYSLFFRLQLGRAAKRFGRRICNTEHVHGWEIKPVQFQIWTSDGQHASSQCFLNDPGKWNLYHAGDFVVDGSNASTKLKFSMTQIDCTHTKGGLCLDSVLVYPCKLREGLKHF*	299	ATGGGTGCTAATCTTTCTTTAACCTTTACAGACCCCAACGCCTGTTCCCTTGTTGGGTCTCTATGCTTACAAATATCATCGCCACCAGCAACAAAGCCTAGTCTTGGAGATTTACCAGAGGGTTGTGTGGCTTTAATTCTTGAATATTTAAACCCGCAAGAGATTTGTAAATTGGCTAGATTAAACAGAGCATTTCGTGGTGCTTCTTGGGCTGATTTTGTTTGGGAGTCAAAACTGCCTGTGAATTATGAAGATTTGATTGGAAGAGTTTTGGGTGATGATTTGAAAGATAAGTTGTGTAAAAGAGAGATTTATACTAGGCTTTGTAGAGCCAACGCTTTTGATGATGGCACCAAGAAAGCATGGCTAGATAAGAGAACAAGAGGTGTCTGCTTATCC…	897	Chr03	14416643	14419482
PtrFBX63	Potri.003G141600.1.v4.1	MEITAFNFTLSESFLIASSLTLLSLSLALLTLRSKSPKSKLTVHSSTPAASTSKTRTCRCCCSCIGEIGSDNSKDSVTAGKYVNGVGAAEDMVVDKQTGASMMEQLVPEITTHALSYLDYPSLCRLSMTNSLMRKAANDDNAWKALYHKDFTLEQGSVTPVIGWKAYYAVTRAIVNVNTEFFNIIRERSLQAMSQLWLNSDYVKCTHASGENFSGYNAVIQSWQFAFNWEQGLDLQVRDVRARVLTDMAWVTMKTYVVEMDNGPFNVTNVFEFHDGRWYMVHHHSSVMIIDAEVDQQIVHA*	302	ATGGAGATTACTGCCTTTAATTTCACTCTCTCTGAATCTTTCCTCATAGCCTCATCTCTTACCCTCCTCTCTCTCTCACTTGCTCTCCTCACTCTCCGATCAAAATCTCCCAAGTCGAAACTCACCGTCCATTCATCCACGCCAGCAGCATCAACATCCAAGACGAGAACCTGCAGGTGTTGCTGTTCTTGTATCGGTGAGATTGGAAGTGATAATAGTAAGGATTCTGTTACGGCGGGGAAGTACGTGAACGGTGTTGGTGCGGCGGAGGATATGGTGGTGGATAAGCAGACCGGAGCTTCGATGATGGAGCAGTTAGTGCCGGAGATTACAACGCACGCGCTTAGTTATTTGGATTATCCAAGTTTGTGTAGGTTGTCGATGACTAATTCATTGATG…	906	Chr03	15847714	15851835
PtrFBA14	Potri.003G145950.1.v4.1	MTGVAKDSITKDMVMQILLKLPVKSMLRFRCASKSWNSLVTSPGFMKNHLDKAKQLLLLRTENPVVSYSLHLDNDRVDMRSRLEFPIPNEAGLFLIYVSVRASLRAPRLIPRPTEHPANSVGIRRLVLWNPSIRKTLDLPAPSSWAAIDKTLLGLGYDPQSDDYKVARVVRLKSPEYEDERPFAFQFYSLNSGSWNENADVSSSLANEDTLRSITLHGFGNPAIVNGVIHWLLHPRENNGMLALSFDLSNNSFGELMLPECFDPTERIAAMSISVFKNSLSFNVLKDYGGNYVCEVWVMSQYGTRESWDKQYRIEMLDIARPVVFRSNGEILMAGYANSQLVSCDPQTQEIHDTGLEVLLDDYADYFVESLALLDRSN*	379	ATGACAGGAGTGGCGAAGGATTCTATTACGAAAGATATGGTGATGCAGATTCTCTTAAAATTACCCGTCAAATCTATGTTGAGATTCAGGTGTGCATCAAAATCATGGAACTCCCTCGTTACTAGCCCTGGCTTCATGAAGAACCATCTGGACAAAGCCAAACAACTGCTTCTCCTTCGAACCGAAAATCCTGTAGTATCTTACTCTTTGCATCTTGATAATGATCGTGTAGATATGCGCTCACGTTTGGAGTTTCCTATTCCGAATGAAGCTGGTCTTTTTTTGATTTACGTGAGTGTCCGGGCCAGCTTGCGCGCACCACGACTAATCCCACGGCCCACTGAACACCCTGCAAACTCAGTGGGCATCAGAAGACTTGTCTTGTGGAACCCATCAATT…	1137	Chr03	16059314	16060633
PtrFBA15	Potri.003G171300.1.v4.1	MEEELAMLRQFIGQLVDLFNLYGSPLPPFDSLQFLHFHNQQQNNNNNNNRWCVLNLDDGSADDYCSLVMAAGKSRRFKMLEPGKPPASKKPRKERNRGKSLGTTSSNEVMQQEIWKEFPEDLFEAVIARLPIATFFRFRSVCQKWNSLLDSQSFSQHCAQVPQANPWFYTITHENVNSGAIYDPSLKKWHHPTISYLPTKMIVLPVASAGGLVCFLDIGHRNFYVCNPLTQSFKELPPRSVNVWSRVAVGMTLNGSAASGGYKILWVCCDGEYEVYDSLKNSWTRPGSMPSFIKLPLSLNFRSQAVSLGGTLYFMRSDPEGIVSYDMVTGVWKQFVMPAPLHLSDPTLAECGGRIMLVGLLTKNAATCVCIWELQKMTLLWKEVDRMPNIWCLDFYGKH…	465	ATGGAAGAAGAGCTGGCCATGCTTAGGCAATTCATTGGTCAGCTTGTAGACCTTTTCAATCTCTACGGCTCTCCTCTCCCTCCTTTTGATTCTCTTCAATTCCTTCACTTTCACAACCAACAACAAAACAACAACAACAACAACAACAGATGGTGCGTCCTCAATCTTGATGATGGCTCTGCAGATGATTACTGTAGCCTTGTGATGGCGGCTGGAAAATCTAGAAGGTTCAAGATGTTGGAACCTGGCAAGCCTCCAGCCTCCAAGAAACCTCGAAAGGAGCGGAATCGAGGAAAATCACTTGGAACTACCAGTTCAAATGAGGTTATGCAACAAGAGATTTGGAAAGAATTCCCAGAAGACTTGTTTGAAGCCGTTATTGCTAGACTTCCAATTGCT…	1395	Chr03	18106821	18111833
PtrFBX64	Potri.003G179100.1.v4.1	MRDRSTELPPECWELIFNFLDHHRHFESLSLVSTQFLSITNHLRRSLIISSQTSPFLPNLFQRFPNLKGIEIREFDGDLNFLLHQISNSGLDLESLTLSSQDHFPLMGLRELGLRMRNLRKLSCSEMNCLQDTHLFEIGNSFPLLEDLNISFPQYNSRFDPIGSLDLQRFSGIVTDEGIIHLSMKLKSLLKIDLSGNQFISDKSLQFLSENCLLLREIVIRECDFITQNGIGSVMRRCINLNYISVDGIGIPSIELYFQESFVFAKNLSEVNLSHSFISDELLSSIADACLPLKKLTICHCYDFTFVGVSYLLYKYQFLEYLDLEGANFLTDESMIDLCEFLRKLTFINLSLCSKLTSLTFFMLVSNCSLLKDVKMERTNLGVEEFLVDFGINPCVMSL…	578	ATGAGAGATCGATCCACTGAATTACCACCAGAATGCTGGGAATTGATTTTCAATTTCCTTGACCACCACCGTCACTTCGAATCCCTCTCTCTAGTCTCCACCCAATTCCTCTCTATCACCAATCACCTCCGTCGTTCCTTAATAATCTCCTCCCAAACATCCCCTTTCCTTCCAAATCTTTTCCAAAGATTCCCAAATCTCAAAGGAATTGAAATCCGTGAGTTCGACGGAGACCTCAATTTCCTTCTCCATCAAATCTCCAATTCAGGGTTGGACCTTGAATCCCTCACTCTCTCTAGCCAAGACCACTTTCCCTTGATGGGTTTGAGGGAGTTGGGGCTGAGAATGAGAAATTTAAGGAAATTGAGTTGCTCGGAAATGAATTGTTTACAAGATACT…	1734	Chr03	18687501	18689238
PtrFBX65	Potri.003G197701.1.v4.1	MGDHDDDPYPYHKLCGYLCTVLTSPHPLPFLSHCHLITDGSHQQIRFKSLNDVVLSPLSNPYGQNGAVSLQENSNAVGKKTKKKKRMAKRGSCLKKSGNSVAEKKRVGRRVIGMVNGSVSVVHQIRALVMHKCVKILARVLHVAESEGEVVEVRVVVLVDVYLPVSVWSGGQFPKSGPIAGSLFRHLSCDWEKRRSMLVDGGEYFKNALGDHRSIWNLSGCHVLGCNLHCDVPDSSSKKRFELHEIFKGLPSTENKEQYYSSRVKPADNSLESGIWDLTGDILMSILSALGPKDLVRVAATCHHLRSLAVSIMPCMKLKLFPHQQAAVEWMLQRERNAQVLPHPLYTNLSTEDGFTFHVSTVSGEIITGVAPTVRDFHGGMFCDEPGLGKTITALSLIL…	1338	ATGGGCGATCACGATGATGATCCTTACCCATACCACAAACTCTGCGGTTACCTCTGTACAGTTCTCACATCACCACACCCACTCCCTTTCCTTTCTCATTGCCATCTCATCACAGACGGAAGCCACCAACAAATCAGATTCAAATCCCTAAACGACGTCGTTCTGTCTCCGCTTTCCAATCCTTACGGCCAGAACGGCGCGGTTTCTCTTCAAGAGAACAGTAATGCGGTTGGGAAGAAGACGAAGAAGAAGAAGAGAATGGCGAAGAGGGGGAGTTGTTTGAAGAAAAGCGGTAATTCAGTGGCGGAGAAGAAGAGAGTAGGGAGGAGGGTAATTGGGATGGTGAATGGTAGTGTGAGCGTGGTGCATCAAATTCGCGCGCTTGTAATGCACAAGTGT…	4014	Chr03	19972597	19979574
PtrFBX66	Potri.003G203000.1.v4.1	MSASKLTKKRRISDASDRFIQLPDELIITILNKTGDPKTLLRCCLVCKHLQSLVSKVDAVSLRFSYPGEAGEYLPCWKSHYHIPQSAIPAIMKVFAYMKSLKIKLCLCPSLLTCYGVHRGHAFKYKLKAEDMNDKMHIHLCMAIEVGPLSSDNRGMLSHKRDWFNIEKVKNPLMMSFFLVILSHRPKTLSSVVILSTGIERHGLKRKVRHRTEVGKVFMESEQMARFFTLISNTKVNKSWLKNPQNLVCWIKKDEQNNHRVREMLWLVHKCEGERCNVKKSSVKERDVQELLGAFDEDANNDEKQ*	306	ATGTCGGCATCCAAATTGACAAAGAAACGCCGTATTTCGGATGCCTCGGACAGATTCATCCAGTTACCGGATGAATTGATCATAACCATCTTGAACAAAACTGGAGACCCCAAAACCCTTCTTCGTTGCTGTTTAGTGTGCAAGCACTTGCAATCCCTTGTCTCCAAAGTGGATGCAGTCTCTCTTAGATTCTCATATCCAGGAGAGGCAGGCGAGTATCTCCCTTGCTGGAAATCACATTACCACATTCCGCAATCAGCTATCCCTGCCATTATGAAAGTGTTTGCTTATATGAAATCTCTTAAAATCAAGCTCTGCCTTTGCCCTTCACTACTCACTTGTTATGGAGTGCATCGCGGACATGCATTCAAGTACAAGCTGAAGGCAGAGGATATGAAC…	918	Chr03	20444407	20446182
PtrFBX67	Potri.003G203500.1.v4.1	MTRSIQTKQCGRSLDHNSDELEDKFSELPEDIIFTIVEKIGDTKTLVLCSVVSKQWHAIVSKTETISVRVLPYPSCGGGFPCAESHNHLPPSEVPGLMKVFAEVKSLKIKLCTFPTLNPRNQVDNLLMIKAMIYGDDIRIDSCYAVKVGFLRRRMIVAMDTFFNPMLSQHPVSYASDVCLHVILRHRPRTLSSIVISFVKMQDFYGKKVFMTRKMRDLYNGKVFMTRKQLDDFTNLPPNASVEGWLEDARNSIYQLKSSINNIWSRDELWHVKHWESLHTGDTVMGKRFIDNPTVSEMFVKELLGVAKDDDCDEKQ*	317	ATGACAAGATCCATTCAAACCAAGCAATGCGGCAGGAGCTTAGATCACAACTCTGACGAGTTGGAAGACAAATTCAGCGAACTACCAGAGGATATAATCTTCACAATCGTGGAAAAAATCGGAGATACCAAAACCCTAGTTCTCTGCTCAGTTGTATCGAAGCAATGGCATGCCATCGTCTCCAAAACCGAAACGATCTCTGTCAGAGTACTCCCATATCCAAGCTGCGGCGGCGGGTTTCCGTGCGCGGAATCACACAACCACCTTCCACCATCAGAAGTTCCTGGTCTCATGAAAGTGTTTGCCGAGGTGAAATCTCTCAAGATTAAGTTATGCACTTTTCCAACTCTTAACCCACGAAATCAGGTCGATAACTTGTTGATGATTAAGGCCATGATT…	951	Chr03	20460462	20461412
PtrFBX68	Potri.003G215900.1.v4.1	MTLPTQKHFSSVDAVFGNDDLVTEILLRVPAKAVLKLKLVSKKWLSIISPTSFAILHTRRNPHTVSALLLNFSSFFEEPSKHKYVSLDGKSLVYLSYDFLDFDPNNLGCFSTYVSQSCNGLLLCPKWRWCSTERSKPTDYIFNPTTRQFALLPLPPNDGKYFTRIQLVFDPLESPRYRVVCIQFFNSELKIYVYSSETKDWKLSVKLENFDLLSVNFTDGVSWNGAVHWMSPMGNGLSFLLDMECLQTIPRPPLPENWQDKNFRYFGESGGQLHFIGILAGNQNPDDLNLGIVSPDMSHDQSTDQSIVVYSMERGCSKWFAKYCLHMNAIVMAYPEITEDKDPTTSPFSAEKWFDLLSFIEGNDEEGALLVMRISGEIISYSFKNNILKKILSFPLKHA…	414	TGACCTTGCCAACGCAGAAGCATTTCTCATCTGTTGATGCTGTGTTTGGCAATGATGACCTTGTCACTGAGATTCTACTGCGTGTGCCTGCAAAAGCAGTCCTGAAACTCAAGTTAGTTTCCAAGAAATGGCTTTCTATCATCTCCCCCACGAGTTTTGCTATCCTCCATACCCGCCGCAATCCCCATACCGTCTCTGCTCTTCTTCTCAATTTTTCCTCATTTTTCGAGGAACCATCTAAGCACAAATATGTTTCTCTTGATGGGAAATCATTAGTCTACTTGTCCTATGATTTTCTTGATTTTGACCCCAACAACCTAGGGTGTTTTAGTACATATGTTTCTCAGTCCTGTAATGGCTTGCTTCTGTGTCCTAAATGGAGATGGTGTTCAACAGAGA…	1241	Chr03	21290264	21291766
PtrFBA16	Potri.003G215900.1.v4.1	MTLPTQKHFSSVDAVFGNDDLVTEILLRVPAKAVLKLKLVSKKWLSIISPTSFAILHTRRNPHTVSALLLNFSSFFEEPSKHKYVSLDGKSLVYLSYDFLDFDPNNLGCFSTYVSQSCNGLLLCPKWRWCSTERSKPTDYIFNPTTRQFALLPLPPNDGKYFTRIQLVFDPLESPRYRVVCIQFFNSELKIYVYSSETKDWKLSVKLENFDLLSVNFTDGVSWNGAVHWMSPMGNGLSFLLDMECLQTIPRPPLPENWQDKNFRYFGESGGQLHFIGILAGNQNPDDLNLGIVSPDMSHDQSTDQSIVVYSMERGCSKWFAKYCLHMNAIVMAYPEITEDKDPTTSPFSAEKWFDLLSFIEGNDEEGALLVMRISGEIISYSFKNNILKKILSFPLKHA…	414	ATGACCTTGCCAACGCAGAAGCATTTCTCATCTGTTGATGCTGTGTTTGGCAATGATGACCTTGTCACTGAGATTCTACTGCGTGTGCCTGCAAAAGCAGTCCTGAAACTCAAGTTAGTTTCCAAGAAATGGCTTTCTATCATCTCCCCCACGAGTTTTGCTATCCTCCATACCCGCCGCAATCCCCATACCGTCTCTGCTCTTCTTCTCAATTTTTCCTCATTTTTCGAGGAACCATCTAAGCACAAATATGTTTCTCTTGATGGGAAATCATTAGTCTACTTGTCCTATGATTTTCTTGATTTTGACCCCAACAACCTAGGGTGTTTTAGTACATATGTTTCTCAGTCCTGTAATGGCTTGCTTCTGTGTCCTAAATGGAGATGGTGTTCAACAGAG…	1242	Chr03	21290264	21291766
PtrFBA16.1	Potri.003G215900.2.v4.1	SSVDAVFGNDDLVTEILLRVPAKAVLKLKLVSKKWLSIISPTSFAILHTRRNPHTVSALLLNFSSFFEEPSKHKYVSLDGKSLVYLSYDFLDFDPNNLGCFSTYVSQSCNGLLLCPKWRWCSTERSKPTDYIFNPTTRQFALLPLPPNDGKYFTRIQLVFDPLESPRYRVVCIQFFNSELKIYVYSSETKDWKLSVKLENFDLLSVNFTDGVSWNGAVHWMSPMGNGLSFLLDMECLQTIPRPPLPENWQDKNFRYFGESGGQLHFIGILAGTDQSIVVYSMERGCSKWFAKYCLHMNAIVMAYPEITEDKDPTTSPFSAEKWFDLLSFIEGNDEEGALLVMRISGEIISYSFKNNILKKI	361	TCATCTGTTGATGCTGTGTTTGGCAATGATGACCTTGTCACTGAGATTCTACTGCGTGTGCCTGCAAAAGCAGTCCTGAAACTCAAGTTAGTTTCCAAGAAATGGCTTTCTATCATCTCCCCCACGAGTTTTGCTATCCTCCATACCCGCCGCAATCCCCATACCGTCTCTGCTCTTCTTCTCAATTTTTCCTCATTTTTCGAGGAACCATCTAAGCACAAATATGTTTCTCTTGATGGGAAATCATTAGTCTACTTGTCCTATGATTTTCTTGATTTTGACCCCAACAACCTAGGGTGTTTTAGTACATATGTTTCTCAGTCCTGTAATGGCTTGCTTCTGTGTCCTAAATGGAGATGGTGTTCAACAGAGAGGTCTAAACCAACAGATTATATATTC…	1083	Chr03	21290264	21291766
PtrFBX69	Potri.003G217700.1.v4.1	MQKMEHHASSNGPRGFRVQAPLVDSVSCYCKVDSGLKTVAEARKFVPGSKLCIQPDINPNAHKSKTSRRERTRVQPPLLPGLPDDLAIACLIRVPRAEHRKLRLVCKRWYRLLAGNFFYSLRKSLGMAEEWVYVIKRDRDGKISWNAFDPVHQIWQPLPPVPREYSGALGFGCAVLSSCHLYLFGGKDPLRGSMRRVIFYSARTNKWHRAPDMLRKRHFFGSCVINNCLYVAGGECEGIQRTLRSAEVYDPNKNRWSFISDMSTAMVPFIGVVYDGKWFLKGLGSHREVMSEAYDPETSTWTPINDGMVAGWRNPSISLDGCLYALDCRDGCKLRVYDEASDTWNKFIDSKLHLGSSHALEAAALVPLNGKLCIVRNNMSVSLVDVSSPDKHVESNPHL…	439	ATGCAAAAGATGGAACATCATGCGTCATCAAATGGTCCAAGAGGGTTTAGAGTTCAAGCTCCACTAGTTGATTCTGTATCATGTTATTGCAAAGTAGATTCTGGTTTAAAAACAGTTGCCGAGGCAAGGAAGTTTGTCCCAGGATCAAAACTATGTATCCAGCCTGATATCAATCCTAATGCACACAAGAGCAAAACCTCACGCAGAGAGAGGACCCGTGTCCAGCCACCACTTCTGCCTGGTCTTCCTGATGATCTGGCCATTGCATGTCTGATTCGAGTTCCCCGAGCTGAACATCGAAAGCTCCGTCTAGTTTGTAAGAGATGGTACCGGCTCCTTGCTGGTAATTTCTTTTATTCTCTTAGGAAAAGTCTTGGAATGGCAGAGGAATGGGTTTAT…	1317	Chr03	21386986	21390869
PtrFBX70	Potri.003G218400.1.v4.1	METTMFTELIPSLPQELGLECMTRLPYTAHRVASQVCKQWCDLLESKDFYYHRKKLGYTHKVACLVQAVHGADVLQGSKQGNSPCFGISVFDSASQTWERLDPVPNYPIELPLFCQLASCEGKLVVMGGWDPVSYEQVSHVFVYDFTTRKWREGKEMPSKRSFFAIGSYSGRVYVVGGHDENKNALRTGWVYDLSKDEWTELAQMSQERDECEGVVIGDEFWVVSGYGTDNQGAFEGNAEVYEFGSGQWRQVKKAWIPGRCPRSCVGVGKDGRLMSWADLDPMVRAGVRGIPLGSRVMLTGLDNQGSPEEFYLIEMKDGQNGKLEKIIVPDEFSGFVQSGCCVEI*	346	ATGGAAACTACCATGTTCACCGAGTTGATCCCGAGTTTGCCTCAAGAACTCGGTCTTGAGTGCATGACTCGGCTGCCTTACACAGCTCACAGAGTTGCTTCCCAAGTTTGCAAGCAATGGTGTGACTTACTGGAAAGCAAGGATTTTTATTACCACAGGAAGAAACTTGGCTACACCCATAAAGTTGCTTGTCTTGTTCAAGCTGTTCACGGGGCTGATGTTTTACAGGGATCCAAACAAGGTAACTCACCGTGTTTTGGGATCTCTGTGTTTGACTCAGCGAGTCAGACATGGGAGAGACTCGACCCGGTGCCCAATTATCCGATCGAGTTGCCCTTGTTTTGTCAATTGGCAAGCTGTGAAGGGAAGCTCGTGGTCATGGGTGGGTGGGACCCGGTG…	1038	Chr03	21436867	21438496
PtrFBA17	Potri.004G000900.1.v4.1	MSRLHGVGQYKSDVKALLQPCYLASTMTRKPSKAFLFAKERRSKKRRNISRPGGIGKLSKNDLINILSRLTAKTILTCCSVCKSWRTLISDPEFANRHFERDHDQEEVVLRPDGPGSLSRTLILIDLDRLKPYAQFSLPLNDQLPFSGIEVVNSCNGLLYLSSYLDKNPVLVCNPITREYINIPATHTDHQQERLQAVASGLGFSLKSNQYKLLRIFDVGYGHGFDNLRSHGRQAEIYTLGKGSWRVIDQFPPRIPHSFLFGTYLKGTISWACANDINDKFDFIISFNFDKEQFEFVSLPPYSAANHKGISDLRMQGLGGCISVCDFSCAEYFDIWLLKDFGGKKKIWSKDYRIHMLHGKVHQPIRILNNEEILMIQGLNAMVSYNHLRMKLRRHKICG…	436	ATGACAAGAAAGCCCAGCAAAGCTTTCTTGTTCGCTAAAGAACGACGTAGTAAAAAAAGAAGAAATATTTCCAGGCCAGGAGGGATAGGAAAACTTTCAAAGAACGACCTCATCAATATTTTATCGCGACTCACCGCCAAAACTATTTTGACATGCTGCAGCGTTTGCAAAAGCTGGCGCACTTTAATCTCTGACCCGGAATTCGCTAATCGCCACTTTGAAAGAGACCATGATCAGGAGGAGGTTGTGCTTCGTCCAGATGGTCCTGGATCCCTCTCAAGAACCCTCATCTTGATTGATCTTGATCGGTTAAAGCCTTATGCACAGTTTTCTCTCCCCCTAAATGATCAGCTTCCTTTTTCTGGGATTGAAGTTGTGAATTCATGCAATGGCCTGCTG…	1308	Chr04	92152	93498
PtrFBX71	Potri.004G005700.1.v4.1	MISTTMEEKPKEAKTPMTGFASINEDLFQNILKRIPALSFASAACVSKSWSRNCNQILYKPKLASAFSLNPVQKVALEEVVNKVLSEPIRPQFAIANVIGSGVDLSGILDFLAAKLGSKTPIIVSCAGGIMGRDAVTDEYKEVMIEDFWVDGASNSSFGIMLAVGFLPGLKVDAIPLLRPRKAQGVAMVDKFVMDIRNYAALVSDSTSPSLIIMFGSEKTDQKPVMEKLDHAMSRETIVVGDERAQFLYRSGIESRNVYYGSVDQYFSDAVALVFARDQNRPSGTGEIHFHSALSSGVSAIGPRFKAVSANEIESETGLSTWLSVRREGGQEILGGQRIIDDINNELGNQTKLFIGVSEQRKCFVGPEKPRQMRSLAFHEVMGGDVEHLFVDGVGIKTG…	536	ATGATATCAACAACAATGGAGGAAAAACCAAAAGAAGCTAAAACGCCAATGACAGGCTTTGCGTCAATAAACGAAGACCTTTTCCAAAACATACTCAAACGAATACCAGCTTTATCCTTTGCATCAGCAGCTTGTGTAAGCAAATCATGGAGCCGAAATTGCAATCAAATCCTCTATAAACCAAAGCTTGCCTCCGCTTTTTCTCTGAATCCAGTCCAAAAGGTTGCATTAGAAGAGGTTGTCAATAAGGTTCTCTCTGAGCCAATTAGACCCCAGTTTGCCATTGCAAATGTTATTGGGAGTGGGGTTGATTTGAGTGGAATACTCGATTTTTTAGCAGCAAAACTTGGTTCCAAAACTCCAATTATTGTGTCTTGTGCTGGTGGAATCATGGGAAGA…	1608	Chr04	358261	363783
PtrFBX72	Potri.004G033900.4.v4.1	MGPNPKMKREFLDSTRSSPFPDEVLERVLSLLKSHKDRSAVSLVCKDWYNAESWSRTHVFIGNCYSVSPEIVARRFPIIKSVTLKGKPRFSDFNLVPENWGADVHPWLVVFATKYPFLEELRLKRMAVSDESLEFLAVNFPNFKVLSLLSCDGFSTDGLAAIATHCKSLTQLDIQENGIDDKSGGWLSCFPENFTSLEVLNFANLNTDVNFDALERLVSRCKSLKVLKVNKSISLEHLQRLLVCAPQLTELGTGSFTPELTTRQYAELESAFNQCKNLHTLSGLWEATALYLPVLYPVCSNLTFLNLSYTFLQSLELASLLRQCPRLRRLWVLDTVGDKGLEAVGSNCPLLEELRVFPADPFDEEIIHGVTEAGFVAVSYGCRRLHYVLYFCRQMTNAA…	586	ATGGGTCCAAATCCAAAGATGAAAAGGGAATTTCTTGACTCAACAAGGTCATCACCATTCCCAGATGAAGTACTGGAACGAGTTCTTTCACTCTTGAAATCACACAAAGATCGTAGCGCAGTGTCTTTAGTATGCAAGGACTGGTACAACGCAGAAAGCTGGTCAAGAACTCATGTTTTTATAGGGAACTGTTATTCAGTCTCTCCTGAAATTGTTGCACGTAGATTTCCAATAATTAAGAGTGTTACTCTTAAAGGGAAGCCAAGATTTTCTGATTTTAATCTAGTGCCTGAAAATTGGGGAGCTGATGTTCATCCTTGGCTTGTAGTTTTTGCAACGAAGTATCCGTTTTTGGAAGAGCTGAGGCTTAAGAGAATGGCTGTTAGTGATGAAAGTTTG…	1758	Chr04	2489568	2494297
PtrFBX73	Potri.004G034400.3.v4.1	MALGKRCSSMRANRVCGGPIVSGEEEGLGFKFVRSYSFGRKRILSTKNNVNSEDLLNLDSTFKSPLKRLCSLEPEKSNLESLPQDILIRVLCRVDHDDLKQLFHVSKVIREATLIAKESHFAYSTPRKSQGFRSPFDLENPGELDEIEAPNAPKQRRSYKSRLNRKSIADVSVALFASPKKGLFMETEM*	190	ATGGCATTGGGGAAGAGGTGTAGTTCAATGAGGGCAAATAGGGTTTGTGGTGGTCCTATAGTGAGCGGAGAAGAAGAGGGGTTAGGGTTCAAGTTTGTTAGGTCATATTCATTTGGAAGGAAAAGGATTTTAAGTACTAAGAATAATGTTAACAGTGAAGATCTGTTGAATCTTGATTCCACTTTTAAGTCTCCATTGAAGAGGCTCTGCAGTTTAGAGCCTGAAAAGTCTAATCTTGAAAGCCTGCCTCAAGATATCTTGATCAGGGTTTTGTGTCGTGTGGATCATGATGATTTGAAGCAGCTTTTTCATGTGTCTAAAGTGATTAGAGAAGCTACTTTGATTGCAAAAGAAAGTCATTTTGCCTATAGCACCCCAAGGAAGTCTCAAGGTTTTCGA…	570	Chr04	2528776	2530230
PtrFBX74	Potri.004G065900.3.v4.1	MSSLRADPPTSKIHPEAEAEATTSCFCSSSKIDHFDRLPDSLLLFVFNKIGDVKALGRCCVVSRRFHSLVPQVDNVVVRVDCVISDDDTSSSSSSIKSHSSSSSGFSSIFRLVFGGISKPFQALSQMFGPKVNSRNGNGPSLSVAADDDMELDQAGVTHHSPTQVLKNFNEIRFLRIELPSGELGIDDGVLLKWRADFGSTLDNCVILGAASVITNNKISSAMQQENAAAVADDDDNGSIPESFYTNGGLKLRVVWTISSLIAASARHYLLQPIIAEHKTLDSLVLADADGQGVLCMNREQLEELRVKPLSASSASKRTLVPALNMRLWYAPHLELPDGVVLKGATLVAIRPSEQAATKKDVSDVSWVSTTFEEPYGTAAKMLVKRRTYCLEMNSF*	397	ATGAGCTCTCTTCGAGCAGATCCGCCGACCTCCAAAATTCACCCAGAAGCAGAAGCAGAAGCAACTACTAGTTGTTTTTGTTCTTCTTCAAAAATCGACCATTTCGACCGCCTTCCTGACTCTCTTCTATTATTCGTTTTCAACAAAATCGGCGATGTCAAAGCTCTTGGTCGTTGCTGTGTTGTTTCTCGCCGCTTCCACTCTCTCGTCCCTCAGGTCGATAACGTTGTTGTCCGTGTAGACTGTGTCATCTCCGATGACGACACCTCCTCTTCTTCCTCCTCCATCAAGTCACACTCTTCTTCTTCTTCTGGCTTCTCCTCCATCTTTCGTTTAGTCTTCGGTGGCATTTCCAAACCCTTCCAAGCTCTGAGTCAGATGTTTGGACCCAAGGTCAAT…	1191	Chr04	5535439	5537907
PtrFBX75	Potri.004G076800.1.v4.1	MSLTKLKRSSSQENIHHVSVKRLKLFKNKLVSYSPSPAWELLFLVAQYLDPKSLATASCVSKSWLESFSSEDIWRPICSAHYPSVYNLKHVDPAVSCHRLYGIASTAASKLQLQKPIKPHLPLNDLLFVINARTGESSTLFTLSKPCDELQVDPNGIFKFAVDIDLESSLKKEAIREIKVTWNVVLRGWKDVFNMMESCSGKASLVPEAEDLFSKELPLPGCCSNMVTASSLVAEIKLGFCSENCIDEEEGTEDDGKFKRGKLSLAIMNTKHWRYLSMDDALRHLQHFLLPCDA*	295	ATGTCTCTCACGAAGCTCAAACGCTCTTCTAGTCAAGAAAATATCCATCATGTTTCTGTCAAAAGACTAAAACTCTTCAAGAATAAACTAGTATCCTATTCGCCATCGCCAGCTTGGGAGCTTCTTTTTCTAGTGGCTCAGTATCTAGACCCTAAATCCCTTGCTACTGCTTCTTGTGTGTCCAAATCATGGTTGGAGTCATTTTCCTCTGAGGATATTTGGCGGCCGATATGCTCTGCTCACTACCCTTCTGTCTACAACCTCAAACACGTAGACCCAGCTGTCTCTTGCCACCGCCTTTACGGTATTGCCTCCACGGCAGCCTCCAAGCTCCAGCTTCAAAAGCCAATAAAACCCCACCTGCCCCTAAATGACCTCCTCTTCGTCATCAATGCAAGG…	885	Chr04	6382349	6383233
PtrFBX76	Potri.004G112400.1.v4.1	MDGSAGESSESGSIVSSSQSSKNGAHDIDDGCPRQVSPVRIDGSRNTSPMGRVGLRNTSPSRQKVIKTKPRGLDEETIATFGKVVHPDIQMEDSIWAMLPEDLLNEILVRVPPFMIFRLRSVCKRWNSILQDSSFLKFHSQVPSHGPCLLTFWKNPHTPQCSVFSLPLKAWYRIPFTFLPQWAFWLVGSSGGLVCFSGLDGLTFKTLVCNPLTQTWRTLPSMHYNQQRQLIMVVDRIDRSFKVIATGDIYGDKSLPTEVYDSKLDRWSLHQIMPAVNLCSSKMAYCDSRLYLEALSPLGLMMYRLDTGYWEHIPAKFPRSLLDGYLVAGTQKRLFLVGRIGLYSTLQSMRIWELDHAKITWVEISRMPPKYFRALLRLSAERFECFGQDNLICFTSWNQ…	440	ATGGATGGTAGTGCTGGGGAGTCATCTGAATCTGGGTCTATTGTATCTAGTTCACAATCCTCGAAAAATGGGGCGCATGATGATGATGGTTGTCCTAGGCAAGTGTCACCTGTTAGAATTGATGGGTCGAGGAATACGAGTCCCATGGGTCGCGTTGGATTGAGAAATACTAGTCCTTCCAGACAAAAGGTGATTAAAACCAAACCACGTGGTTTAGATGAGGAAACGATTGCTACATTTGGTAAGGTTGTCCACCCTGATATTCAAATGGAGGATAGCATATGGGCAATGTTGCCTGAGGATCTATTGAATGAGATTTTAGTAAGGGTTCCTCCATTTATGATATTCCGTCTTCGTTCTGTTTGTAAACGATGGAATTCAATTCTCCAAGATAGTAGT…	1356	Chr04	10193067	10196125
PtrFBX77	Potri.004G119500.3.v4.1	MSYEEILKVVFPLLEGADLASCMAVCKQWRDMAQDDYFWKCVCAKRWPSICKRSDPPTVTYYKLYQTFYKRQHRQILLPPRLSFDNLEFFIDIWTDDKLIFSEVVPGPVLHTGIKSPPPGICDRLRFQLEGPDCKMTLPVEPRFKVPLGETVSVSVLVGRKDSNRVACIINKSVFDYIDRTSYRAMAFDYLGLSPAHPFVPGIRAWISLLFMDDRNDSVIDVFGIEMDFCDAAKSRDEVLWLLDILDWK*	250	ATGTCATATGAAGAAATTCTGAAGGTTGTTTTCCCTTTATTGGAGGGTGCAGACCTTGCTTCTTGCATGGCAGTGTGCAAACAGTGGAGAGATATGGCGCAAGATGATTACTTTTGGAAATGTGTTTGTGCCAAGAGATGGCCTTCCATTTGCAAGAGGTCAGATCCTCCAACTGTCACATACTACAAACTATACCAGACCTTTTACAAGCGACAGCATCGACAAATCCTGCTTCCTCCTAGACTTTCCTTTGACAATTTGGAGTTCTTCATCGACATTTGGACTGATGATAAATTGATATTTTCTGAAGTGGTCCCAGGCCCTGTTCTGCACACTGGAATCAAAAGCCCACCTCCTGGAATTTGTGATAGGCTTAGATTTCAGCTTGAAGGCCCTGAT…	750	Chr04	11131776	11134382
PtrFBX78	Potri.004G134900.2.v4.1	MPKWGQLVGDVLLQILNRLSFVDVQRAKTVCSHWNSVAKQLKLYTKFHRIPWLLIPPQDEESNASSDTNTKLFSIEDGQLYSSKYAASKEICCQSFCVGSSHGYMISINCERNNLFVFNPLTEKRTELPAMDTFLGFYRGWTCSRQLREHFIQKAILSCDPCHNKSYGVVLICCQNSRIAFCQCGDSGAMSWMYLEGMDAPFVDIMCHENKLYVLANCGSLAVWDLGSDSFPVSTKTITSLFSCASLRQTLNVSSDLYTSRLYLVESSGGVLLVVRRIGEFVDEEGRVLHEGDLLTDKAAEPLVCAYRTLLFGLFRMDFDKETWVSMTSLDDQAVFVGGNHSASVLTCDLPGCEKNSVYFTDDYWERMNEDYLYGGHDMGVFNLKDKSVKHFYQLDALK…	413	ATGGCTATCAAAAGAATGAGAGGACCATCACCGCCAAGCATTGCTAACACTGAAGCCAGAAGAAGATCATCATCAATGCCTAAATGGGGTCAGCTTGTTGGTGATGTTTTACTTCAAATTCTTAACCGTCTGTCCTTCGTCGATGTTCAACGAGCCAAAACTGTTTGTTCGCATTGGAATTCTGTTGCGAAACAACTTAAACTCTACACAAAGTTCCATCGAATTCCTTGGCTCTTGATTCCTCCTCAAGATGAAGAAAGTAATGCGAGCAGCGACACCAATACCAAGCTATTCAGTATTGAAGATGGACAACTTTATAGTAGCAAGTATGCTGCGTCGAAGGAGATTTGTTGTCAGAGTTTTTGTGTTGGATCATCTCATGGATATATGATCTCCATC…	1389	Chr04	15510171	15511559
PtrFBX79	Potri.004G179571.1.v4.1	MASTEEEEEEQKEEEESLDQLPGTVLATIISKLDVASICSVASTCKTFNACASHILTFIPSFQLLDIAPSIDLLKPLMPPNPYLKSLKLDCARLDDSAINVFVRDSLHELYLRNCANFSGKLLSEIGGKCADLRYLYLGSVAEKRGRPIHISDLEELLRGCTQLEELILMFDVPLFLRHKFAQVWALASEKLTSLEIGCVSSVMVTELLSPSLGHHRSPNHVRPPILPGIQKLCLSVDYITDTMVSTISNVLMSLTHLDLRDAPLIEPSSAYDLTNSGLQQINQHGKLKHLSLVRSQEFLITYFRRVNDLGMLLMADKCANMESICLGGFCRVTDTGFKTILHSCSSLYKLRVSYGTHLTDLVFHDISATSLSLTHVSLRWCNLLTNHAIKNLVSNTCL…	644	ATGGCTAGCACTGAAGAAGAAGAGGAGGAGCAGAAGGAGGAGGAGGAGAGCTTGGATCAGCTACCAGGAACAGTGCTTGCAACCATAATTTCAAAACTCGACGTGGCATCAATCTGCTCCGTTGCTTCCACCTGCAAGACCTTCAACGCTTGTGCTTCTCATATCCTCACTTTCATCCCCAGTTTTCAACTCCTTGATATTGCGCCTTCAATTGATTTATTAAAGCCTTTAATGCCTCCCAATCCTTACCTTAAAAGCCTGAAGCTTGACTGCGCCCGACTTGATGATTCTGCTATTAATGTTTTCGTTCGGGATTCCTTGCATGAACTTTATTTACGTAATTGCGCAAATTTTAGTGGGAAATTGCTTTCTGAGATTGGAGGAAAGTGCGCGGATTTA…	1932	Chr04	19382821	19386800
PtrFBX80	Potri.004G179571.2.v4.1	MPPNPYLKSLKLDCARLDDSAINVFVRDSLHELYLRNCANFSGKLLSEIGGKCADLRYLYLGSVAEKRGRPIHISDLEELLRGCTQLEELILMFDVPLFLRHKFAQVWALASEKLTSLEIGCVSSVMVTELLSPSLGHHRSPNHVRPPILPGIQKLCLSVDYITDTMVSTISNVLMSLTHLDLRDAPLIEPSSAYDLTNSGLQQINQHGKLKHLSLVRSQEFLITYFRRVNDLGMLLMADKCANMESICLGGFCRVTDTGFKTILHSCSSLYKLRVSYGTHLTDLVFHDISATSLSLTHVSLRWCNLLTNHAIKNLVSNTCLKILDLRDCKHLGDGALRSISTLPELKILLLDGSDISDFGLSYLRGVINSLVSLSVRGCKRLTDKCISALFEGSSKLE…	567	ATGCCTCCCAATCCTTACCTTAAAAGCCTGAAGCTTGACTGCGCCCGACTTGATGATTCTGCTATTAATGTTTTCGTTCGGGATTCCTTGCATGAACTTTATTTACGTAATTGCGCAAATTTTAGTGGGAAATTGCTTTCTGAGATTGGAGGAAAGTGCGCGGATTTAAGGTATCTGTACTTGGGATCAGTGGCTGAAAAAAGAGGGCGCCCTATTCATATATCTGATCTGGAGGAGTTACTCAGAGGTTGCACACAATTAGAAGAACTGATTTTGATGTTTGATGTCCCATTATTTCTTCGTCATAAGTTTGCTCAAGTATGGGCTTTGGCTTCAGAAAAACTCACTTCTCTTGAGATTGGGTGTGTTTCTTCAGTGATGGTGACTGAACTGCTTAGC…	1701	Chr04	19382821	19386800
PtrFBX81	Potri.004G179571.3.v4.1	MFDVPLFLRHKFAQVWALASEKLTSLEIGCVSSVMVTELLSPSLGHHRSPNHVRPPILPGIQKLCLSVDYITDTMVSTISNVLMSLTHLDLRDAPLIEPSSAYDLTNSGLQQINQHGKLKHLSLVRSQEFLITYFRRVNDLGMLLMADKCANMESICLGGFCRVTDTGFKTILHSCSSLYKLRVSYGTHLTDLVFHDISATSLSLTHVSLRWCNLLTNHAIKNLVSNTCLKILDLRDCKHLGDGALRSISTLPELKILLLDGSDISDFGLSYLRGVINSLVSLSVRGCKRLTDKCISALFEGSSKLELQQLDLSNLPNLSDNGVLTLAKCRVPISELRMRQCPLIGDASVMALASMQVDEDRWHGCRLRLLDLYNCGGITQLSFWWLKKPYFPRLRWLG…	475	ATGTTTGATGTCCCATTATTTCTTCGTCATAAGTTTGCTCAAGTATGGGCTTTGGCTTCAGAAAAACTCACTTCTCTTGAGATTGGGTGTGTTTCTTCAGTGATGGTGACTGAACTGCTTAGCCCAAGTTTGGGACATCATCGATCACCAAATCATGTTCGACCACCCATTCTGCCTGGCATTCAGAAATTGTGCCTTTCTGTAGACTATATTACTGACACCATGGTTAGCACAATATCGAATGTTCTCATGTCCTTGACACATTTGGACCTTCGAGATGCCCCTCTCATAGAACCATCAAGTGCATATGATCTCACCAACTCTGGTCTTCAGCAGATTAATCAGCATGGAAAATTGAAACATCTCTCATTGGTTCGAAGCCAAGAATTCCTCATCACA…	1425	Chr04	19382821	19386800
PtrFBX82	Potri.004G179685.1.v4.1	MAEWTHLPKDLMELISKRLDTSTDLLRFRSVCNSWRSSIPPEPPCLSSNTFKILPNDGISHTSFGFSLFKRTVFLVGLPNSHNQTDTQGWLIKIEEDVPGKKHLFDPLSRCRSTSLPNNLPRVLDLMNLRIRELGHEYVLHHLNYKPNSSSFTDAGNLYMEKVVMIWLNSLTEFVLLTIHVSGKLAIFKSGDKRWTIINEMPSPFDDVIVYKGRFYAVDNTGRTVVVAMDTNLGLVGNPVFGGDKKYLVESKGDLLLVDMYLSIDSDEGLSIGHDVVQDLVQYMSERTVWFKVFKLNEEGKCWIEVNDLEDRVLFLGDDLTFSASASELSGCKGNCIFFNDDFFYSRGEGDDGSLFGRDIGVFELESGCIGPLRNFPDNSKMFWPPPDWVASTSLEVSL…	470	ATGGCAGAATGGACCCATCTACCAAAAGACCTCATGGAACTAATCTCCAAACGCCTAGACACCTCCACAGACCTCCTCCGTTTCCGTTCCGTCTGCAATTCATGGCGATCCTCAATCCCCCCTGAACCTCCCTGTTTATCTTCAAACACCTTCAAGATCCTCCCTAACGACGGTATCTCCCACACCTCTTTTGGGTTTTCTCTGTTCAAGCGAACTGTGTTCCTTGTTGGGTTACCGAATTCCCATAACCAAACAGACACACAAGGCTGGCTTATCAAAATCGAAGAAGATGTGCCTGGTAAGAAACACTTGTTTGATCCTTTATCGCGGTGCAGGTCAACTTCTTTGCCTAATAATCTTCCTCGTGTTCTAGATTTAATGAATCTAAGAATTCGTGAA…	1410	Chr04	19392422	19395376
PtrFBX83	Potri.004G203300.1.v4.1	MEHLPVEVIGNILSRLGGARDVVIASATCRKWREACRKHLHTLSFNSNDWHVYHDLTTRRLEILITQTIFQTTGLQGLSILMDDADDFSASTVIAWLMYTRETLHRLIYNVRTNPNVNILEICGRQKLETLELSHNSITGVEPNFQRFPCLKSLSLSYVSISALDLNLLLTACPKIETFGLVNPEIAMSDAQVTVELSSPTLKSVYVEAISLDKFILEADSIESLHLKDCALELFELIGKGTLKHFKIDDVSVIQLYIGETVDNLEIIDVSNFTIIWPKFYQMISKSSKLRKLRLWDVVFDDEDEIVDLENIAVCFPHLSHLALSYDLRDGVVNYGLQGSSHLEYVIILELGWTVINDLFSLWVEGLLKLCPNLKKLVIRGVVSEAKSHEECQMLANFT…	420	ATGGAACATCTTCCGGTTGAAGTTATTGGGAACATTTTGTCACGGCTAGGAGGCGCTCGGGATGTGGTGATAGCTTCTGCAACATGTCGGAAGTGGCGAGAAGCTTGTCGTAAACACCTTCACACCCTTTCATTCAATTCCAATGATTGGCATGTTTATCATGATCTCACGACTCGTCGGCTAGAGATACTGATAACTCAAACAATATTCCAAACCACTGGATTACAAGGCTTGTCAATTTTGATGGATGATGCTGATGATTTTTCTGCATCAACAGTTATTGCTTGGCTCATGTACACCAGGGAAACCTTGCATCGATTGATTTATAATGTTCGGACTAATCCAAATGTTAATATTCTTGAGATTTGTGGCAGGCAGAAGCTGGAAACTTTGGAATTG…	1260	Chr04	21358863	21362867
PtrFBX84	Potri.004G224975.1.v4.1	MSQTRFNNFIYSELEQDYESKKVCAASTLGELPDEILFFNILSLLTTKEAARTSVLSSRWRKLQINFAIEKKVKKLEMNLSNCRGISQYNKYFFPHKDFPTCNSLTTLRLKNVNVTGEVIEHFLSNYLALETLYIQSSDSLVNLKVAGPLLRLKYLEIRYCSVKNFCKLSRYLYQIDTLTLHENMLKILEVPVLTNLKQLKFIADVIDRDPTFLAITSLIEAASFLQRFIFQVSQKSMLKLLTFGEENKRCPHQHLKVVEILEFTGEAVKVELALYIIENAVVLENIIFDTRNPVLIGTQWEFKESKDRKMGRRCARKLGAKLHLGVT*	329	ATGAGTCAAACAAGGTTTAATAACTTTATATACTCAGAACTTGAGCAAGATTATGAATCCAAAAAGGTGTGTGCTGCATCGACTCTTGGTGAGTTACCTGATGAAATTCTTTTTTTCAATATTCTTTCTCTTTTGACAACCAAAGAAGCTGCAAGAACTAGTGTTCTTTCAAGTCGATGGAGGAAATTACAAATCAATTTTGCAATCGAAAAGAAAGTCAAGAAACTTGAGATGAACTTATCAAACTGTCGTGGTATCAGTCAATATAACAAGTACTTTTTTCCGCATAAAGATTTTCCTACATGCAATTCATTGACTACTCTCCGATTGAAGAACGTCAACGTAACCGGAGAAGTTATTGAGCACTTCCTATCCAATTATCTTGCCCTTGAAACATTA…	987	Chr04	22937333	22939175
PtrFBX85	Potri.004G236200.1.v4.1	MTISDEEDEILAKFLESEVLSEVSDQDQEEEETEEAKKEEDEPKGKRVRFQETQEEEKEQNQKKKANNNNNNKGEQRRIKSGVLSKIPPELFPHILKFLSSEDLIACSLVCRFLNFAASDESLWRRLYCMRWGFLPPATKLCENAWKKLYIQRDEEDMVKLVRNCPPEFKEYYVQMNAAKRSQTPLPSQVKDDRIILDKTIADQVSTWKSRRGLTDKVVTDHACSGETCSYFKLGDVFVCEKTGNVHVCDDTCREVIMDPTNELLVCTISGHCFDRWLLPSEMEPDPDQQQGGLTDEAEPFMGSGRFARAYLLGYNCDDDKELEAALRFC*	331	ATGACGATCTCAGACGAGGAAGACGAGATTTTGGCCAAGTTCCTGGAATCGGAGGTCCTCTCTGAAGTCTCCGATCAAGATCAGGAGGAGGAGGAGACAGAGGAGGCAAAGAAGGAAGAAGATGAACCAAAAGGCAAGAGAGTTCGTTTCCAGGAAACACAAGAAGAAGAGAAGGAGCAAAATCAGAAAAAGAAAGCTAATAATAATAATAATAACAAGGGTGAGCAAAGGAGGATAAAGAGTGGAGTTTTGAGCAAGATCCCTCCTGAGCTCTTTCCACACATCCTCAAATTCCTTTCCTCTGAGGATCTCATAGCTTGCTCTCTAGTTTGTAGATTTCTGAATTTCGCAGCCTCTGATGAGTCCTTATGGCGTCGCCTGTATTGCATGCGATGGGGT…	993	Chr04	24178082	24181949
PtrFBX86	Potri.005G022000.1.v4.1	MEGLMDDDQFKILPEGCVSTILSFTSPQDACKSSLVSTIFQSAADSDIVWERFLPTDYQDIVSKSNFPFKFSSKKELFLQLCNSLLIDGGRKSFRIEKSSGKKSFILSARDLHITWSNEPQYWHWASLPESRFSEVAVLRTMCWLEIVGKIETQMLSPNTKYGAYLILKISERSYGLDSMPSEISVEVGNNQGSTTTAYLRLAQEHARKQQMERLVYGNRTERLKSRVAEGDGRVASEREDGWLEIELGEFFSGENDEEVKMSLMEVKGHHLKGGLIIEGIEVRPKH*	288	ATGGAGGGTCTAATGGATGATGATCAGTTTAAGATATTGCCTGAAGGCTGTGTTTCTACAATTCTTTCCTTCACATCCCCACAAGATGCATGCAAGTCTTCATTGGTTTCAACTATATTTCAATCAGCTGCAGATTCTGATATTGTCTGGGAAAGATTTTTGCCTACTGATTACCAAGATATAGTCTCAAAGTCCAATGTCCCTTTCAAGTTTTCTTCAAAGAAAGAGCTTTTTCTTCAACTTTGCAACTCTCTTCTCATTGATGGTGGTAGAAAGAGCTTCAGGATAGAGAAATCATCAGGCAAGAAATCCTTTATACTTTCTGCAAGAGATCTTCACATAACATGGAGCAATGAACCACAATATTGGCACTGGGCTTCTCTACCAGAATCAAGGTTC…	864	Chr05	1707594	1708697
PtrFBX87	Potri.005G032100.1.v4.1	MDSHVSLASFTCRDTLIMILRKLGARDLARASCVCKLWRDMASDDAIVRPAFMEPWKLKEIVGEPVSGSFWRENGIWKFAISHKIAREDSLTSLAKKYSVQVRDIKLLNNMTSDNGIYSMERLLIPIINPNSLINGICYIELDTYAKREVLVLYPGGQPDKKLM*	165	ATGGACTCCCACGTGTCACTCGCATCCTTCACATGCAGGGACACGCTAATTATGATCTTACGAAAGCTTGGAGCTCGAGACTTGGCACGTGCAAGCTGTGTTTGCAAGCTGTGGAGAGACATGGCTTCTGATGATGCGATTGTGAGGCCTGCGTTTATGGAACCATGGAAGTTGAAGGAGATAGTGGGGGAGCCTGTGTCTGGGAGTTTTTGGAGAGAGAATGGGATTTGGAAGTTTGCTATTTCACATAAGATTGCTAGAGAAGATTCTCTTACTAGTCTTGCTAAGAAGTATTCTGTTCAGGTTAGGGATATAAAGCTTTTAAATAACATGACAAGTGACAATGGCATATATTCAATGGAGAGGTTGTTAATCCCCATAATCAATCCAAACAGTCTC…	495	Chr05	2406259	2408865
PtrFBA18	Potri.005G043500.2.v4.1	MMRDGKLKQSCYVPSSSAEVIGNNLDLVTEILLRVPAKPLLKFKCVSKQWLSLISDPKFCASHTHHQPPTAPSALFLLSYLASSPQLIVPLKNEPMPNTMPFLDHLNIPGFCIDQSCNGLLLCSFTCIDSTDLGYWFFICNPTTNHFKRISHPVHKFDEFHHPPVLCLAFDPLKSFNYKVVCFYQVVSGGYQIDVYSSETGSWGFNQIPFVNPPSLKIHEWVFCNDAIHWCSLEENSQYFDVSSESVNILPMPPRGKLDITYFGGSRGHLHMGVGISRLVLEFDIWELKEDYSGWFIKYHLDLHSMRRVLANRCPLSVLSLIRAENEDESTIVFVVDDRAMSYNLYDRRSKMLCDLLQKTNPYSAYLKFHAYEYFETLIHV*	382	ATGGCTAAGGGTTCTTGGATATTGGGCTATTATCACCAGTTTCCGGGGCTTATTTTTCAAAGCAGGCTAGTGCAACTGTCAGTAAATTTTAATGCTGATTATGATGGTATAGATTGTGTAGAAGCCTTAACTTTCTTTGAAGATCAAAACCCATCAATCAATCAGCCTTTAGTTTTGTTATCTGGATTTAGCTATCAATCCATCATGATGAGAGACGGCAAGTTAAAACAATCTTGCTATGTGCCTTCTTCATCAGCAGAAGTAATAGGGAACAACCTAGACCTCGTTACTGAAATCTTGCTCCGTGTACCGGCAAAACCACTCCTTAAGTTCAAGTGCGTGTCAAAGCAATGGCTTTCTTTAATTTCAGACCCTAAATTCTGTGCCTCTCATACTCAC…	1350	Chr05	3200942	3203034
PtrFBX88	Potri.005G067300.1.v4.1	MMPELSDSCLLLDLPDDVFTIICRFLSTRDICTLSLCCRSLYVLVASEKVWLTQCDMVGIVPHRDLLEWRKGVSSYRALCRFLVSVKPLIGIWVHQNPELGNVVYVMPGFVSVVGCRILPQELGPLGIEEGPILWAPVFEIIGDLDGSTAFFLHGREKGNDYVYPGSVKSVERNCNVLLLEVDLRQQKSKLFPNKSFAYNSDRELARNVSRSHSELPGSQRMIIQCEAQVPFSRLAFSDRRKLIEVVTTQVGQKVSDLANSLLFPRLRNDEENFQKDLALLFERRSVLLKMYNLGQGFNWKEAPEVPFDPMQLQLSEVRKILDQSSGSLNEDDNQMQSNTKRTLGGYFRASIRQILGKPPSINGSHTHSKHSCSRSERKHAPLHDFLRSGDTIGLALHA…	620	ATGATGCCTGAATTAAGTGATTCATGCTTGCTTCTCGATCTTCCTGATGATGTATTTACCATTATATGTCGGTTCCTATCGACAAGGGACATCTGTATTCTAAGTCTTTGCTGCCGGAGCTTATATGTTCTTGTGGCATCTGAGAAAGTCTGGCTCACCCAATGTGACATGGTAGGAATTGTCCCTCACCGGGATCTGCTGGAGTGGCGGAAGGGCGTGTCATCTTATAGGGCATTATGTCGCTTCCTTGTTAGTGTTAAGCCGTTAATTGGAATCTGGGTTCACCAAAATCCCGAGCTTGGTAATGTAGTTTATGTCATGCCAGGTTTTGTATCTGTTGTTGGATGCCGGATTTTACCTCAGGAGTTAGGTCCTTTAGGTATCGAGGAGGGTCCTATT…	1860	Chr05	4849965	4854778
PtrFBX89	Potri.005G105100.1.v4.1	MTSIQWADLAKELLEMIGKRLDSRVDTLRFRAVCTSWRSSVSLPSSDQEIPPLILNLPGPISYAPLFFQTTICRMDHVHKDPDSSSSSKSWLVKVGESNYGKLKLFNPLTNQEIKYSPIALNLLEFKFVELSKAFLLKSPHGFSVDGINKVVLFRVSANSSDENEFGILAIFHEVELAYWKYGAESWITLGGDENVQYDDITVCNERVYVVDRCGTVSWISPVLNVTQYYPSLYCSGGQKDLVECCGDLYVVDRYLDGERRRWVGIDGLMDSDDEILPNVGFTPTHAPKAIDFRVYKMDEDWGKWIEVKSLDDKVFVLGMDCSFSVSCKEFNGVKGNCIYYMDGDDYVGSGLSGGSIHVFQLEDRSIHKLAVIPEFSEIFWPPSNVSSV*	390	ATGACTAGCATTCAATGGGCAGACCTTGCGAAAGAACTGTTAGAAATGATCGGCAAACGCTTAGATTCTCGTGTGGACACACTTCGCTTTCGTGCTGTCTGTACTTCATGGAGATCCTCTGTCTCCTTACCTTCATCGGATCAAGAAATCCCTCCTCTCATCCTCAACCTTCCTGGCCCAATTTCTTATGCCCCGCTTTTCTTTCAGACCACGATCTGCCGCATGGACCATGTACATAAAGATCCAGACTCTTCTTCATCATCAAAATCATGGTTGGTTAAAGTTGGAGAGTCAAACTACGGTAAGTTGAAGCTTTTCAACCCGCTTACAAATCAAGAAATCAAGTATTCTCCTATAGCTTTGAACTTACTTGAATTCAAGTTTGTGGAGTTAAGTAAA…	1170	Chr05	8054416	8056329
PtrFBX90	Potri.005G105100.2.v4.1	MIGKRLDSRVDTLRFRAVCTSWRSSVSLPSSDQEIPPLILNLPGPISYAPLFFQTTICRMDHVHKDPDSSSSSKSWLVKVGESNYGKLKLFNPLTNQEIKYSPIALNLLEFKFVELSKAFLLKSPHGFSVDGINKVVLFRVSANSSDENEFGILAIFHEVELAYWKYGAESWITLGGDENVQYDDITVCNERVYVVDRCGTVSWISPVLNVTQYYPSLYCSGGQKDLVECCGDLYVVDRYLDGERRRWVGIDGLMDSDDEILPNVGFTPTHAPKAIDFRVYKMDEDWGKWIEVKSLDDKVFVLGMDCSFSVSCKEFNGVKGNCIYYMDGDDYVGSGLSGGSIHVFQLEDRSIHKLAVIPEFSEIFWPPSNVSSV*	375	ATGATCGGCAAACGCTTAGATTCTCGTGTGGACACACTTCGCTTTCGTGCTGTCTGTACTTCATGGAGATCCTCTGTCTCCTTACCTTCATCGGATCAAGAAATCCCTCCTCTCATCCTCAACCTTCCTGGCCCAATTTCTTATGCCCCGCTTTTCTTTCAGACCACGATCTGCCGCATGGACCATGTACATAAAGATCCAGACTCTTCTTCATCATCAAAATCATGGTTGGTTAAAGTTGGAGAGTCAAACTACGGTAAGTTGAAGCTTTTCAACCCGCTTACAAATCAAGAAATCAAGTATTCTCCTATAGCTTTGAACTTACTTGAATTCAAGTTTGTGGAGTTAAGTAAAGCTTTTTTACTTAAATCGCCTCATGGGTTTTCTGTTGATGGAATA…	1125	Chr05	8054416	8056329
PtrFBX91	Potri.005G105200.1.v4.1	MSQWADLPKELLEMISKRLDLRVEVLRFRAVCSSWRCSVSPPSFDQEIPPFFLKLPPPIRAPDPIFAGAILMQTTICRMEFLCNYSNSSCSLSKSSLVKVGESKHGKLQLFHPLSNQETNDSFISLNLLDLKFVQLSKACLLKWPGGISVFGINKVVVFPLSGGCIDNCELGILAIYHEGKLGYWRYGDKEWTLLDDRNFEYDDIIVYKGQFYVVDRWGTVSWIDSSLKVIQYSPPLYGCGGQKNLVESCGDLYVVDRYLDGERRTWKDYEDVMDTNGNPLCFSRLMSKARPMAVDFRVYKLDEEWGTWVDIKSLDDRIFILGIDCSFSVSCRDLSGGKGNCIYFYDSLYGGQGMSGGAIHVFRFEDHSIDNLALIPDFSEIFWPANTGSST*	393	ATGTCCCAATGGGCAGATCTTCCAAAAGAACTGTTAGAAATGATCAGCAAACGCTTAGATCTTCGTGTGGAAGTACTTCGCTTTCGTGCTGTCTGTTCTTCATGGAGATGCTCTGTCTCTCCACCTTCATTTGATCAAGAAATTCCTCCTTTTTTTCTCAAGCTTCCTCCACCCATTCGTGCTCCCGATCCCATCTTTGCAGGTGCAATTCTCATGCAAACTACCATATGTCGCATGGAGTTTCTATGTAACTATTCAAACTCCTCCTGCTCTTTATCAAAATCTTCGTTAGTTAAAGTTGGAGAGTCTAAACATGGTAAACTACAGCTTTTTCATCCACTTTCAAATCAAGAAACTAACGACTCGTTTATATCATTGAACTTGCTTGATCTTAAGTTT…	1179	Chr05	8056809	8058999
PtrFBX92	Potri.005G105400.1.v4.1	MSQWAHLPKELLDMISKCLDSRVDLVCFRAVCTSWRYSASSPSFDQEIPRLILKLPSPIHADAILMQTAVCRMELISKYPNSFSSFSKSWLVKVGESKYGKQQLLNPLTNYKIKYSPISVNFLDFKFVQLNKAFLLQQSRRFLVFGIIKVVPFPISASCSNMDGFGILAIYHEGKLGYWKYGDKEWTLLDYKNFQYDDIIVYREQFYVIDRRGTVYWIDSSLKVIQYSPPLYGCGGQKNLVESRGDLYVVDRYLDGERRTWKDYENVMDYSDNPFRVRKLRKQSRPRAVDLRVYKLDEELATWVDVKSLDDQIFVLGTDCSFSISCREFNGGKGNCIYFVDGDDHAGRGLSASSIHVFQLEDRSIGKLDVMPEFSDIFWPPNMFDSSIQNNPGLDL*	397	ATGTCCCAATGGGCACATCTTCCAAAAGAACTGTTAGACATGATCAGCAAATGCTTAGATTCTCGAGTTGACTTAGTTTGCTTTCGTGCTGTCTGCACTTCATGGAGATACTCTGCCTCTTCACCTTCATTTGATCAAGAAATCCCTCGTTTAATTCTCAAGCTTCCTTCACCAATCCATGCAGATGCGATTCTCATGCAAACCGCCGTTTGTCGCATGGAACTTATAAGTAAATATCCCAACTCCTTCTCTTCTTTTTCGAAATCTTGGTTGGTTAAAGTAGGAGAGTCAAAATATGGTAAACAGCAGCTTTTGAATCCACTTACAAATTATAAAATCAAGTACTCACCAATATCAGTGAATTTTCTTGATTTTAAGTTTGTACAGTTGAATAAAGCT…	1191	Chr05	8061776	8063083
PtrFBX93	Potri.005G109700.2.v4.1	MKLRLRSVQSKETVKIQVPDSCTLQQLKETLSRAISSSGSSLYLSLNRKDELNTSLPEDSLQSLGITSGDLIYFSVNPKDFSSSGQPLCLGSSSSIQEQVQGHRGNVEEPMPDQSMSFQESKCSDLNMLENQDLFVQGHVGVQANDTNSRETISEISPQMHLLGQKHGIAESDMNGAVTEGHGALGSKTRSRETLETQELTSVEAMDVDPGSVDVGNKRFSEPYFLRRLLRKELGDDGSNYKLLVIAVHAVFIESGFVGFNSISGMRVDGFHLPEEQSSRNLAVSLCYTLPELLDSKVIAETIVLKLQSLGHFVNVYGSLSKGGSGLYHARLDINKFVPAIDFVWENDKNDGMNGSDRSSILYPENEIFEFWKIVKDGLALPLLIDICEKAGLVLPSCL…	546	ATGAAGCTGAGATTGAGGTCTGTGCAATCTAAAGAAACTGTGAAAATACAAGTGCCGGATTCTTGTACTTTGCAGCAACTAAAAGAAACACTTTCTCGAGCAATATCTTCTTCTGGCTCGTCTCTTTATTTGTCTCTTAATAGAAAGGATGAGCTCAATACCTCATTGCCTGAGGATTCTTTGCAATCACTCGGTATTACGTCTGGTGACCTTATCTATTTCTCTGTCAATCCCAAAGATTTCTCATCCTCTGGTCAACCCCTATGTTTAGGTTCTAGTTCCTCTATACAAGAACAGGTTCAAGGTCATCGGGGTAATGTACAAGAGCCTATGCCAGATCAATCGATGAGTTTTCAAGAGTCTAAATGTTCGGATTTGAATATGCTCGAGAATCAAGAT…	1638	Chr05	8443746	8446363
PtrFBX94	Potri.005G110200.1.v4.1	MGKVSPKDGNLKTPKQKRRLRSSSSRYLKPGALAQLQYSKASAAKSCTDLGKKRVAVFGNKKVGDDDELVVEDRAMDKSPLLLSPVGLCKQHHPTIDKSPLMLSPVDLLKQNHLARTPKTPRIEDCDTESRLESLPMELLVKILCHLHHDQLRAVFHVSQRVRKAVLLARQFHFNYTTPDRSRQEMLLTMTPRPTEHWPFMSKGSGKGIFMSTPHTPKAPRHGPRPPSRIKITEMKSIAAVLFQDSTLSSRCMVPSTLPKPLCKSVASNRVLFYEEELCQAVAQNKLR*	289	ATGGGTAAAGTGTCTCCTAAGGATGGAAATTTGAAGACCCCAAAGCAAAAAAGGCGGTTACGGAGCTCAAGCAGTAGGTATTTGAAGCCAGGTGCGCTTGCTCAGCTTCAGTATAGCAAGGCGTCAGCAGCGAAGTCATGTACCGATCTTGGAAAAAAGAGGGTTGCTGTGTTTGGCAATAAGAAGGTGGGGGATGATGATGAGCTGGTGGTCGAAGACAGGGCTATGGATAAAAGCCCTTTGTTATTATCACCTGTGGGTTTGTGTAAACAGCATCATCCAACTATTGATAAAAGCCCCTTGATGCTATCACCCGTGGATTTGCTCAAACAAAATCATTTAGCGAGGACACCAAAGACCCCTCGGATTGAAGATTGTGATACCGAGTCTAGACTTGAG…	867	Chr05	8486505	8488927
PtrFBA19	Potri.005G114900.1.v4.1	MALSLRRYAWPSYHNLDDLNCILRERSQKEREMSIAMETMTGDPLPEDVIIEILSRLPVKNLLQFKCVCKSWHAIITSPKLISKHLRNYYDKNDSDCLLAQYRVTQAGEIASFELLVDETPTRALSYGLLDRMPFQSPYIYGPCDGIFYLYGHFYDFHALWNPAINELKTLPPIPNPPFSFSYSPLWNAYGFRLHPVTKDCEVIVMREYWREEEGAWEDRYPLSVFVYTLSSDSWRYWGDLSRYYHLRNNKCYICVEGVFYWLGSYGACGDPEVVINFDMATNVCQEIQLPDYDKSINSESLAVYNDSIALLVVQESVLHVWTLDERCWTKKFVVGPLLGVQYPVGHWQNNTIILISDSYELLLCDPRTQEMSGLGFEGGTIRCEGIFAYKESLVPVKN…	444	ATGGCTCTTTCCTTAAGACGTTATGCGTGGCCATCCTACCACAACTTAGATGATTTAAATTGCATTTTAAGAGAGAGAAGCCAAAAGGAACGAGAGATGTCAATAGCAATGGAAACCATGACAGGAGATCCTTTGCCTGAAGATGTGATCATTGAGATTTTATCACGTTTGCCAGTGAAAAATCTACTGCAGTTCAAGTGTGTGTGCAAATCATGGCACGCTATTATCACAAGCCCTAAATTGATATCCAAGCATCTGAGAAATTACTATGACAAAAATGACAGTGACTGTCTCCTAGCTCAGTACCGCGTAACCCAAGCGGGTGAAATTGCTTCGTTTGAGTTGTTGGTAGATGAAACACCAACAAGAGCTTTATCGTATGGATTACTGGATCGCATG…	1332	Chr05	8883020	8884468
PtrFBX95	Potri.005G121600.2.v4.1	MSFKSIMREFKEIKEGIGSISRRGVEGKHWCGRVRSHIAPDETREETDQIDQGQWANLPPELLLDIIMRLEESESSWPARVVVVHCASVCRSWREITKEIVKTPEQCGRLTFPISLKQPGPRESPIQCFIKRDNATSTFLLYYGLVPSGGENDKLLLAARKIRRATCTDFIVSLVSDDFSRASNTYVGKLRSNFLGTKFTMYDSEPTFEVPRQLASRTSRRFNPRQVSLRLPACNYCIATITYELNVLRSRGPRRMHCIMHSIPMSSIEEGGTVQTLTSIPEAFNGQFPHLSSSIGKELVSDNSSASPSRSPVLAQGSEELLVLKNKAPRWHEQLQCWCLNFRGRVTVASVKNFQLVASAEPSHNVPAADQERVILQFGKIGKDIFTMDYFYPLSAFQA…	415	ATGTCCTTCAAAAGCATCATGCGTGAATTCAAGGAAATAAAAGAGGGGATTGGAAGCATATCAAGGCGAGGAGTTGAAGGGAAACATTGGTGTGGCAGGGTGAGGTCACATATTGCACCAGATGAAACACGAGAAGAAACTGATCAGATTGACCAGGGCCAGTGGGCGAATCTACCGCCAGAATTGCTTTTGGATATCATTATGAGGTTAGAAGAGAGTGAGTCCTCATGGCCTGCTCGTGTCGTCGTTGTTCATTGTGCTTCAGTCTGTAGATCATGGAGAGAAATTACAAAAGAGATTGTAAAAACTCCTGAGCAATGTGGGCGGCTGACGTTTCCCATATCATTGAAGCAGCCTGGTCCTCGTGAGTCGCCCATACAGTGCTTTATTAAGAGGGAT…	1245	Chr05	9465282	9467589
PtrFBX96	Potri.005G121600.3.v4.1	MYDSEPTFEVPRQLASRTSRRFNPRQVSLRLPACNYCIATITYELNVLRSRGPRRMHCIMHSIPMSSIEEGGTVQTLTSIPEAFNGQFPHLSSSIGKELVSDNSSASPSRSPVLAQGSEELLVLKNKAPRWHEQLQCWCLNFRGRVTVASVKNFQLVASAEPSHNVPAADQERVILQFGKIGKDIFTMDYFYPLSAFQAFAICLSSFDTKPACE*	215	ATGTATGATAGTGAACCTACATTTGAAGTGCCAAGGCAACTGGCAAGCCGGACAAGTCGTAGATTCAATCCCAGGCAGGTGTCTCTGAGACTGCCTGCATGTAACTACTGTATAGCTACTATCACGTATGAGCTCAATGTTCTCCGCTCAAGAGGACCGAGGAGAATGCATTGCATAATGCACTCTATTCCAATGTCTTCCATTGAGGAGGGGGGCACTGTCCAAACACTAACATCAATACCAGAGGCATTTAACGGCCAATTTCCTCACCTGTCAAGTTCAATAGGGAAGGAATTGGTCTCAGATAATAGTTCTGCAAGCCCCTCTCGGTCACCAGTATTAGCCCAAGGTTCAGAAGAGCTCCTTGTTCTTAAAAACAAGGCCCCTAGATGGCATGAG…	645	Chr05	9465282	9467589
PtrFBA20	Potri.005G124500.1.v4.1	MAELVDKQMEETEDDPIMPDEVDPSEGSLQQNISISSLMLMDGGSAGSLEMIPSGSKSSSYRSSENCAKFPDHIKQKEDMEIQDVVRQYALCFLPAKSLCRFKTVSKEWLRWINCPFFVHTQTNHFRHISGLFCQFPGESPSFMSLNPVAYGVPNPTLCFLPEPVDARTSCNGLLGCQSRLGDNAYYICNPVTEGWRMVPKPNLYHGPETAIALAFEPDILNFEAQYELVCAVTLPDRTALQFEIYSSRTNSWRVCNAVFLELDALPLNGDGFYTRGFVYWETKSGAVLVFDLKEEEYGIVSLPPSRKPTGALTDMRGELCYLLPHKEDDAWSIEVYGNMDMSLQCIIPLHSEFLGHLVDGECRALAFVNDDTLIITLGTKVIAYHARAHRMEWVSDAR…	422	ATGGCTGAGTTGGTGGACAAGCAAATGGAAGAAACAGAAGATGACCCCATCATGCCAGATGAAGTGGATCCATCTGAGGGAAGCTTGCAACAGAACATCAGTATCTCATCTCTCATGTTAATGGATGGGGGTTCAGCGGGTTCACTTGAAATGATTCCAAGTGGTTCAAAGTCCAGTTCTTACAGGAGTTCGGAAAACTGTGCTAAATTTCCTGACCACATAAAGCAGAAGGAGGACATGGAAATTCAAGATGTTGTTAGGCAGTATGCTCTCTGTTTCCTTCCAGCCAAGTCCTTATGCAGGTTCAAGACTGTTTCTAAAGAGTGGCTTAGGTGGATAAACTGTCCCTTTTTTGTCCACACGCAGACAAACCACTTCAGGCATATTTCTGGTCTTTTC…	1266	Chr05	9726976	9729574
PtrFBX97	Potri.005G140000.1.v4.1	MEREEAEIDRLPIDLVAYIFGFIVSFTDLAQASSVCRKWKEGVKQSLAQRNSMSFAGWKMDDVSTTRLVRLAYNLKELDISRSRWDCQITDNGLYQISLANCIGNLTSISLWGMARITDRGVVQLISRANSLQHLNIGGTFVTDESLFAIADSCPRLKSIVLWSCRHVTEIGLLNLANKCRKLESINVWGTRVPVNCFIDLLTISPSLQIKPPGVLLNVGGAAILPVA*	229	ATGGAGAGAGAAGAGGCAGAGATTGATCGTTTACCAATAGACTTAGTGGCTTACATATTTGGTTTCATCGTTTCCTTCACTGATTTAGCCCAGGCAAGTAGTGTCTGCAGGAAATGGAAAGAAGGGGTGAAGCAATCTTTAGCTCAAAGAAACAGTATGAGCTTTGCTGGTTGGAAGATGGATGATGTTTCCACTACCCGTCTTGTACGCCTTGCTTACAACCTCAAAGAACTTGACATTTCTAGGAGCCGTTGGGATTGCCAGATAACTGACAATGGACTGTATCAAATTTCTCTGGCGAATTGTATTGGCAACTTGACATCCATATCTCTATGGGGCATGGCCAGGATCACTGACAGAGGTGTTGTTCAACTGATTTCAAGGGCTAATTCATTGCAA…	687	Chr05	11703202	11705581
PtrFBX98	Potri.005G141800.1.v4.1	MGQSSSTTNYSINRFLTPATILSESSDLADEINIGPLRDHTEDIPDDCLAYIFQLLKAGDRKSSSLVCKRWLRVDAQSRRRLSLIAQSEIISYVPTIFTRFDSVAKLSLRCGRKSVSLNDDALLMISIRCENLTRLKLRGCRELTELGMANFAKNCKNLTKFSCGSCNFGVEGINWMLKYCTDLEELTIKRLRSVNNGNELVIVPGAAALSLKSICLKELVNGQCFEPLVVECKKLKTLKVIRCLGDWDSVLVKIGNGNGILSDVHLERLQVSDIGLGAIAKCVNIDSLHIVRNPDCSNLGLVSVAENCRKLRKLHIDGWNINRIGDEGLIAVAKQCPELQELVLICVHVTHLSMAAIAVNCQRLERLALCGIGAIGDAEIACIAAKCVELKKLCIKGC…	525	ATGGGCCAATCATCTTCCACCACTAATTATTCAATCAACCGATTCTTAACCCCCGCGACCATCTTATCCGAATCCTCAGATTTAGCCGACGAAATCAATATCGGACCTCTCAGAGACCACACGGAGGACATACCAGACGATTGTTTAGCTTACATATTCCAGCTTCTCAAAGCCGGTGACCGCAAAAGCTCATCCCTTGTCTGCAAACGATGGCTACGCGTCGATGCTCAAAGTCGCCGCCGGCTTTCTCTGATTGCGCAATCGGAGATTATTTCCTATGTACCTACGATCTTTACTCGATTCGATTCGGTTGCTAAACTATCTCTCCGGTGTGGTCGGAAATCTGTTAGCTTAAATGACGATGCGTTGCTGATGATTTCTATCCGGTGCGAGAATCTC…	1575	Chr05	12007988	12010123
PtrFBX99	Potri.005G159300.2.v4.1	MITNKKPRSSDTDSNYMRDDRTEMSEDDDRSPPSNSITHDSSPTRTCTPGPGSGSSSVPEYLAPYPDQVLENVLENVLWFLTSRKDRNAASLVCRSWYRVEALTRSDLFIGNCYAVSPKRAMSRFTRIRSVTLKGKPRFADFNLMPPNWGAHFAPWVSAMAMTYPWLEKVHLKRMSVTDDDLALLAESFSGFKELVLVCCDGFGTSGLAIVVSRCRQLKVLDLIESEVSDDEVDWISCFPDTETCLESLIFDCVDCPIDFDALERLVARSPSLKKLRLNRYVSIGQLYRLMVRAPHLTHLGTGSFSPSEDVAQVEQGPDYASAFAACKSLVCLSGFRELIPDYLPAINPVCANLTSLNFSYAEVSAEQLKPIISNCHKLQIFWVLDSICDEGLQAVAAT…	636	ATGATCACCAACAAAAAGCCTAGATCATCAGATACTGACTCTAATTACATGAGAGACGATCGAACTGAAATGTCCGAAGACGACGACAGATCTCCTCCCTCCAACTCAATCACCCATGATTCTAGCCCAACCCGGACCTGCACCCCCGGGCCCGGGTCGGGTTCATCTTCAGTCCCCGAATACTTAGCTCCGTACCCGGACCAAGTCCTTGAAAACGTCTTAGAAAACGTTCTCTGGTTCTTGACCTCACGTAAGGACCGAAACGCTGCGTCATTGGTTTGTAGGTCATGGTACCGGGTCGAGGCTCTGACCCGATCCGATTTGTTCATCGGTAACTGCTACGCGGTGTCTCCAAAGCGAGCCATGTCGCGGTTTACCCGAATCAGGTCGGTGACGCTG…	1908	Chr05	16044822	16048596
PtrFBX100	Potri.005G166500.1.v4.1	MIEAMDGFDRLPDSLILLIFNSISDIKALIRCRSVSKRFNSLVPQTESLSLKVDCVISPESDSDSLFTLFKSLLKSIHDLFKPDPKPTARNQTQNSPARILSQFDRIRDLQIELPAGDLKLEKGAVIKWRAEFGKSLKSCVILGFRRVANPEGNSADEEIDFTGGLKTRVVWAISALIAASARHYLLNDVVKGHREMERLVLVDREGEGTVAMEKEGLRECREAARGGEWEEDGGRTVVPSVRMRMRHEQRVQLKDGVWMEGVTLVVVRPCSGGGDGEDAELALGAFGGGIYGEAVQVLLKNKSYLLEMNSF*	313	ATGATCGAAGCAATGGACGGCTTTGATCGGCTCCCGGACTCCTTAATCCTCCTCATCTTCAACTCTATCTCCGACATCAAGGCACTAATCCGTTGCCGTTCCGTTTCGAAACGTTTCAACTCACTAGTCCCCCAAACCGAATCCCTCTCTCTCAAAGTCGACTGCGTCATCTCACCTGAGTCGGACTCCGACTCGCTCTTCACTCTCTTCAAATCTCTCCTGAAATCCATCCACGATCTCTTCAAACCCGACCCCAAACCCACGGCCCGAAACCAAACCCAGAACTCCCCGGCCCGAATCCTCTCCCAGTTCGACCGGATCCGTGACCTCCAAATCGAACTGCCAGCTGGCGACTTGAAATTAGAGAAAGGAGCCGTTATCAAATGGAGAGCTGAATTC…	939	Chr05	17334886	17336970
PtrFBX101	Potri.005G170000.2.v4.1	MGGVLSLVGSKCRTSEYNEMLNNGSCKRQKTSSIFYDEESPRLIPFLPDELSIQILARLPRYCYFNLRLVSKKWKATFESAELFKVRKELGLTEEWLYVLIKDEADKLSWHALDPLSRNWQRLPPMPNVVCADESKSGFSGLWLWNVVGSGIKIAEAVRSWLGQKDTLDQMPFGGCSVSAVDGCLYVLGGFSRATTMRCVWRFDPISNKWSKTTSMSTGRAYCKTSILNNKLYVVGGVSQGRGGLTPLQSAEVFDPCTGTWSDVPSMPFSRAQLVPTAYLSDLLKPIATGMTSYMGRLFVPQSLYSWPFIVDVGGEIYNPETNSWAEMPTGMGEGWPARQAGTKLSVVVDGELYAFDPSTSPNSGKIKVYDQKEDTWKVAIGKVPVADYTESDSPYLLT…	475	ATGGGAGGTGTTTTGAGTTTGGTCGGTTCCAAATGCAGGACAAGCGAGTATAATGAGATGTTAAATAATGGAAGCTGCAAGAGGCAAAAGACATCCTCTATTTTTTATGATGAGGAAAGCCCAAGATTGATTCCGTTTCTTCCTGATGAGTTATCCATCCAGATACTTGCTAGACTCCCCAGATATTGCTACTTCAACCTGCGATTGGTTTCAAAGAAGTGGAAGGCAACGTTTGAGAGTGCTGAGCTGTTTAAAGTTAGAAAAGAACTTGGATTAACAGAAGAATGGCTATATGTATTGATTAAGGATGAAGCAGATAAACTATCATGGCATGCTTTGGACCCTTTATCAAGAAATTGGCAGAGGTTGCCTCCAATGCCGAATGTTGTTTGTGCAGAC…	1425	Chr05	18387297	18389824
PtrFBX102	Potri.005G178600.1.v4.1	MTSDYALQVPDELETALQLKTVQYLVAQRPWLDLYGVNVRPVAPYGSVVRMVNVDPALIHRCLPDELLFEVFSRMAPYDLGRAACVCRKWRYTLRNPIFWRNACLKAWQLSGMVENYKILQSKYESSWRKMWLLRPRIRTDGLYVSRNTYIRAGVREWTVTNPVHLVCYYRYMRFFPSGRFLYKTSGQAVKDVVKCMNFRASKTDVFIGRHTLTDDEVEAAFMYPGLRPTMWRACLRLRGTTLGANNRMDILSLSTSKVNSDGVIEPEEDILGRVEWQEDDISRVSHNRGLAPFTFVPFEEVETSVLNLPVEKMDYYVPG*	321	ATGACTTCAGATTATGCACTACAAGTGCCTGATGAGCTGGAGACAGCTCTGCAGTTGAAGACGGTGCAGTACTTGGTTGCACAGAGACCATGGCTTGATCTTTATGGAGTTAATGTTCGACCTGTTGCACCATATGGAAGTGTAGTTAGAATGGTAAATGTTGATCCAGCGTTGATACACCGTTGCTTGCCTGACGAGCTGCTCTTTGAGGTATTTTCACGTATGGCTCCATATGATTTGGGAAGGGCAGCATGTGTTTGTCGAAAATGGAGATACACTCTTCGTAACCCCGTATTTTGGCGCAATGCTTGCTTAAAGGCATGGCAGCTGTCTGGAATGGTTGAGAATTATAAAATTTTGCAATCAAAGTATGAGAGCTCGTGGAGGAAAATGTGGCTT…	963	Chr05	19456261	19459745
PtrFBX103	Potri.005G185700.1.v4.1	MAGEGKARSEDLNLCFEKLMMLAFGGGKTGSSEGGVKMEGAVITEWKDIPVELLLRIVSLVDDRTVIMASGVCSGWRDAICMGLTHLCLSWCKNNMNNLVLSLAPKFTKLQTLVLRQDKPQLEDHAVETIASYCHDLQDLDLSKSFKLSDLSLYALAHGCPNLTKLNISGCTAFSDDGLEYLTEFCQKLKFLNLCGCVKGATDRALQGIGRNCSQLQTLNLGWCENVGDVGVMSLAYGCPDLRTLDLCGCVCITDDSVIALANRCPHLRSLGLYYCRNITDRAMYSLVHNRVKNKLSMWESMKGRCDEEGLSRLNISQCTALTPPAVQALCDSFPALHTCSGRHSLVMSGCLNLTSVHCVCAVQAHRSASSFPHPAH*	378	ATGGCAGGTGAAGGAAAGGCGAGGAGTGAAGACTTGAACTTGTGTTTCGAGAAGCTGATGATGCTTGCTTTTGGTGGTGGAAAGACTGGGAGTAGTGAAGGAGGTGTGAAAATGGAAGGTGCGGTGATCACCGAGTGGAAAGATATTCCCGTGGAGCTGTTGTTAAGGATTGTTTCTCTTGTTGATGATAGGACTGTGATTATGGCTTCCGGGGTTTGTAGTGGATGGAGGGATGCTATTTGCATGGGACTCACCCATCTCTGTCTCTCTTGGTGCAAAAACAACATGAACAACTTGGTTCTCTCTCTTGCTCCTAAATTTACAAAACTCCAAACTCTTGTGCTGCGCCAGGATAAACCACAACTTGAGGATCATGCTGTTGAGACTATTGCTAGTTAC…	1134	Chr05	20324502	20327618
PtrFBX104	Potri.005G185700.2.v4.1	MTETRKKETFPREMAGEGKARSEDLNLCFEKLMMLAFGGGKTGSSEGGVKMEGAVITEWKDIPVELLLRIVSLVDDRTVIMASGVCSGWRDAICMGLTHLCLSWCKNNMNNLVLSLAPKFTKLQTLVLRQDKPQLEDHAVETIASYCHDLQDLDLSKSFKLSDLSLYALAHGCPNLTKLNISGCTAFSDDGLEYLTEFCQKLKFLNLCGCVKGATDRALQGIGRNCSQLQTLNLGWCENVGDVGVMSLAYGCPDLRTLDLCGCVCITDDSVIALANRCPHLRSLGLYYCRNITDRAMYSLVHNRVKNKLSMWESMKGRCDEEGLSRLNISQCTALTPPAVQALCDSFPALHTCSGRHSLVMSGCLNLTSVHCVCAVQAHRSASSFPHPAH*	391	ATGACAGAAACAAGAAAGAAAGAGACTTTCCCACGTGAAATGGCAGGTGAAGGAAAGGCGAGGAGTGAAGACTTGAACTTGTGTTTCGAGAAGCTGATGATGCTTGCTTTTGGTGGTGGAAAGACTGGGAGTAGTGAAGGAGGTGTGAAAATGGAAGGTGCGGTGATCACCGAGTGGAAAGATATTCCCGTGGAGCTGTTGTTAAGGATTGTTTCTCTTGTTGATGATAGGACTGTGATTATGGCTTCCGGGGTTTGTAGTGGATGGAGGGATGCTATTTGCATGGGACTCACCCATCTCTGTCTCTCTTGGTGCAAAAACAACATGAACAACTTGGTTCTCTCTCTTGCTCCTAAATTTACAAAACTCCAAACTCTTGTGCTGCGCCAGGATAAACCA…	1173	Chr05	20324502	20327618
PtrFBX105	Potri.005G190400.1.v4.1	MDASPINRLPQDTLNQIFSSLPLRQIMICRSVCKFFNQMLTSPSFMDLISTQTPLRFLALRPPHHHHHHQRHNSHVSSLPYLHVFDPDQNQWLRFSLSFLPFRSPQPVASASGLVYLWGESPNSLESNRSLVVCNPLTRQFQVLPQLGSAWSRHGSVLVDSVNHRVMVLTELAALYFSNTNKTNSWLTFSANLPSKPRSPILISDSVFALCDVGSRWRSQWKLFTCTLTNLNNSYNNWVCLGRLEWGDIFDIIKRPRLVRGKGNKLLMIGVLKSNFSLNPSCSTILILRLDLARMEWEEAGRMPSEMYKSFQESSKFKIFGGGDRVCLSAKRVGKLALWDDCDGVVWRWIEGVPGGGDGLCRGFVFEASLTALS*	375	ATGGACGCCTCACTGATCAACCGTCTACCACAAGACACACTCAACCAGATCTTCTCCTCTCTCCCACTTCGTCAAATCATGATTTGCAGATCTGTCTGCAAGTTCTTCAATCAAATGTTGACCTCACCATCCTTCATGGACCTAATCTCCACTCAAACCCCTCTCCGCTTCCTCGCTCTCCGCCCTCCACATCACCACCACCACCATCAAAGACATAATAGTCACGTCTCCTCTCTACCTTACCTCCACGTGTTCGATCCAGACCAGAATCAATGGCTCAGATTTAGTCTCAGCTTTTTACCTTTCAGGTCACCTCAACCTGTCGCCTCAGCGAGTGGACTCCTTTACCTCTGGGGTGAATCACCCAACTCGCTCGAGTCAAACAGATCACTCGTTGTC…	1125	Chr05	20783761	20785158
PtrFBX106	Potri.005G192300.3.v4.1	MSFRSIVRDMRDGFGSLSRRSFEVRLPGHHRGKSHSSACELHDQPVVIQNSRWAGLPPELLRDVIKRLEASESTWPARKHVVACAAVCSAWREMCKEIVRNPEFSGKITFPVSLKQPGPRDGTIQCFIKRDKSKLTYHLFLCLSPALLVENGKFLLSAKRTRRTTCTEYVISMDADNISRSSSTYIGKLRSNFLGTKFIIYDTQPPYNNAQLSPPGRSRRFYSKKVSPKVPTGSYNIAQVTYELNVLGTRGPRRMHCTMHSIPASSLEPGGSVPGQAELLPRSLEDSFRSISFSKSIDNSTEFSSSRFSDIVGPREDEEGKERPLVLRNKAPRWHEQLQCWCLNFRGRVTVASVKNFQLIAATQPAAGAPTPSQPVQSDHDKIILQFGKVGKDMFTMDY…	424	ATGTCATTCCGTAGTATAGTTCGTGACATGAGGGATGGGTTTGGGAGCTTGTCGAGGCGGAGTTTTGAGGTCAGGCTGCCAGGTCATCACAGAGGGAAATCTCATAGCTCAGCTTGTGAGCTGCATGACCAGCCAGTGGTCATCCAGAATAGTCGTTGGGCTGGTCTTCCTCCTGAGTTATTGCGGGATGTGATCAAGAGGTTGGAGGCTAGTGAGAGCACATGGCCTGCCCGCAAGCATGTTGTTGCTTGTGCTGCTGTGTGCAGTGCTTGGAGAGAAATGTGCAAAGAAATTGTCAGAAATCCAGAGTTCTCTGGCAAGATCACTTTCCCAGTTTCCCTAAAGCAGCCAGGGCCCAGAGATGGAACTATCCAGTGCTTCATAAAGAGGGACAAATCA…	1272	Chr05	20965080	20969995
PtrFBX107	Potri.005G192400.1.v4.1	MSFRSIVRDMRDGFGSLSRRSFEVRLPGHFRGKSHGSACELLDQPVVIQDSPWAGLPPELLRDVIKRLEASESTWPARKHVVACASVCRAWREMCKEIVRSPEFSGKITFPVSLKQPGPRDGTVQCFIKRDKSNLTYHLFLCLSPALLVENGKFLLSAKRSRRTTCTEYVISMDADNISKSSSTYIGKLRSNFLGTKFIIYDTQPPYNNAQLAPPGRSRRFYSKKVSPKVPTGSYNIAHVTYELNVLGTRGPRRMHCTMHSIPVSSLEPGGSVPGQPELLPCSLEDSFRSISFSKSIDNSTEFSSSRFSNIVGPREEDEEGKERPLVLRNKSPRWHEQLQCWCLNFRGRVSVASVKNFQLVAATQPAAGAPTPSQPAQSDHDKVILQFGKVGKDMFTMD…	425	ATGTCATTCCGTAGTATAGTTCGTGACATGAGGGATGGATTTGGGAGCTTGTCGAGGCGGAGTTTTGAGGTCAGGCTGCCAGGTCATTTCAGAGGGAAATCTCATGGCTCAGCATGTGAGTTGCTTGACCAGCCTGTGGTCATTCAGGATAGTCCTTGGGCTGGTCTTCCGCCAGAATTACTGCGAGATGTGATCAAGAGATTGGAGGCAAGTGAGAGCACATGGCCTGCTCGCAAGCATGTTGTTGCTTGTGCTTCTGTGTGCAGGGCTTGGAGGGAAATGTGTAAAGAAATTGTAAGAAGTCCAGAGTTCTCTGGGAAGATCACCTTCCCTGTTTCCCTGAAGCAGCCAGGGCCCAGGGATGGAACCGTCCAGTGTTTCATAAAGAGGGACAAATCA…	1275	Chr05	20981407	20986758
PtrFBX108	Potri.005G192400.5.v4.1	MSFRSIVRDMRDGFGSLSRRSFEVRLPGHFRGKSHGSACELLDQPVVIQDSPWAGLPPELLRDVIKRLEASESTWPARKHVVACASVCRAWREMCKEIVRSPEFSGKITFPVSLKQPGPRDGTVQCFIKRDKSNLTYHLFLCLSPALLVENGKFLLSAKRSRRTTCTEYVISMDADNISKSSSTYIGKLRSNFLGTKFIIYDTQPPYNNAQLAPPGRSRRFYSKKVSPKVPTGSYNIAHVTYELNVLGTRGPRRMHCTMHSIPVSSLEPGGSVPGQPELLPCSLEDSFRSISFSKSIDNSTEFSSSRFSNIVGPREEDEEGKERPLVLRNKSPRWHEQLQCWCLNFRGRVSVASVKNFQLVAATQPAAGAPTPSQPAQSDHDKVILQFGKVGKDMFTMD…	425	ATGTCATTCCGTAGTATAGTTCGTGACATGAGGGATGGATTTGGGAGCTTGTCGAGGCGGAGTTTTGAGGTCAGGCTGCCAGGTCATTTCAGAGGGAAATCTCATGGCTCAGCATGTGAGTTGCTTGACCAGCCTGTGGTCATTCAGGATAGTCCTTGGGCTGGTCTTCCGCCAGAATTACTGCGAGATGTGATCAAGAGATTGGAGGCAAGTGAGAGCACATGGCCTGCTCGCAAGCATGTTGTTGCTTGTGCTTCTGTGTGCAGGGCTTGGAGGGAAATGTGTAAAGAAATTGTAAGAAGTCCAGAGTTCTCTGGGAAGATCACCTTCCCTGTTTCCCTGAAGCAGCCAGGGCCCAGGGATGGAACCGTCCAGTGTTTCATAAAGAGGGACAAATCA…	1275	Chr05	20981407	20986758
PtrFBX109	Potri.005G211700.2.v4.1	MSELIEGLPDAVAIRCIARVPFYLHPKLELVSRSWRAVVRSPELFKARQEVGSAEDLLCVCAFDPENLWQLYDPHRDLWITLPVLPSKIRHLAHFGVVSSAGKLFVLGGGSDAVDPLTGDQDGSFATNEVWSYDPVLRQWAARASMLVPRAMFACGTLNGKIVVAGGFTSCRKSISQAEMYDPEKDVWIPIPDLHRTHNSTCSGVVIGGKLHVLHRGLSTVQVLDNVGSGWTVEDYGWLQGPMAVVHDALYVMSHGLIFKQEGKTRKVVVSASEFRKRIGFAMMGLGDDIYVIGGVIGPDRWNWDIRPMSDVDILTVGGDRPTWRQATPMTRCRGTILGCTQLRI*	346	ATGTCTGAACTGATTGAAGGTCTTCCAGACGCTGTTGCCATCAGGTGCATTGCACGGGTTCCCTTCTACCTCCACCCCAAGTTAGAGCTCGTTTCTCGTTCATGGCGAGCTGTTGTGCGTAGCCCTGAGCTGTTTAAAGCCCGGCAGGAGGTTGGTTCAGCAGAGGATCTGCTATGTGTGTGCGCTTTCGATCCCGAGAATTTGTGGCAGCTTTATGACCCTCACCGAGACCTTTGGATTACCCTTCCTGTTCTCCCTTCTAAAATCAGACACCTTGCCCACTTTGGTGTTGTCTCTAGCGCGGGAAAGCTATTTGTGCTTGGTGGTGGTAGTGATGCTGTTGACCCGTTAACTGGTGATCAAGATGGAAGCTTTGCAACAAATGAAGTGTGGTCATAT…	1038	Chr05	22556270	22560379
PtrFBX110	Potri.005G218400.1.v4.1	MHFENQPHIPPATPSGSIASFTSMDTPHRAKKHRGSYNCGRCGVPKKGHVCHLPPSTTTTPTQTPTDSSVSVSTSTSRPPPPSRQQHSNLRRALSFDDTDLRCESSDIEIDESELDLFDSGSGKLPVSCMWEILRRLPPEGLLAAARVCKGWRETARRLWRAAEELRLTVPPRTQLVFVGSLLRRCTGLSRLSLRSESDLDATMLACIAFSCPNLEVMEFSTSETLVNRITGDELGCFVANKRCLRSLKMEGCSNLGGFVLCSSSLSTLWLSDLYCLSKMVFNCPNLKEISLDFSRQENESTDLIAMVDGLGRSCPRLQNIHVASFRLSHATVLALTAANLRGLRMLSLVFGTEITDASVAAISQSYSKLELLDLSGSSISDSGIGMICNVFPGTLSRL…	589	ATGCACTTCGAAAACCAACCACACATTCCCCCAGCCACTCCCAGCGGCTCCATCGCCTCTTTTACCTCCATGGATACCCCCCACCGTGCCAAAAAACACCGCGGCAGTTACAACTGCGGCCGTTGCGGAGTCCCTAAAAAAGGCCACGTCTGCCATCTCCCTCCCAGCACCACCACCACACCAACGCAAACTCCCACTGACTCCTCCGTTTCAGTCTCCACCTCAACTTCTCGTCCACCGCCGCCGTCACGTCAGCAGCACTCGAATCTCCGCAGAGCGTTGTCATTTGATGACACTGACTTACGGTGTGAATCATCGGATATTGAAATCGATGAATCGGAGTTGGATCTGTTTGATTCAGGTTCTGGGAAGTTGCCGGTGAGCTGCATGTGGGAGATT…	1767	Chr05	23064791	23069835
PtrFBX111	Potri.005G221300.2.v4.1	MAPSASSSSQLQINETQTLIPGIPNDIASQILSMIPYSHHSRIKPTCKSWHIFLSSTKTLFLLRHNLRHSNHLLIIFPQDPFISLPYLFDPQNLAWRPLPPMPCNPHVYGLCNFTSVSMGPNLYVLGGSLFDTRSYPIDRPSPTSSVFRFNFVDFLWEKLCPMISPRGSFACVAVPDWDQIIVAGGGSRHTWFGAAGSRISSVERYDVGKDEWVAIDGLPRYRAGCAGFLSGNGEEKEFWVVGGYGESRTISGIFPVDEYYKDAVVMDLEKNGCGKWREVGDMWGVAWRGRLGKIVVVEEEAEAEGLGVNQGRPVVFMLDGDEIFRYDMASNSWQKESSVPRKAPYNSSFGFVVLDGELHVMTPVQGGDLMETRRSRQQKRGGTLLVQIYHPKMKTWRS…	423	ATGGCTCCATCTGCTTCATCGTCATCGCAGCTTCAAATTAATGAAACCCAAACCCTAATCCCAGGTATTCCAAACGACATCGCTTCACAAATCCTGTCAATGATCCCGTACTCGCACCATTCACGCATCAAACCCACTTGCAAATCATGGCACATCTTTCTCTCCTCAACCAAAACCCTATTTTTACTCCGCCACAATCTCCGCCACTCCAACCACCTCTTAATCATCTTCCCGCAGGATCCATTCATCTCTTTGCCTTACCTATTCGATCCGCAAAACCTCGCTTGGCGTCCACTCCCACCCATGCCGTGTAACCCTCACGTTTACGGACTCTGTAATTTCACTTCGGTTTCGATGGGCCCTAATCTCTATGTCCTCGGTGGGTCCCTCTTCGACACC…	1269	Chr05	23279472	23283895
PtrFBX112	Potri.005G228500.1.v4.1	MSFKSKLKEIRDDITTTFSMGKLQRNRTNRRGRAYIAPELGGGSELLSELIEEQSPWANLPPELLQDVIKRVEGSETSWPGRRDVVACASVCTSWREITKAVVKTPEQCGCITFPISLKQPGPRDAPIQCFIKRERATSTYHLYLGLSPALSGDMSKLLLAAKKIRKATSTDFRISFVGSDFCQTSNTYAGKLRSNFLGTKFTIYDSQPPCPGLKSNCKLQQKVRSIQVSPGVPARNFNVATVSYELNVLRTRGPRRMHCIVHSIPISAIQEGGVAPTPLEFNNPGDEQSPSLSASKIKQPLIDFISTSRAESSDSICSKMDPLVLKNKAPRWHEQLQCWCLNFKGRVTVASVKNFQLVAAVEPCQNVPVEEQEKVILQFGKIGKDIFTMDYRYPLSAF…	417	ATGTCATTTAAGAGCAAGTTAAAGGAGATTAGAGATGATATCACTACTACATTTTCGATGGGAAAGTTACAGAGGAACAGAACAAATCGAAGAGGGAGAGCTTATATTGCACCTGAATTAGGAGGTGGGTCTGAGCTATTAAGCGAGTTGATTGAAGAACAGAGTCCATGGGCTAATTTGCCACCAGAGTTGCTACAAGATGTGATTAAGAGAGTTGAGGGTAGTGAAACTTCATGGCCTGGAAGAAGAGATGTTGTTGCTTGCGCTTCAGTTTGTACGTCTTGGAGAGAGATTACTAAAGCTGTTGTTAAGACCCCAGAACAGTGTGGTTGCATTACTTTCCCTATCTCGCTAAAGCAGCCTGGGCCGAGAGATGCTCCAATTCAATGCTTTATTAAG…	1251	Chr05	23776358	23779680
PtrFBX113	Potri.005G252701.1.v4.1	MALLVRERCRKAQCRNTEAMDQFWNLPDPIIHHNIFSFLEMDDIARIGVVSKRFRQMFVSSPYLNADGLLSQRNGMAIQRLCLDWYCRKNNCDADVNLIDKWISVAVNCRVQEIDLESEEKPICELPQCMYSSETFRVLDLDLYYKCVKEPAGFFVSLEELSLTPVVGSDSEDVLKKLISTACPSLKRSSLSDLKDRQN*	200	ATGGCCTTGCTAGTCAGAGAACGCTGTAGGAAAGCACAATGTAGGAATACCGAGGCGATGGATCAATTCTGGAACTTACCAGATCCCATTATTCATCACAATATTTTCTCTTTCCTTGAGATGGATGACATAGCTCGAATTGGTGTGGTATCAAAAAGATTCAGACAGATGTTTGTTTCTAGCCCATATCTGAATGCGGATGGGTTGCTGAGCCAGCGAAATGGGATGGCGATACAGCGTCTTTGCCTGGACTGGTATTGCCGCAAGAATAACTGTGATGCAGATGTAAATCTTATTGACAAATGGATCAGTGTTGCAGTGAATTGTCGAGTTCAGGAGATTGACCTTGAGTCGGAGGAAAAGCCAATCTGCGAGCTGCCGCAGTGTATGTACAGTTCT…	600	Chr05	24535885	24536590
PtrFBX114	Potri.005G253500.2.v4.1	MFSERLTGEASLRRELEALSVSQRLVRSVSQKLRKRNHRGEGEEEDDSRGVSLKCLTLYGMGGGCKVGADTGEEFGDPSGRRRSSSASEEGKGYRPICGNEETGFDCFSYGMREKFWKKNSRKDLELEDLIQNSRLHMFLPDDVLELCLVRLPLTSLMNARLVCKKWRYLTTTPRFLQMRREGPYLNPWLFLFGAVKDGYCSGDIYALDVYQDQWHRIDSDILKGRFMFSVASFQDDIYVVGGCSSLTHFGRVDRSSFRTHKGVWAFSPLTKSWRKIASMRYARSMPVLGISEVRSDFSVVHSHQHRQERRFPRSRIAGVSDVYEDPHRFSLRRQYRNAFDEYEPSSLPNRKSHKFTRQKSGQSNMKDCKRFVLIAVGGLGSWDEPLDSGEIYDPIANK…	582	ATGTTTTCCGAGAGATTAACGGGAGAGGCATCTCTTCGCCGGGAATTGGAGGCTTTGAGTGTGTCTCAACGGCTAGTTAGAAGTGTTAGCCAGAAGTTGAGGAAGAGGAATCATAGAGGTGAAGGAGAGGAAGAGGATGATTCAAGGGGAGTTTCGCTGAAATGTCTTACTTTGTATGGTATGGGTGGGGGTTGCAAAGTTGGTGCTGACACAGGTGAGGAATTTGGGGATCCGAGCGGTAGGAGGAGGTCATCAAGTGCTAGTGAAGAAGGAAAGGGATATAGACCGATATGTGGTAATGAGGAGACAGGGTTCGATTGTTTCTCATATGGGATGAGGGAGAAGTTTTGGAAGAAAAACAGTAGAAAGGATTTAGAGCTTGAAGATTTAATTCAAAAT…	1746	Chr05	25484584	25487409
PtrFBA21	Potri.005G254500.1.v4.1	MERLCEDLVTDILLCLPAKSAVRFRCLSKYYDQLVSDPRFATSHALRSNPDEVHGLLRFTGRSADKILFCSFHSKPNIHNNPKVVPINSQIIASCNGLVLGLSDSSLSVCNPILPDRIQTIPALETPYGAKCDLGLAYDPIGFSSLEFKLVHVYREQILNMPQDEDAYGFKIFDSSANSWRQSTCKLFLRNLIPMQPHFYELRGQAVYLNGHVHWFRAFGDIVAFNVEKEEATLIGMPPELRLAWLNYQDYSWFGAADGFLYVVCVFKRQIMMWALLDYENNKWGLVRNKIKGLSRVAQPIFFDGERLVLNCGPKKKLLRLFNLKQDQWTEMGRLPRNTMDDSTTVYVPFNPTLAPLINSSDPSRTASLPVLPTVMPINNKCKKRKRGRVDRK*	394	ATGGAGAGACTCTGTGAGGATCTTGTCACCGACATCCTTTTATGTTTGCCAGCCAAATCTGCTGTCCGATTTAGATGTCTGAGCAAGTACTACGATCAACTTGTGTCTGATCCTAGGTTTGCTACCAGTCATGCTCTTCGATCAAACCCTGATGAGGTACATGGTCTTCTTCGGTTTACAGGCAGGAGTGCAGATAAGATACTCTTCTGTTCTTTTCATTCAAAACCAAATATCCACAATAATCCTAAAGTTGTTCCCATAAATTCTCAGATCATAGCTTCTTGCAATGGCCTTGTTCTAGGTCTCTCTGATTCTAGTCTTTCTGTTTGTAACCCTATTTTACCTGATAGAATCCAGACTATACCAGCACTTGAAACCCCATATGGTGCTAAATGTGAT…	1182	Chr05	25540417	25541598
PtrFBA22	Potri.005G254633.1.v4.1	MERLCEDLVTNILLCLPAKSAVRFRCLSKYYDQLVSDPRFATSHALRSNPDEVLGLLRFTAGRSADKILFCSFHSKPNIHNNPKVVPINSQIIASCNGLVLGLSDSSLSVCNPILPDRIQTIPALETPYGAKCDLGLAYDPVGFSSLEFKLVHVYREQILNMPQDEDAYGFKIFDSSANSWRQSTCKLFLRHLIPMQPHFYELRGQAVYLNGHVHWFRAFGDIVAFNVEKEEATLIGMPPELRLAWLNYQDYSWFGAADGFLYVVCVFKRQILMWALLDYENNKWGLVRNKIKGLSRVAQPIFFDGERLVLNCGPKKKLLRLFNLKQDQWTEMGRLPRNTMDDSTTVYVPFNPTLAPLMNSSDPSRTASLPVLPTVMPINNKCQKRKRGRVDRK*	395	ATGGAGAGACTCTGTGAGGATCTTGTCACCAACATCCTTTTATGTTTGCCAGCCAAATCTGCTGTCCGATTTAGATGTCTGAGCAAGTACTACGATCAACTTGTGTCTGATCCTAGGTTTGCTACCAGTCATGCTCTTCGATCAAACCCTGATGAGGTACTTGGTCTTCTTCGGTTTACAGCAGGTAGGAGTGCAGATAAGATACTCTTCTGTTCTTTTCATTCAAAACCAAATATCCACAATAATCCTAAAGTTGTTCCCATAAATTCTCAGATCATAGCTTCTTGCAATGGCCTTGTTCTAGGTCTCTCTGATTCTAGTCTTTCTGTTTGTAACCCTATTTTACCTGATAGAATCCAGACTATACCAGCACTTGAAACCCCATATGGTGCCAAATGT…	1185	Chr05	24632274	24635189
PtrFBA23	Potri.006G010800.3.v4.1	MSSHIPFDIITRILISILDIKTLLCFRSVSKEWRSLIDSSGFINTHMSLSIKTNTNNTLLILGEGGLNPINFDDLSPGDLLNLQDQPFISIGWQDVRLMGSCNGLVCLSNDDGDVVILNQSTREHKGILSLVRHRFELSVSSAPDEHWVWGSGYGFGYDAVSNDYKVVSIAKFLGIGFTSFKESEMTIYSAKKDLCWVIKIPYAMLFTNDKMGVYFHGSLHWIAKGFGSWRDRIVGFDLGLDEFREVPQPDYGGNIVIDIDLGVLGSFLCVFAKVRDWSADVWIMKEYGVKESWSKVFSISRNVLSYDSVRPLGYSRRGREVLLELDEKRLVWYGMETRRVVDVVIQGRKKERLEAILCLNSLVPPDGNDRVVNSQQPTKEHKKNEEEEG*	391	ATGTCCAGCCATATCCCATTTGATATCATAACTAGAATCCTGATCTCCATTCTTGACATCAAGACTCTCCTATGCTTCAGGAGCGTGTCAAAAGAATGGCGTTCTTTAATAGATAGCAGTGGTTTTATCAACACCCATATGAGCCTGTCAATCAAAACCAACACTAACAACACCCTTCTTATTCTTGGAGAAGGAGGCCTTAATCCCATAAACTTCGACGATCTTTCTCCTGGTGACCTATTAAACTTGCAAGACCAACCATTTATTTCAATAGGATGGCAAGATGTTCGTTTAATGGGTTCTTGTAATGGTTTGGTGTGTTTAAGCAATGATGATGGTGACGTTGTTATACTTAATCAATCAACGCGAGAACATAAAGGGATACTGTCTCTTGTTCGA…	1173	Chr06	683901	685463
PtrFBA24	Potri.006G011400.1.v4.1	MSSTSSASTSSSAFTEMTANIPSDIISDILTRLPVKSLTRFKSVSKSMLAFLGNPEFVKQHLKRANLKNPNLVLKHDSKLFYVEDEEWSKARRLPLPFSLCLEKVEISGSCNGILCISDQQCNQDIFLLNPSTGVFKHLPFSGFDIAAVENSFTTMGFGYHQAEDDYKVIRCVYIYDKPFIDIDSYECEARVYSLKAGEWKDIGTIPYHLGYKAAIWLGNDFLIWKATIGLGRTGRYLIVSYDMSKEEFKEIPQPIVNYNDELHMEVSVFDGLLSTFYLSKYDEAHIWSMKEYGVTDSWELRVVIKLPWRVENYNYIFLKPLTILKNGEILIEAGEKARILHDPKKDSYRIINPIRGVPRRFLVTPIVGSLVSPFDYHQG*	381	ATGAGTTCAACAAGTTCAGCATCCACCAGCAGCTCTGCATTCACTGAAATGTCAGCTAACATTCCTAGTGATATTATCTCTGATATTCTTACTAGACTGCCTGTCAAGTCTCTTACAAGATTCAAGAGTGTATCCAAGTCCATGCTTGCATTCCTTGGCAATCCAGAATTTGTTAAGCAGCATCTCAAAAGAGCAAATTTGAAGAACCCAAATCTTGTCCTGAAGCATGACTCCAAGCTTTTCTACGTTGAAGATGAAGAATGGAGCAAAGCTAGAAGGCTGCCATTGCCCTTTTCACTGTGCCTAGAAAAAGTTGAAATTTCTGGTTCATGCAATGGCATACTTTGCATTTCGGACCAACAGTGCAATCAGGATATCTTTCTCTTGAATCCCTCTACT…	1143	Chr06	747211	748353
PtrFBA25	Potri.006G012900.1.v4.1	MLIPAEIITDILSRLPVKTLKRFRCVSKSWCKETESPYFINMHLQKLTQARTNLGLILGDRSSTKLYTVDLDKPNPTNSMELFKTIALYNPCTREYKILPSTLFELRIPSGKEYDKFCWERTLYGFGYDPINEDYKVVKIVDYYGNTIDRCFFSEVKVYSLMKSNSWKRIKGYPNYYAIFQPDAVHWTASTEIIRRDLSPTMIVAFGFGVEGFRIIAKPADYLANEHDYFDLGVLGGCLCLLCAKMCFRVQIWAMKDSWSKLCTVVSELQVDRFNFYVRTLAYSKSEDKVLLELDKTFFVLCDSRMRKSELVKIHGAPEMVTTEIFVGSLVSTKK*	336	ATGCTCATACCAGCAGAGATAATAACAGATATTCTAAGCAGGCTACCGGTCAAAACTCTAAAACGTTTCAGGTGCGTATCAAAATCATGGTGCAAGGAAACCGAAAGTCCATATTTCATCAACATGCATCTGCAAAAGTTGACACAAGCGCGTACCAATCTAGGGCTCATCCTTGGGGATAGAAGTTCCACCAAGTTATACACTGTAGACTTGGACAAGCCAAATCCCACTAATTCCATGGAACTATTTAAGACTATTGCCTTGTATAACCCGTGTACAAGAGAATACAAAATACTACCCTCTACACTGTTTGAGTTGCGCATACCTAGCGGTAAGGAATATGACAAATTTTGTTGGGAACGTACTCTTTATGGATTTGGGTACGATCCCATTAATGAA…	1032	Chr06	871401	872540
PtrFBA26	Potri.006G013000.2.v4.1	MSGLPLEMIAEILCRLPAKELLCCRSVSKPWCALIDGPNFVKLHLKHSMDTSSNLYIILRTTSHVHYMDFEQNLVLNDCVTLKELNHPLMCYNHGIKVLGSVNGLLCISNVVDDIAVWNPSTRKHRVVPFLPIELKRYFGTKSCSVYVFGFGYDSVRDDYKLVRIAQFGGGGKRSFESEVKVYSLRKQSWRRIGDMPYCVHYPGANGVFANGALHWVVGENPESNVANIVVALDLGVEDYREVLQPEYKDKNFYIDLGVLRGCLCFLANFLGERVDVWMMKEYGVKESWTKLFSVAQYEVIGFLRSLKPLAYSKSGDEVLIEHDNLDLCWYDLKRKQVKNRIPGIPYSFEADTFVESLISVSPNRHLDGRTQDEDEDSKDRNKRYAVLNFMLPFFMSIF…	428	ATGTCTGGTCTTCCTCTTGAGATGATAGCAGAAATCCTCTGCAGATTACCAGCAAAGGAACTTCTTTGTTGCAGGTCTGTATCTAAACCATGGTGTGCTTTAATTGATGGTCCAAACTTCGTTAAATTACATTTGAAGCACTCTATGGACACAAGTTCCAATCTTTACATCATCCTTAGAACTACTTCACATGTTCACTACATGGATTTTGAGCAAAATTTAGTCTTAAATGACTGTGTTACTCTGAAAGAGTTGAATCATCCTTTGATGTGTTATAATCATGGGATTAAAGTTTTAGGTTCTGTTAATGGGTTGCTTTGCATTTCTAATGTTGTTGATGATATTGCTGTGTGGAACCCATCAACTAGAAAGCATCGTGTGGTGCCCTTTTTGCCTATT…	1191	Chr06	873108	877012
PtrFBA27	Potri.006G013200.2.v4.1	MSRIPHEVIHDILLQLPVKSLIRFRSLSKPICSLIDGPDFINLHLNHSITTKSNHSIILKEWDLFAVDFDALSDAVEVKHHPLYSGGGTEVIGSVNGLVFLRRSETNIAVYNLSTRECKKCYVAETEIPRRDMTTGYVYYGFGYDSYGDDYKVVRMAQFVREDGGGDGGGLGCEYEVKVYSLKNDKWKKIEGLPIRLRLLSKPFFHILNRRGYGVFAGHALHWIVPQRRELGIRDCVLGFDIRDDKFFELPQPDYENKGMNFHVDVGVLEGNLCVMCNYEHVCVDVWVMKEYGVKESWCKMFSVHAIKWISAFMFLRPLVYSKGGDMVLLEVNGEKLLWYDWKNKHAKVVRVRGGPSSFGSEMYVESLIRINDGDRIGWKKQQELDEEEEEKRKTNRNK…	413	ATGTCGAGAATCCCACACGAGGTCATTCACGACATTTTGCTTCAACTTCCGGTGAAATCCCTCATCCGTTTCCGATCTCTATCAAAGCCAATTTGTTCCTTAATCGACGGCCCGGATTTCATCAATCTCCATCTAAACCATTCTATCACTACCAAATCTAATCACAGTATCATCCTCAAAGAGTGGGATCTTTTCGCTGTTGATTTTGATGCTTTATCTGATGCGGTGGAGGTTAAACATCATCCCCTTTATTCCGGTGGTGGAACGGAGGTTATCGGTTCGGTTAATGGGTTGGTGTTTTTGAGACGTTCTGAGACAAATATTGCTGTGTATAATTTGTCTACAAGGGAGTGTAAGAAATGTTATGTTGCGGAAACTGAGATTCCACGGCGGGATATG…	1239	Chr06	879146	881343
PtrFBX115	Potri.006G040000.1.v4.1	MRSEGRMLSLGPRFWGEFSSFLVSWFNKGRFVVSLFQVPMKMPRKKVNLGSRVQEIVEEEEEEEPSLLDLPELALERILERLSPAGLCSMAGVCSSLRDRCRSDHLWEKHLKQKWGRVIGESAYKEWQWHIASSKRPSLLDKRNQKGFMGSLISMWPFCWFKPKCESRSKPTTCLPVDSIMALYLSLESGKFWFPAQVYNRENGHVGFMLSCYDAQLSYDSKTDTFQARYSPFARQTIEQSIHWERLRAPPVDTPAHVLHTSDCLNDLKPGDHIEIQWRRSKEFPYGWWYAVVGHQELCDGNENRCRCRHNDTVVLEFRQYTPGSRWRQTIINRKDHREVGNEADGFYGGIRKLCKAEEISKWKQLWPNQIVD*	374	ATGAGGAGTGAGGGGAGGATGTTGTCGTTGGGACCTCGGTTTTGGGGGGAGTTTTCTAGTTTTCTTGTTTCATGGTTCAATAAAGGAAGGTTTGTTGTTAGTTTGTTTCAAGTTCCTATGAAAATGCCACGGAAGAAGGTGAATCTTGGTTCAAGAGTTCAAGAGATTGTGGAGGAGGAGGAGGAGGAGGAGCCTTCTCTTCTGGATTTGCCTGAGTTGGCTTTGGAACGCATCCTCGAGAGGCTTTCACCTGCTGGATTGTGCAGCATGGCTGGAGTTTGTAGCTCTTTAAGGGATAGGTGTAGAAGTGATCACTTATGGGAGAAACACTTGAAGCAGAAATGGGGTAGAGTGATTGGTGAGTCTGCTTATAAGGAATGGCAATGGCATATAGCCTCA…	1122	Chr06	2845611	2849179
PtrFBX116	Potri.006G044801.1.v4.1	MQRQKRLQVQAMSIRSPKSSSPPPWGVLVLLAHHLDPKSLGVASCVSKSWYLSMASDHIWQPLCMSHYPSLSNLKITHPSVSYHRLYAMAYVAAKRRVRGPSVPQFSVDSLIFDIHILGTKDNHPIVKIAKPGNEFCFDHNGVFRFDFGVNNYECLTSSMNEMLEDVKITWNVVLKDWSAVFTMMDYEGKVRYSPGSEGWFSQELPPPRCCSSDSTSGIVADLKLVFYRRKDGGDKVRVDKVSVGILNVVNWRYVIVEDGIRYLQHFLFPS*	272	ATGCAACGCCAAAAGAGATTACAAGTCCAAGCTATGTCAATTAGATCTCCCAAATCTTCATCGCCGCCACCGTGGGGGGTTCTTGTTCTTCTTGCTCACCATCTTGACCCTAAATCTTTAGGGGTGGCTTCATGTGTGTCCAAGTCATGGTACTTGTCCATGGCGTCTGACCATATTTGGCAACCTTTGTGTATGAGTCATTACCCTTCTCTTTCTAACCTTAAGATTACACATCCTTCTGTCTCTTACCACCGTTTGTATGCCATGGCATACGTTGCTGCCAAACGCAGGGTGAGAGGTCCCTCCGTGCCTCAATTTTCCGTGGACAGTCTCATCTTTGATATCCATATTCTGGGCACCAAGGACAATCATCCTATCGTCAAAATAGCAAAGCCTGGT…	816	Chr06	3039124	3040490
PtrFBX117	Potri.006G068500.17.v4.1	MHLSFLASFLISFLVLAVSLCAFCAVNQRGFFFVFFFSFLLFQSCLLLLTTVVNDEIYSGGSFYTNPSDLGRLYSIVSNVDVYSPACKRARISAPFLFESSGFEQNMRPSIEVLPDECLFEIFRRVPEGKERSSCASVSKKWLMLLSSIRRSEFCNSNPVAEEENETAAPVCNDVEMVSCEDNGEVESDGYLTRSLEGKKATDMRLAAIAVGTSSRGGLGKLLIRGSNSVRGVTNRGLSAIARGCPSLRALSLWNVPFVGDEGLFEIAKECHLLEKLDLSNCPSISNKGLIAIAENCPNLSSLNIESCSKIGNEGLQAIGKLCPRLHSISIKDCPLLGDHGVSSLLSSASSVLTRVKLQGLNITDFSLAVIGHYGKAVTNLSLSVLQHVSERGFWVMGN…	701	ATGCCTACTCTTGTTAACTACAGTGGAGATGATGAAATCTATTCTGGGGGCTCTTTCTATACAAATCCTTCCGACCTTGGTCGATTATATTCAATTGTATCCAATGTGGATGTATACAGCCCTGCTTGCAAGCGAGCTCGCATTAGTGCTCCTTTTCTCTTTGAATCATCTGGGTTCGAGCAGAATATGCGACCATCAATTGAAGTTCTTCCAGATGAATGCCTTTTTGAGATCTTCAGACGCGTTCCTGAAGGCAAAGAGAGGAGTTCCTGTGCCTCTGTGTCCAAGAAATGGCTTATGCTTTTGAGCAGCATCAGGAGGTCTGAATTTTGCAACAGCAACCCTGTAGCTGAAGAAGAAAACGAAACAGCAGCTCCTGTTTGTAATGATGTTGAAATG…	1971	Chr06	5128835	5132956
PtrFBX118	Potri.006G071100.2.v4.1	MTSSFPSCSQVSLNKPKQKKSSSVDAVIGNNDLVTQILLRVPAKSVLKFKLVSKKWLSIISHPSFAFHHTQLNLHTTSALLLRVLFLFKEPFIYRFLSLDGKSVVNVPSNFLCFDPDNPRSTYISQSCNGLHLCYRGIFCYIERNRSTYYKILCVSHLESTLEIYVYSSETKIWKLSVRHEDYDISPAGLSNCVFWNGAVHWIDPAGNGFCFLVDEECLRAMPRPPLPASWELNSFRYFGESDGQLHFIGLLAGEQNPDAMNMGVNVSPDMSAGQMARSRSSNIGSQFIVYYLDANAIAVAYAEMMEDPTVSPCLVNGSINISSFIEGNNEEEPLLVINMPGEIISYSFKSKTFKKLFSFHPCEDHICSALQYTETLAWV*	381	ATGACTTCCTCTTTTCCAAGCTGTTCACAAGTGTCCTTAAACAAACCAAAGCAGAAGAAATCATCATCTGTTGATGCTGTCATCGGCAACAATGACCTTGTCACCCAGATTTTATTGCGTGTGCCTGCAAAATCTGTCCTGAAATTCAAGTTAGTCTCCAAGAAATGGCTATCTATCATCTCCCACCCTAGTTTCGCTTTCCACCACACCCAACTCAATCCTCACACCACCTCTGCTCTCCTCCTCAGAGTATTATTCCTTTTCAAGGAACCATTTATCTACCGTTTTCTTTCTCTTGATGGGAAATCCGTTGTTAATGTTCCCTCCAATTTTCTTTGTTTCGATCCCGATAACCCTAGGAGCACGTATATTTCTCAGTCCTGCAATGGCTTGCATTTG…	1227	Chr06	5189914	5191210
PtrFBX119	Potri.006G081600.1.v4.1	MGQSSSSCSCNNGHEIYRPVIIGKNSGDIDGDDDLTLSLPDECLGSVFGKLGCLDRNSCSLVCKRWKCVDSKSRNRLVLLARSELSPCLPSLLSRFNTVSVLSLKCSRKLFSIDDAALSRIPIFLPFLKKLKLKGCIHISDDGLHAFSLHHPPLLTKLSFASCGFGAKGLNSLLSNCPSLQDLTLKRLRKLDATSSTPASSLWPGALNVDGGDVSNDHHNNINAVVAGDANKKEKDVHNYYYKRSLRLERLCLKDLHNARLFIPLILSASASIKTLIVCRSSGNWDRVLETSLHGKTTSISEIQMENVQMGDAGLLAISSSCPDLQLLYLSRTTDCTDDGLSAIANSCRKLRKLHIDAWSRFGSRTIGDDGVFSIANKCSQLQEVVLMGIPIAIPSLNA…	573	ATGGGCCAATCCTCTTCTTCATGCTCGTGCAATAATGGCCATGAGATTTACAGGCCTGTTATCATTGGAAAAAACAGCGGTGATATTGATGGGGACGACGACTTGACCCTGAGTCTTCCTGACGAGTGCCTGGGCAGTGTGTTTGGGAAGCTGGGTTGCCTTGACAGGAACTCTTGCTCTCTGGTTTGCAAGAGATGGAAATGTGTGGATTCGAAGTCAAGAAACCGCCTTGTCTTGCTTGCTCGTTCCGAGTTGTCTCCATGCCTGCCTTCCTTGCTCTCTCGCTTCAACACCGTCTCCGTTCTGTCTCTCAAGTGCTCCCGCAAGCTCTTCAGCATAGACGATGCTGCCCTCTCTCGGATTCCCATCTTTCTCCCATTTCTCAAGAAGCTCAAACTC…	1719	Chr06	6159209	6161318
PtrFBX120	Potri.006G105400.1.v4.1	MKIQKTSQTNANNFFDLLSEEIIFTILDFTNTNPFDRKSFSLVCKSFYITESKHRKNLKPLRQEHLPRILNRYPNVNHLDLSLCLRLNNSSLTVISNICKDSLNSIDLSRSRSFSYNGLMSLALNCKNLVSIDLSNATELRDAAAAAVAEAKNLERLWLVRCKLITDTGIGCIAVGCKKLRLISLKWCIGVSDLGVGLIAVKCKEIRSLDLSYLPITNKCLPSILKLQYLEHIALEGCFGIDDDSLAALKHGCKSLKALDMSSCQNISHVGLSSLTSGAEGLQQLTLGYGSPVTLALANSLRSLSILQSVKLDGCPVTSAGLKAIGNWCISLSELSLSKCLGVTDEGLSSLVTKHKDLKKLDITCCRKITDVSIAYITSSCTNLTSLRMESCTLVPSEA…	667	ATGAAGATACAAAAAACCTCACAAACGAACGCCAACAACTTCTTCGATCTCTTGTCTGAAGAGATTATTTTTACCATCTTAGACTTCACTAACACAAACCCTTTTGACAGAAAGTCTTTTTCTTTAGTTTGCAAGTCATTTTACATTACAGAATCAAAACACCGGAAAAATCTTAAACCTTTAAGACAAGAACACCTTCCAAGAATTCTTAACAGATACCCAAATGTTAACCATCTTGATCTTTCTTTGTGTCTACGACTAAATAACAGTTCTTTGACAGTTATATCAAATATTTGCAAAGATTCATTGAATTCTATTGATCTTTCTAGGTCAAGGTCCTTTTCTTATAATGGGTTGATGAGTTTGGCTTTGAATTGTAAGAATTTGGTGAGTATTGAC…	2001	Chr06	8133258	8137228
PtrFBX121	Potri.006G117600.1.v4.1	MGASLSNLTEGAGMGGPGLGDIPESCVACVFMYLTPPEICNLARLNRAFRGAASSDSVWENKLPSNYQDLLHILPPDRYLNFSKKDIFALLSRPLPFDDGNKEVWLDRVTGRVCMSISAKGMSITGIEDRRYWTWVPTEESRFHVVAYLQQIWWFEVDGVVKFPFPADIYTLYFRLHLGRFSKRLGRRVCNFDHTHGWDIKPVRFELSTSDGQQASCEFCLDETEQDEANGNQKRGCWIDYKVGEFIVTGSEPATEVKFSMKQIDCTHSKGGLCVDSVFIIPSDLKDRKRRGILK*	296	ATGGGCGCCTCGTTATCGAACCTGACGGAGGGAGCGGGCATGGGTGGTCCTGGGCTGGGGGACATACCGGAGAGCTGCGTGGCTTGTGTTTTCATGTATTTGACGCCTCCTGAGATTTGCAATCTGGCTCGATTGAACCGTGCTTTTCGAGGAGCCGCTTCTTCCGATTCCGTTTGGGAAAACAAGTTGCCTTCTAATTATCAGGATCTGCTCCATATCCTTCCTCCTGATAGATACCTCAATTTCTCCAAAAAAGACATCTTTGCCCTCCTCTCTCGCCCTCTCCCTTTCGATGACGGCAATAAGGAGGTGTGGCTTGATAGAGTGACGGGAAGGGTTTGTATGTCGATATCGGCCAAAGGGATGTCAATTACGGGAATTGAAGACCGCAGATATTGG…	888	Chr06	9271026	9273933
PtrFBX122	Potri.006G166300.1.v4.1	MEWDSNSDLSGDEDEEGFMLNDGGGGGLLPFPVENLLQTAPCGFVVTDALEPDHPLIYVNTVFEMATGYRAEEVLGRNCCFLQCRGPFAKRRHPLVDSTVVSEIRRCLDEGIEFQGELLNFRKDGSPLMNRLQLTPIYGDDDTITHVIGIQFFTETNIDLGPVPGSFVKESAKLADRFRSGLSTYRPFPAGDRNVCRGICGILQLSDEVLYLKVLSRLTPRDIASIGSVCRQLYALTKNEDLWRMVCQNAWGSETASVLETVPGAKRLGWGRLARELTTLEAAAWRKLTVGGAVEPSRCNFSACAVGNRVVLFGGEGVDMQPMNDTFVLDLNSSSPEWQHVQVSSPPPGRWGHTLSCVNGSHLVVFGGCGRQGLLNDVFVLDLDAKPPTWREISGLAPP…	615	ATGGAGTGGGATAGCAATTCGGATCTGAGTGGAGATGAAGATGAGGAGGGATTCATGTTAAATGATGGAGGAGGAGGAGGTCTTTTGCCTTTTCCTGTTGAGAATTTGCTGCAAACTGCTCCTTGTGGATTTGTTGTCACTGATGCTCTTGAACCAGACCATCCTCTTATTTATGTCAATACTGTTTTCGAGATGGCTACTGGCTATCGAGCTGAGGAAGTTCTTGGCCGTAATTGCTGTTTCTTGCAATGTAGAGGACCATTTGCTAAGCGAAGGCATCCATTGGTTGACTCCACAGTCGTTTCAGAAATAAGAAGATGCCTTGATGAGGGCATTGAATTCCAAGGCGAGTTGTTAAACTTCAGAAAAGATGGATCTCCACTAATGAACAGGCTGCAA…	1845	Chr06	16923804	16931618
PtrFBA28	Potri.006G170300.1.v4.1	MALSLSRYASPYRERLTSILKERDQKEREMSVVMATMTGHPLPEDVVIEILSRLPVKNLLQFKCVCKSWYAIITSPNFISKHLRNYYSKSDDSDCLLVQYCVTQAGELESLELLLDETPKVLSYASLGNMPFHSPFLCGPCDGIFYMYRDYYDFRAFWNPAVNEFKFLPPLPNPPSNFSYSPQYDAYGFGLHPVTKDYEVVVMKDYWREKQEERGGCRYPLRVFVYSSSTGSWRHWGDLSRYYYLQNNKCYICMNGVFFWLGSYEIFGDPEKVIISFDMATETCQEIQLPDCGKSHNCQCLATYQDSLAILDVHEKFLHMWTLNERCWVKNFSIGPLPEISYPIGHWKNSKLILVSDSGELILCDPSTQEISGLGLTRWVRCVGVFAYKESLVLVNNGN…	442	ATGGCTCTTTCCTTAAGCCGTTACGCTTCGCCATACCGTGAAAGGTTAACTTCCATTTTAAAAGAGAGAGACCAAAAGGAACGGGAGATGTCAGTAGTGATGGCAACCATGACTGGTCATCCTTTGCCTGAAGATGTGGTAATTGAGATTTTATCACGACTGCCCGTGAAAAATCTATTGCAGTTCAAGTGTGTTTGCAAATCATGGTATGCTATCATTACAAGTCCCAATTTCATATCCAAGCATCTAAGAAATTACTATAGTAAAAGTGACGACAGCGATTGCCTCCTTGTTCAGTATTGCGTAACCCAAGCGGGTGAACTTGAATCTCTTGAGTTGTTGCTAGACGAGACACCTAAAGTTTTATCATACGCCTCGCTTGGTAACATGCCGTTTCAC…	1326	Chr06	17761341	17762806
PtrFBX123	Potri.006G193800.5.v4.1	MQRVRLSSQQAPVHKLGDSQITLSPKFRVGVIQSSLLNPSPEFESSLQCEPLIPGLPDDIALNCLLRVPVQSHAACKAVCKRWHLLLGNKERFFTRRKELGFKDPWLFVFSFHKCTGKIQWQVLDLINFSWHTIPAMPCKHKVCPHGFRCVSVAHDGTLFVCGGMVSDVDFPLDLVLKYEMQKNRWTVMNRMITARSFFASGVIEGMIYVAGGNSSDLFELDSAEVLDPVKGNWRRIANMGTNMASYDAAVLDGKLLVTEGWLWPFFFSPRGQIYDPRTDKWENMAFGLREGWTGSSVVVYGRLFVVSDLERMKLKVYDAESDSWETIEGSPLPEQISKPFAVNAWDCKIYVVGRNLHVVVGHISRLQQKGICEKKWGFSVRWHVVDPPDSFCDLTPSS…	406	ATGCAAAGAGTTCGATTATCGTCTCAACAGGCACCGGTACATAAACTAGGGGACTCCCAGATTACATTATCCCCCAAATTTAGAGTGGGTGTGATCCAATCTTCCTTGTTAAACCCTTCACCAGAGTTTGAGTCATCTCTGCAATGTGAGCCCCTTATTCCTGGGCTTCCTGATGATATTGCACTCAATTGTCTTCTCCGGGTTCCAGTCCAGAGCCATGCAGCCTGCAAAGCTGTTTGTAAGAGATGGCATTTATTGCTTGGTAATAAGGAGCGGTTCTTCACCCGTAGAAAGGAATTGGGGTTCAAGGATCCTTGGCTCTTTGTCTTTTCTTTCCACAAGTGCACTGGAAAGATCCAGTGGCAGGTTTTAGACCTTATCAACTTTTCTTGGCACACT…	1218	Chr06	20882445	20885776
PtrFBX124	Potri.006G196900.1.v4.1	MTELIPSLPDEIALECLFRLHYTTHRVASQVCKRWRPVLQSRDFYYQRKQNGLTHKAACLIQAIPDQNGSSQPKPIGPPKYGVSIFDSVNGSWDRVDPVPAYPDGLPLFCQVTSSEGKLVLLGGWDPVKYEPLSQVFVYEFTTRQWRRGKDMPENRSFFAVGELNGRIIIAGGHDENKNALKTAWVYDVIQDEWAELPQMSQERDECEGVVIGSEFWVVSGYRTDSQGGFEGSAESIELGASKWKRVEDAWKASQCPRSSLGVGSDEKLFSWAESDSALKVGASSVHLGEKTFVSGSAHEGGPQGFFLVDGQNGKWEKLNVTGEFCGFVQSGCCVEI*	338	ATGACCGAGTTAATACCAAGTCTGCCCGACGAAATAGCCCTCGAATGCCTCTTTCGCCTTCACTACACTACTCACCGAGTCGCGTCCCAAGTTTGCAAACGCTGGCGTCCGGTTCTTCAAAGTAGAGATTTTTACTATCAGAGAAAGCAGAACGGGCTTACCCACAAAGCTGCTTGCTTAATCCAAGCTATCCCGGACCAGAACGGTTCGAGCCAACCCAAACCGATTGGACCCCCCAAATATGGAGTTTCTATATTTGACTCTGTTAATGGGTCGTGGGACCGGGTCGACCCGGTTCCGGCGTACCCAGACGGGCTTCCTTTGTTCTGCCAAGTCACAAGCTCGGAGGGCAAGCTCGTCCTCTTGGGAGGATGGGACCCGGTGAAGTACGAGCCTCTG…	1014	Chr06	21251536	21252990
PtrFBX125	Potri.006G198901.1.v4.1	MHLPMDGTDSPSVSTDVVLQNHGNGKLKNSEVTHDQLHRGGRIQRCICHLHIELMVLILEHLSVADFLSFLSFCRCWRIAFSRFPLSFFDRLQGKLPCVVFLKANSSTKGTLEREVCCFCPRRHLFHATGKIGDPITQQAYNVSELQDKRLLLSK*	156	ATGCACCTCCCAATGGATGGAACTGATTCTCCTTCCGTTTCAACTGATGTGGTGCTGCAGAATCATGGGAATGGAAAATTGAAGAATAGCGAAGTTACTCATGATCAGCTGCATAGAGGAGGCCGAATCCAGAGATGTATTTGTCACCTTCATATAGAGCTCATGGTACTGATATTGGAACACCTATCTGTCGCTGATTTCCTCTCGTTTCTCTCTTTCTGCAGATGCTGGCGCATTGCTTTCTCTCGCTTTCCCCTCTCATTCTTTGATAGGCTGCAAGGGAAATTGCCTTGCGTTGTTTTTCTCAAGGCCAACTCCAGTACAAAAGGGACACTTGAAAGAGAAGTCTGTTGTTTTTGCCCACGAAGACACTTGTTCCACGCAACTGGTAAGATAGGA…	468	Chr06	20657641	20658525
PtrFBX126	Potri.006G208400.1.v4.1	MSFSTQPPCSSNTATTTVEPSIATSISTIHPDILQAHILNRLDGLSLVSTACTSTELNSLASQQDLWTNICHSIWPSTNTPRIREIISRLPSGWRSLFSESFPLTTGPRVNPPRDHDHPSELISAVDIHYKNKLIFSKVVETETSSSWFLCSPFRIDMLDPKDTCPTPIPNSGSEETCRDLAGDLSLSWILLDPTRLRSVNLSSHKPVSVQRHWLSGEVHARFATVLAAGERGSASESVQCGIVVTCGGGAQGGEMQVRGVSLQVEDMDGVFLNGKGSLGVLNTGFEGKKGMSGRREMEGRKRYGMFLEMKRERRERRLKKEGALDMLCVSFGVMVLVSLGLFHLLR*	348	ATGTCTTTCTCCACGCAACCACCGTGTTCCTCCAACACCGCAACTACCACCGTGGAACCCTCCATTGCTACCTCAATCTCCACCATCCACCCGGACATCCTCCAAGCCCACATCCTAAACCGACTAGACGGCCTCTCCTTGGTCTCCACCGCATGCACTTCCACCGAACTAAATTCACTAGCATCCCAACAAGACTTATGGACCAACATATGCCACTCCATTTGGCCTTCCACTAACACGCCACGTATACGCGAAATAATCTCCCGCTTACCCAGCGGCTGGCGCTCTCTCTTCTCTGAATCCTTCCCTCTCACCACAGGCCCCCGGGTAAATCCCCCACGAGACCACGACCATCCATCAGAACTGATCTCAGCCGTCGATATTCATTACAAAAATAAG…	1044	Chr06	22372877	22373920
PtrFBX127	Potri.006G212600.4.v4.1	MVCRKRRKVKLLSARVVDDKKTTTKNKKVKLEAQTWSDLPIELLELILCRLSLEDNIRSSVACKRWNTAAISVRVVNQSPWLMYFPKFGNMYEFYDPAQRKTYSLELPELYGSRVCYTRDGWLLLYRPRTNRVFFFDPFSQEVVKLPRFELTYQIVAFSCAPTSNTCVVFTVRHVSPTIVAISTCHPGATEWVTVNYQNRLPFVSSIWNKIVFCNGFFYCLSLTGWLGVFDPLERTWSVLAVPPPKCPENFFAKNWWKGKFMSEHNGDILVIYTCCSENPIIFKLDQPKMVWREMKTLDGMTLFASFLSSHSRTDLPGMMRNSVYFSKVRFFGKRCISYSLNDCRYYPCKQCYDWGEQDPFENIWIEPPEDLSAFI*	377	ATGGTTTGTAGAAAGCGAAGGAAAGTCAAATTGTTATCTGCGAGAGTGGTGGATGATAAAAAAACAACAACAAAGAATAAGAAAGTGAAGCTGGAAACACAAACTTGGTCTGACCTTCCTATAGAACTTCTGGAACTGATTTTGTGTCGCTTGTCACTTGAGGACAATATCCGTTCATCTGTTGCCTGCAAAAGATGGAACACTGCAGCCATTTCTGTCAGAGTGGTAAACCAATCACCCTGGCTTATGTATTTTCCAAAATTTGGTAACATGTATGAGTTCTATGATCCAGCTCAACGCAAGACCTATTCGCTTGAGTTGCCAGAGTTGTATGGGTCCAGAGTTTGCTACACTAGAGATGGTTGGCTGTTGCTATACAGACCCAGAACAAACCGTGTG…	1131	Chr06	22639117	22643969
PtrFBX128	Potri.006G217500.1.v4.1	MEHNDNWASRASRKRKLEAQDKGMLSLSMDELNEDLLERVLSWLPTSAFFRAASVCKRWKSVSDSASFKLACSEIPSREPWFLMVDPHLNQSTIFDSADRSWKKLNYPPLLKQSSNCDSIPVAASGGLVCFHMGACNFIVCNPVTGSCRELPPVHAAQETHSLLAVAMNAQNNQSYKLVLVSGELPKLSCKVYNSSTGCWGEEIFLRRKVDESQEFDSNDDNAVYFLSKAGNVVATDMQRSPSKQYSSVITVKDGEEIVYFLSSSGTIVSCNLTTKCFSEYPRLLPVFCEYSIDVVECKGEMLVVVLSEFFESANLRIWRFDESIRSWNQIVAMPPAMSHEFYGKKVDINCVGAGDQIFICLNSAEFFRYVVCDLRTNEWIELPKCFKNGEAVEFMSAF…	410	ATGGAGCACAATGATAACTGGGCTTCGAGAGCAAGTCGGAAGAGAAAGCTGGAAGCACAAGATAAAGGGATGCTCAGCTTGTCTATGGATGAGCTCAATGAAGACCTTCTTGAAAGGGTTCTTTCCTGGCTACCAACCTCTGCATTTTTTCGTGCTGCTTCAGTGTGCAAGAGATGGAAATCAGTTTCAGATTCTGCAAGTTTCAAGCTTGCCTGCTCTGAGATTCCTTCTCGAGAGCCATGGTTTCTCATGGTGGATCCCCATCTTAACCAGTCAACCATCTTTGACTCTGCTGATAGAAGTTGGAAAAAACTCAACTATCCTCCGCTGCTCAAGCAAAGCTCTAACTGTGATTCCATTCCTGTTGCAGCATCTGGTGGCTTAGTCTGCTTCCACATG…	1230	Chr06	23009098	23011916
PtrFBX129	Potri.006G220900.2.v4.1	MKIWCFSCFIFGKEEEEDNKAMREGISENEGKTEDNLGNNEEEEDTEAIASRDIRRERYGRESMRWIEEMIRAMQRARSGFGGGGSSGTTDWGEVGQGFEEEGQFVAPPLALRRSAFCTSWLGRGENSGSSSAVAEAAGSGNGGCDRDSHNKRAKVYSYSNDCHYAAVMASDAGNSTSSADRHLGLSQSSSIPSNNEIFYHNFMWNNNSDDNPFDSNGARDDGDDSGTSKSEDLEVRMDLTDDLLHMVFSFLDPINLCRAAMVCRQWRAASAHEDFWRCLNFENRNISVEQFEDMSRRYPNATEVNIYGAPAIHLLVMKALFSLRNLETLTVGKGQLGDPFFGALGDCIMLKSLNVNDATLGSGIQEIPINHDRLCHLQLTKCRVMRISVRCPQLETLS…	1038	ATGAAGATTTGGTGTTTCTCGTGCTTCATTTTCGGTAAAGAAGAAGAAGAAGATAACAAAGCCATGAGAGAGGGCATTTCAGAAAATGAAGGCAAGACCGAGGACAATCTTGGAAATAACGAGGAGGAGGAAGATACTGAGGCGATTGCATCGAGAGATATCCGCCGTGAGCGTTATGGCCGGGAGTCGATGAGGTGGATTGAGGAAATGATTAGGGCGATGCAACGTGCTCGTAGTGGTTTTGGTGGCGGAGGCAGCAGCGGTACGACTGATTGGGGAGAGGTGGGGCAGGGTTTCGAGGAGGAGGGTCAATTTGTGGCTCCTCCTCTTGCTTTGAGGAGGTCTGCGTTTTGTACCTCGTGGCTGGGACGGGGAGAAAATAGTGGTAGTAGTTCTGCA…	3114	Chr06	23321326	23329737
PtrFBX130	Potri.006G244700.1.v4.1	MESPFKSMAMSSDQDTRILACTHDRLSGLPDQVIYHIFSFLGANDTARLGLVSKRFKKLCSSSPYLNFVADFDSGSDHSCLRTRYTDFCSYVDKVLRSREKTGEGLIRLLVHWFCKQRRFDIGGSVVNSWVTVATKCGVEELDMLVHVDSLKGYSLPDCVYKCESLRALKLNLQMGRFSFQILGFDWLKDLWLDSVTIGDKYFGQRISDRCKCLKRLTLENVDGISDLTMTSSSLEELEISDCRFPNSFFDGKFNISCSSLKVLTISRCQFKALWHVNLNCQSLENLTVQDSEFGRFFVCKIDCESLETLEVCGSNFLEACQLLVDCPSLIHAMISSCRFANVCFLNIKSSSLGGLTLSECKFSSPEIGSQYSKPKKEIKVGAGPCRRIIMKAENLETL…	601	ATGGAAAGTCCATTTAAGTCGATGGCAATGAGCTCTGATCAAGACACTCGTATCCTTGCTTGTACGCATGATAGATTGAGTGGTCTTCCAGACCAAGTTATTTATCATATATTCTCCTTCCTTGGAGCTAATGATACTGCACGTCTTGGTTTAGTATCGAAAAGGTTTAAAAAACTGTGCTCCTCTAGCCCTTACTTGAATTTCGTTGCGGATTTTGATTCTGGTTCTGATCATAGCTGTTTAAGAACAAGGTATACTGATTTCTGCTCTTATGTCGATAAAGTTCTGCGATCGCGCGAAAAGACTGGAGAAGGGTTAATACGTTTGCTTGTTCATTGGTTTTGCAAGCAAAGAAGGTTTGATATTGGAGGGAGTGTTGTTAATTCATGGGTTACTGTT…	1803	Chr06	25246082	25248743
PtrFBX131	Potri.006G248600.1.v4.1	MDSPSKLMVMSSRRDTLIILASTRDILSSLPDQIIYHIFSFLGANDTARLGVVSKRFNQLCTSSPYLNFVADFDSDYSDPSCLRTRYTDFCSYVNKVLRWREKTGGGLQRLHVHWHSCKKRRFDIGETAVNSWVTIATKCGVEELDMLLHVDPWRGYSLPGCVYNCESLRALKLNLQMGRFNFRVAGWDWLKDLWLDSVTVEDIYFGQRISEWCKSLKRLTLEDVDGISGGLNMTTSSLEELTISGCDFAFTGGNFNISSSSFKTLTIYRCQFKAQRHVNLNCPSLENLTVHDSEFGKCFLCKISCESLEKLRVCGSSFLEACHFRIACPSVGQVMISSCRFAGTCVLNINSFSLQDLTVSECNFSSLGSALQYLPPVKDFQAVPRLRRHIIVKAANLE…	605	ATGGAAAGTCCATCCAAGTTGATGGTAATGAGCTCTCGTCCAGACACACTTATTATCCTCGCCTCTACACGTGATATATTGAGCAGTCTCCCAGACCAAATTATCTATCATATTTTCTCATTCCTTGGTGCTAATGATACTGCACGTTTTGGTGTAGTGTCAAAAAGGTTTAATCAACAATGCACATCTAGCCCTTACCTGAATTTCGTTGCGGATTTTGATTCTGAATATTCTGATCCTAGCTGTTTAAGAACAAGGTATACCGATTTCTGTTCTTATGTCAATAAAGTGCTGCGATGGCGCGAAAAGACTGGAGGAGGGCTACAACGTTTGCATGTTCATTGGCACTCCTGCAAGAAAAGAAGGTTTGATATTGGAGAGACTGCTGTTAATTCATGG…	1815	Chr06	25558250	25561091
PtrFBX132	Potri.006G254100.1.v4.1	MSKVFGFAGENDFCPGGPIYTNHKEQNLFLSIGRPVDVYFPSRKRSRISAPFVFTEERFEQKKQASIEFLPDECLFEIFRRLPGGDERGACACVSKRWLSLLSNICKDELCSQNESAKKNTQVKSEVEDEEIEGDGYLSRSLEGKKATDIRLAAIAVGTASRGGLGKLFIRGSNSSQGVTKVGLRAIARGCPSLKVLSLWNLPSVGDEGLSEIANGCHKLEKLDLSQCPAITDKGLLAIAKSCPNLTDLVIESCTNIGNEGLQAVGQHCTNLKSISIKNCPAIGDQGIAALVSSATNVLTKVKLQALNITDVSLAVVGHYGKAVTDLFLTSLSNVSERGFWVMGNGQGLQKLKSMTVASCVGLTDTGLEAVGKGCPNLKQFNLHKCSFLSDNGLVSFAK…	647	ATGTCTAAGGTCTTTGGATTTGCTGGTGAAAATGATTTTTGCCCTGGGGGGCCAATTTACACAAACCATAAGGAGCAGAACCTCTTTTTGTCTATCGGCCGTCCTGTGGACGTGTACTTTCCTTCACGCAAGAGGTCTCGCATCAGTGCTCCATTTGTCTTCACTGAAGAGAGATTCGAGCAGAAAAAGCAAGCTTCTATTGAAGTTTTGCCAGATGAATGCCTCTTTGAAATCTTCAGACGTTTGCCTGGAGGCGATGAGAGAGGTGCCTGTGCATGTGTTTCAAAGCGTTGGCTTAGTCTTCTAAGCAATATCTGCAAGGATGAGCTTTGCAGCCAGAACGAATCAGCTAAAAAGAACACTCAAGTGAAAAGTGAGGTTGAAGATGAGGAAATTGAG…	1941	Chr06	25912921	25917176
PtrFBX133	Potri.006G267000.1.v4.1	MPPQKHATQTARKNLGEEGMSLNVLPEGCIANVLAFTGPRDACRLSIVSSLFKSAGESDAVWERFLPRDYQSIIFTSDSYVLLSSLSSKKELYLRLCEKPIIIDDGKKSFSLVKKSGKKCYMLSARDLMIVWGDTPTYWRWNSDSSSRFGEVAELIGVCWLEICGKINATMLSPATLYAAYLVFKPKEGAYGLDYQPVEVGVGLVGSENGKRNVYLDSQRGRAHRYHLVRRRIGLHNRSRIVGMQEPVPASENNGQHPKERGDGWLEIELGEFFCKEGEDGELEMRVQEVKSGDWKGGLTVEGIEIRPKEG*	312	ATGCCACCTCAAAAACATGCAACTCAAACGGCAAGAAAGAACCTTGGAGAAGAAGGTATGTCGTTGAACGTGCTGCCTGAAGGATGCATAGCAAACGTTTTGGCGTTCACCGGCCCGAGGGATGCTTGTAGGCTGTCCATTGTTTCTTCCTTGTTTAAGTCGGCGGGAGAATCTGATGCTGTGTGGGAAAGGTTCCTTCCTCGTGATTATCAATCTATCATATTTACATCCGATAGTTATGTTCTGTTGTCTTCTCTTTCTTCCAAGAAAGAGCTCTATCTCAGGCTTTGTGAGAAGCCCATAATTATCGACGATGGCAAAAAGAGCTTTTCATTGGTAAAAAAGAGCGGGAAGAAATGCTACATGCTGTCTGCAAGAGACCTGATGATTGTATGGGGT…	936	Chr06	26879970	26881436
PtrFBA29	Potri.007G027200.1.v4.1	MADLEEYQMEEIDDDPIHVMLEDEGTRDMIPTYSYKSSSYKSSASCAKFPGHVKQEDIKIEDVVRQYALCFLPAKSICRFKTVSKEWLKWIDSPFFSHKQTNHFKHVSGLFCQFPGESPSFISFNPVAYGVSSPTLRFLPESIDVRTSCNGLLGCQSRLGDNAYYICNPVTKEWRVVPKPTLYHGPETAIALAFEPDALKFGAQYELVCAVTLPDRAALLFEIYSSRTNSWRVCTAMCLELDALPLNGDGFYIRGFVFWETQSGAVLGFDCKEEEYGILSLPPSSNPTGALTELRGELCYLLPHKEDDAWSIEVYGNMDMSLRRVIPLHSEVLGHLVDGQCRALAFVNDDTMIIALGMKVIAYHVRAHKMERVSDARTDGFVKYLPYVNSLAPVGPFMR…	406	ATGGCTGATTTGGAGGAATACCAAATGGAAGAAATTGATGATGACCCCATCCATGTCATGTTAGAAGATGAGGGCACACGTGACATGATTCCAACTTATTCATACAAGTCCAGTTCTTACAAGAGTTCAGCAAGCTGTGCTAAATTTCCTGGTCACGTAAAGCAGGAGGACATAAAAATTGAAGATGTTGTTAGGCAGTATGCTCTTTGTTTCCTTCCAGCCAAGTCAATATGCAGGTTCAAGACTGTTTCTAAAGAGTGGCTTAAGTGGATAGACAGTCCTTTTTTTTCCCACAAGCAGACCAACCACTTCAAGCATGTTTCTGGTCTTTTCTGTCAGTTTCCTGGCGAGAGTCCCTCCTTCATATCATTCAATCCAGTTGCTTATGGCGTTTCTAGC…	1218	Chr07	2058897	2062953
PtrFBX134	Potri.007G045601.1.v4.1	MEKEEAGIDRLPIDLLAYIFGLITPFTDLAQASSVCRKWKEGVKQSLAQRNSLSFSGWKMDDDSTTRLVRLAYNLKELDMSRWGCQITDNGLYQISLAN*	100	ATGGAGAAGGAAGAGGCAGGGATTGATCGTTTACCAATAGACTTGCTGGCTTACATATTTGGTTTGATAACTCCCTTCACTGATTTAGCCCAGGCAAGTAGTGTTTGCAGGAAATGGAAAGAAGGGGTGAAGCAATCTTTGGCACAAAGAAACAGCTTGAGCTTTTCTGGTTGGAAGATGGATGATGACTCCACTACCCGTCTTGTTCGCCTTGCTTACAACCTTAAAGAACTCGATATGAGCCGGTGGGGTTGCCAGATAACTGACAATGGACTGTACCAAATTTCTTTGGCAAACTGA	300	Chr07	4057322	4059108
PtrFBX135	Potri.007G048101.1.v4.1	MGQSSSTVSYPTNQFLISPEPSDFTDEIKNGPLTDFTEGIPDDCLACIFQLLNAADRKRSSLVCKRWLRVDGQSRRRLSLNAQSEITSYVPSIFTRFDSVAKLSLRCDRKSLSLNDDALLMISIQCESLTRLKLRGCREVTELGMADFAKNCKNLTKFSCGSCNFGAKGINMLLKYCIKLEELTIKRLRSFNNGNDLIVPGAAALSLKSICLKELVNGQCFEPLVVECKMLKTLKVIRCLGDWDNVLVKMGNGNGFLSDVHLERLQVSDIGLGAISKCVNIDSLHIVKNPECSNLGLVSVAESCKKLKKLHIDGWKINRIGDEGLMAVAKQCPDLQELVLIGVHVTHFSMAAIASNCRRLERLALCGSGAIGDAEIACIAAKCVELKKLCIKGCAISDI…	520	ATGGGGCAATCATCTTCCACCGTTAGTTATCCTACCAATCAATTTTTAATCTCACCGGAACCCTCGGACTTCACCGACGAAATAAAAAACGGCCCTCTTACAGACTTCACGGAGGGCATACCAGACGATTGTTTAGCTTGCATCTTTCAACTCCTCAACGCCGCTGACCGCAAACGCTCCTCCCTTGTCTGCAAACGATGGTTGCGCGTCGATGGTCAAAGCCGCCGCCGGCTTTCTCTCAATGCGCAATCGGAGATAACCTCTTATGTACCTTCGATCTTTACTCGATTCGATTCGGTTGCTAAACTCTCTCTCCGGTGTGACCGGAAATCTCTTAGCTTAAACGACGATGCGTTGCTCATGATTTCTATCCAGTGCGAGAGTCTGACGCGGCTCAAG…	1560	Chr07	4444975	4447106
PtrFBA30	Potri.007G074084.1.v4.1	MKSKRRRVNNYNDDAQGEAILPPEMFCEVLARLPVESILRFRSVCKSWCRMIQSPYFISLQLGVTKNKPCRFIVQSQREGDMSSLYLVDIEDLKAREIQLEKIKCRTRLKFKLPALGVRCFCDGFLCMASEKRLDPVCICNPITKESVILPLSRSKAHLVRHKLAFGFDQSSGKYKVIRDYRTSSNKHLSKFQIITLGESSWRQLNPPQNLCTSDWDAAVFWNGSLHWIIDDKTIDEPILAFDLSSETFYTIPFHRLCLSHECYELQVLGASLTIVEHNSHMIKIWEVAGNKVKGFSANCREEHDTYVCWNKYLFYKTISQLSHKSFMLQVCFIDNKNVKKDWFTRFVPEKAQYFHQDILGLPEHFNTDHFKPSFVSPNALLSVQSQLPVLKSS*	395	ATGAAGTCGAAGAGAAGACGTGTGAACAATTACAATGATGATGCACAAGGGGAAGCCATTTTGCCGCCTGAGATGTTTTGTGAGGTTTTGGCAAGACTTCCCGTGGAATCAATTCTTAGATTTAGAAGTGTTTGTAAGAGTTGGTGTAGGATGATCCAAAGTCCATACTTCATCAGCTTGCAACTGGGTGTGACAAAGAATAAACCATGTCGGTTTATTGTCCAATCACAGCGCGAAGGTGATATGAGCAGCCTATATTTAGTTGATATCGAGGATCTTAAGGCTAGGGAGATTCAACTTGAGAAAATCAAGTGCCGCACTCGTCTAAAGTTTAAGCTGCCTGCCCTTGGAGTTAGATGTTTTTGCGATGGATTTCTCTGCATGGCTTCAGAAAAAAGG…	1185	Chr07	9698068	9700765
PtrFBX136	Potri.007G081100.1.v4.1	MSTTTTTESPSTPPQILIPSLPNDIALNILARIPRSYHPRLTLVSKPFRSILSSPLLYTTRSLLNTSQHFLYLSLRIPTTTSLQWFTLYPDQTKNSLIPLTPAPSPLVGSAFAAVGPKIYVIGGSINDIPSPHVWALDCRSHTWEAVPSMRISREFAAAGVVDGRIYVIGGCVVDTWAKSRNWAEVFDPKTERWDSVDSGKDDLLREKWMHGSAVVNERIYVMADRNGVVYEPKTKRWESVESELDLGWRGRACVVNGILYCYDYVGNIRGFDVRNGAWKELRGVEKELPRFLCGATMANVGGKLVVVWERKGNVKEMEVWCAEIEVEENGEGELRGRVEWCDVVHKVPIGSSIVHCLAVSM*	363	ATGTCAACGACCACCACCACCGAATCACCATCAACACCACCGCAAATCCTAATACCCTCCCTCCCAAACGACATCGCCTTAAACATCTTAGCCCGCATCCCAAGGTCCTATCACCCACGACTTACCCTCGTCTCCAAACCTTTCCGTTCCATCCTTTCCTCCCCTCTACTCTACACAACTCGCTCCCTCCTCAATACCTCTCAACACTTTCTCTACCTTTCCCTCCGCATCCCCACCACAACTTCCCTGCAGTGGTTCACGCTCTATCCAGACCAGACAAAGAATTCCTTAATTCCACTCACTCCCGCACCTTCCCCTCTCGTGGGCTCCGCTTTCGCCGCTGTGGGACCCAAGATTTATGTCATCGGTGGCTCGATCAATGACATCCCGTCCCCCCAC…	1089	Chr07	10484321	10485536
PtrFBX137	Potri.007G084100.1.v4.1	MINLLCSIVEISEDELLRQEFAHLPKIIAAFAEILWADDETLATEETINRVIKQLRDFKSRLPSNIWSSILSTLEPSRQNVLQLSLSS*	89	ATGATCAATCTGCTGTGTTCAATAGTTGAGATATCAGAGGACGAACTTCTTCGCCAAGAGTTTGCTCATCTTCCCAAAATCATCGCTGCTTTTGCAGAGATACTATGGGCTGATGATGAAACTTTAGCAACAGAGGAAACCATCAACCGAGTGATTAAACAGTTGAGGGACTTTAAGAGCAGGTTACCATCAAACATCTGGTCATCTATCCTGTCAACCTTGGAACCCTCTCGTCAGAATGTTTTGCAACTTTCATTGTCATCTTAG	267	Chr07	10987210	10987909
PtrFBX138	Potri.007G102000.3.v4.1	MPEFCGSNLLLGLPDDVFAIISRSLSPRDMCTLSLCCRSLYDLVASEKVWRTQCDMVGIISHQDVMEWRKGVSSYRALCRFLVSVKPLIGIWVHQNPELGNVVYVMPGFVSVVGCRILPQELGPLGIEEGPILWAPVFEIIGDLDGSTSFFLHGGEKGNDHVYPGSVKSVGRKCNVLLLEVEPRQQKGKLFPNKSFAYNSDKELARKLSRSHNGLSWSQRLIIQCEAKVPFSRLSFSDRRKLIEVVTSQVGQKVPDLENRLLFPRLRNDEENFQKDIALLFERRSFLLKICKLGQGFNWKEAPEVPSDPTQLQWSEIRKSLDRSSGSLNEDDNQMQSNTKKTLGGYLRAYIRHILGKSPSVNGSHAHSKHSSSSRESKHAQLHEFLRSGDTIGLTLHAS…	619	ATGCCTGAATTTTGTGGTTCAAACCTGCTTCTTGGGCTTCCTGATGATGTGTTTGCCATCATATCACGGTCCCTTTCTCCAAGGGACATGTGTACTTTAAGTCTTTGCTGCCGAAGCTTATATGATCTTGTGGCATCCGAGAAAGTTTGGCGCACCCAATGTGACATGGTAGGAATTATCTCTCATCAGGATGTTATGGAGTGGCGGAAGGGTGTATCATCTTATAGGGCGTTGTGTCGCTTCCTTGTTAGTGTTAAGCCATTAATTGGAATTTGGGTTCACCAAAATCCCGAGCTTGGTAATGTAGTGTATGTCATGCCTGGTTTTGTATCTGTCGTTGGATGCCGGATTTTACCACAGGAGTTGGGCCCGTTAGGAATCGAGGAAGGTCCTATTTTA…	1857	Chr07	12699912	12703132
PtrFBA31	Potri.007G130600.1.v4.1	MSCYISNLPNHILETIFSKATISTLKSCRDVCKSWKHILTNPSFALLHQHGSANNNLILCLGTKFTGSNFERDIYWLEFGEFSHFNLARTWALEPDFTVDFVNSCNGLVCLCLTRFNFDRILCVSNPITGEFVHLPQLEYDKYCKTNMCGLGFSSSTDQFKAIRIFSTREDSILHAETYTFRAETIIFNDKATPRGFGTDTWRSIGIVPQYNDWRKYCWRSFNAFVNGSFHWIIDINDDYDRTNIIYYFNFESEQFRTFLLPVPPIDHVYGYCYQYADLGVLGDSLYCSYFSYLPCDDCINLWVMKDYGVEDSWAEILVIEHRMPFWEPRDFKVIKFFENRNILFLVDYYLWFYDAERKCYERVEDAEVISFLYAISHTPTFASIKDIMAGGIGNYRMR…	420	ATGTCCTGCTATATATCAAACCTGCCGAATCATATCCTTGAAACAATCTTCTCCAAAGCCACCATCTCTACTCTTAAAAGTTGCAGGGACGTTTGCAAGTCATGGAAACATATTCTTACAAACCCTAGTTTTGCCCTACTCCATCAACATGGAAGTGCTAATAATAACCTCATTCTTTGTTTGGGAACTAAATTCACGGGATCAAATTTCGAAAGAGATATTTACTGGCTTGAATTTGGAGAGTTTAGCCACTTTAATCTGGCAAGAACTTGGGCGTTGGAGCCTGATTTCACCGTCGACTTTGTCAATTCATGCAACGGCTTGGTTTGTTTATGCTTGACACGATTCAATTTTGATCGTATTTTGTGCGTATCAAACCCTATTACAGGTGAGTTTGTG…	1260	Chr07	14537082	14538341
PtrFBX139	Potri.007G130900.2.v4.1	MGLESVGDLALNIILTKLGPKETVQVLCVSKKFKDLASEESLWSLFCRQDLDLSAPLDHHGNHLPSFKATYKLWREAFHMYPWPLVKRVKSCWDRLTSWLTANFPEVKATLGKGASEGEIQKLERILKVKLPLPTRLLYRFHDGQHFSDKNLSGGMAGCPLGLIGGYCFYNHSVNVYLLSLHEVISKTQEIVRHLNLPDTSEYIVVAASSSYVGKFFFLNCSDGQLYVGTQNFPTDAEMMPCVPQALISPVHDFNSDQQQDAMLLWLEEHGRRLHNGMIKILGKGNIKSISQFPEESPLCSTAVTSGVKVRASAVFVPEAADLEDISTKYVFAYSIRMSLLPEGCIINGMHFSSCQLHLRHWVISANDTAVSNVNAEAVIGKFPLLFPGEKEFVYESCT…	444	ATGGGGCTGGAATCAGTGGGAGATCTAGCTCTGAACATAATCTTAACAAAACTTGGTCCAAAAGAGACAGTACAAGTACTATGTGTCAGCAAAAAGTTCAAGGATTTAGCTTCAGAGGAATCTCTCTGGTCATTATTTTGCCGTCAAGATCTTGATCTTTCTGCTCCTCTTGACCATCATGGAAATCATCTGCCTTCTTTTAAGGCAACTTATAAGTTATGGAGAGAAGCCTTTCATATGTATCCTTGGCCCCTTGTAAAGCGAGTTAAAAGTTGTTGGGACAGACTCACGAGCTGGTTGACCGCGAACTTTCCTGAAGTTAAGGCTACCCTAGGAAAGGGTGCATCAGAAGGTGAGATTCAAAAGTTGGAAAGAATTTTGAAAGTTAAGTTGCCTCTT…	1332	Chr07	14555147	14560005
PtrFBX140	Potri.007G130900.3.v4.1	MYPWPLVKRVKSCWDRLTSWLTANFPEVKATLGKGASEGEIQKLERILKVKLPLPTRLLYRFHDGQHFSDKNLSGGMAGCPLGLIGGYCFYNHSVNVYLLSLHEVISKTQEIVRHLNLPDTSEYIVVAASSSYVGKFFFLNCSDGQLYVGTQNFPTDAEMMPCVPQALISPVHDFNSDQQQDAMLLWLEEHGRRLHNGMIKILGKGNIKSISQFPEESPLCSTAVTSGVKVRASAVFVPEAADLEDISTKYVFAYSIRMSLLPEGCIINGMHFSSCQLHLRHWVISANDTAVSNVNAEAVIGKFPLLFPGEKEFVYESCTPLPTSTGSVEGSFTFVPGRLADPKGIPFEVEVGRFPLQLPDYIF*	365	ATGTATCCTTGGCCCCTTGTAAAGCGAGTTAAAAGTTGTTGGGACAGACTCACGAGCTGGTTGACCGCGAACTTTCCTGAAGTTAAGGCTACCCTAGGAAAGGGTGCATCAGAAGGTGAGATTCAAAAGTTGGAAAGAATTTTGAAAGTTAAGTTGCCTCTTCCCACAAGACTTCTCTACCGCTTTCATGATGGTCAACATTTCTCAGACAAAAATCTGTCAGGTGGCATGGCTGGTTGTCCATTGGGCCTGATAGGTGGCTACTGTTTTTATAATCACTCGGTTAATGTCTACTTATTATCACTACATGAGGTAATCTCTAAAACGCAGGAAATAGTGCGGCACCTGAACTTACCCGATACATCCGAGTATATTGTTGTGGCTGCTTCATCCTCATAC…	1095	Chr07	14555147	14560005
PtrFBX141	Potri.007G147000.1.v4.1	MEETKTSIIKLQKALEDDQKQLQQLIPGLPDEISMECLVRVPYQFHSNMKSVCHTWQHLISHPSFYQQRLKSGTSEHLVCLVQPLPPINDSTTTTTTEYDDNPLDSNNNKTTKNEDKQEQQQPIHSPPQYALSIYNITHNIWQRTSPTEGSGIPMFCQCLALPSSGKLLLLGGWDPTTLEPVPHVFILDFFGTTGATCNWRRGASMSVPRSFFACAVIGSSKVCVAGGHDSQKNALRSAEIYDVETDQWKMLPDMIEERDECQGLTWEGDSKFWAVSGYGTESQGQFRSDAEFYDLYSGCWSKVDGVWPFSSASPRGTTTAVCVNRDKHQRLWFLGGDQQQQQQSREVVQVSDTIRLEIVGSIPLPNCITGTNPCVTTFNYVGQEGGNHKNKHRLFVMS…	455	ATGGAAGAAACAAAGACTAGTATTATCAAACTACAAAAAGCAGTGGAAGACGATCAAAAGCAGCTGCAGCAGCTGATTCCAGGCCTGCCAGATGAGATTTCTATGGAGTGCCTGGTGAGAGTCCCTTACCAATTCCATTCCAATATGAAATCAGTTTGCCATACTTGGCAACACTTGATTTCCCATCCTTCCTTTTATCAACAAAGGCTTAAATCTGGCACTTCTGAACATCTTGTTTGCCTTGTCCAACCTCTTCCCCCAATAAATGACTCCACCACCACCACCACTACTGAATATGATGATAATCCCCTTGATAGCAACAACAATAAAACAACCAAAAACGAAGACAAGCAAGAGCAGCAGCAGCCCATTCATAGCCCACCTCAGTATGCACTGAGC…	1365	Chr07	15582983	15584617
PtrFBX142	Potri.008G004500.1.v4.1	MSDNVDNNTKVDYTPFGKLPDHLLVEIFVRVPVSEWAQISCVKRQWANVFRGECLWQAALTRTYPLAHQTKRWPGPIPRGLSRRRYTALYVSKRVFALDGEMDEIVGHAYLFLKEQLEFSDMPSTSSILHGTIIDQFIACGKSRDIAHELASQIWLAVLDNLEDNEHTFLILKRLALEGDVFLPYPYTKSIKVQWKVFEKLFTDFRDCFNHVDYYDVLGCAKNKFQPIPSAWLGY*	236	ATGTCAGATAATGTTGATAATAACACTAAAGTAGATTACACTCCATTTGGAAAGCTTCCTGATCATCTGCTCGTCGAGATTTTTGTCAGAGTCCCTGTATCAGAGTGGGCTCAAATATCTTGTGTTAAAAGGCAATGGGCTAATGTGTTTCGTGGAGAATGCTTGTGGCAAGCTGCTCTCACCAGAACCTATCCACTTGCTCACCAAACTAAAAGATGGCCTGGGCCTATACCGCGAGGGCTGAGCAGAAGGAGATACACAGCTTTATATGTCAGCAAACGCGTCTTTGCTCTGGATGGTGAGATGGATGAGATTGTTGGCCATGCTTATTTGTTTCTCAAAGAGCAACTTGAATTTTCTGACATGCCATCTACTTCTAGCATACTTCATGGAACCATA…	708	Chr08	255537	259811
PtrFBX143	Potri.008G006300.1.v4.1	MATFFMAKSTPRSSNIGSSSASPIVKLADDHLFTIMLLLPVDSLISFAMTCKRFRSLTTSDTLWESICRREWGSTSVDAFKSSINTNNNQQLPWMRLYKQVSQLDSFSCHKLPDPDSDLMLPTPRASHSLNFVSDCLVLFGGGREGGRDLDDTWVAYIGKDFQRMLKWQKVTSGIPSGRFGHTCAVIGENLVLFGGINDRGMRQNDTWVGQVVLGENLGITTLSWRLLDVSSVAPPPRGAHAACCIDKRTMVIHGGIGLYGLRLGDTWILELSENFCSGTWIELVAHPSPPPRSGHTLTCIEGTGTVLFGGRGLGYDVLHDVWLLQASEDQLKWVQMLYNLQDIPEGVSLPRVGHSATLILGGRLLIYGGEDSQRHRKGDFWVLDVSKIPSIKEQSTPL…	476	ATGGCTACTTTCTTCATGGCAAAGAGTACTCCTAGAAGCAGCAACATTGGATCATCATCAGCATCACCGATAGTTAAGCTGGCTGATGACCATCTCTTCACAATTATGCTTCTGCTTCCTGTAGATTCACTTATCTCCTTTGCCATGACTTGCAAAAGGTTCAGGTCCTTAACAACTTCTGATACACTGTGGGAGTCCATATGCAGGAGGGAGTGGGGGTCCACATCAGTGGATGCCTTCAAGTCTTCTATCAATACCAACAACAATCAGCAGTTGCCATGGATGAGGCTATACAAGCAGGTGTCTCAGCTTGACTCATTTTCTTGCCATAAACTGCCTGACCCAGATAGTGACTTGATGCTCCCAACTCCCAGGGCTTCTCACTCTCTCAACTTTGTA…	1428	Chr08	367188	370464
PtrFBA32	Potri.008G006800.2.v4.1	MDRKVAEEVKRDRIPEHVVTKILLKSPIKSILRFRCVSQSWNSLITLPYFIKEHLAKAKPLILRTENPVVSLSLLIDNDRLDRSSQIKFHRPYAFEIVASCNGVVCLRGRYPEFDGSRRLILWNPSIKKTLRLPPPRSFASTVPTLLGLGYDPRSDDYKVPRIVRLGNSAEHPFVFQFFSLNSGSWNENVDFFSSTSLENKDALRSITLYRYDNQAIVNGVIHWLLNRRDEIDTEMSSNRWSPLMLYNDVFVLAFHLSNDSFGEIRPPECFDDTTKVVTCRTISVFKDLLSFNVFEGGPYSRRYNCEIWVMEQYGVRESWTRLYQIEMLHVARPVVLRSNGEILMAGYGSDRLVSCQPLAPRIRDMGLDLSIDGYAAYFVESLALLDK*	389	ATGGACAGAAAGGTGGCAGAAGAAGTGAAAAGGGATCGTATCCCAGAACATGTGGTGACAAAGATACTACTGAAATCACCCATCAAGTCAATTTTGAGATTCAGGTGTGTATCACAATCATGGAACTCCCTCATTACTCTCCCTTACTTCATCAAGGAGCATTTGGCCAAAGCCAAACCATTGATTCTTCGAACCGAAAACCCAGTAGTATCACTCTCTTTACTTATTGATAATGATCGTTTAGATAGGAGCTCACAAATAAAGTTTCACCGCCCATATGCTTTCGAGATAGTTGCTTCTTGTAATGGAGTTGTATGTCTTAGGGGTAGATATCCCGAATTTGATGGCAGCAGGAGGCTTATTTTGTGGAACCCGTCAATTAAGAAAACTTTGCGCCTT…	1134	Chr08	385326	386492
PtrFBA33	Potri.008G006900.1.v4.1	MGRKMAEEVTKDPIPNDVVMEGKMAEEEVTKDPIPNDVVMEGKMAEEEVTKDPIPEDVVMSILLKLPIKSILRFRCVSKSCNSLITSPYFIKKHFAKAKQLILRVGKPVASVSLHLDNDSLDRCLQLDFCQPNAFKVNGSCNGVVCLSGIHPKLDASGCVILWNPSIRKTLHLPPPRSYARIATTLLGIGYDPRTDDYKVARIVRLGSSAERPFVFQSYSLNSGSWNENVDFFSRSLENEEALRDITLYRHDNQAIVNGAIHWLLYRKGKINIERYINSPLPLPGHNKVFALSFNLSNESFGEIMLPECFDDRRKAVTDRSFSVFKDSLSVNVINCGLYSGRCLCEIWVMNQYDVRESWAIKYQIEMLHIARPVVHRSNGEILIAGYSWSRLVSFDPQT…	430	ATGGCAGAAGAAGTGACAAAGGATCCTATTCCAAATGATGTAGTCATGGAAGGAAAGATGGCAGAAGAAGAAGTGACAAAGGATCCTATTCCAAATGATGTAGTCATGGAAGGAAAGATGGCAGAAGAAGAAGTGACAAAGGATCCTATTCCAGAGGATGTAGTTATGAGTATACTCTTAAAATTACCCATCAAATCTATTTTGAGATTCAGGTGTGTATCAAAATCATGCAACTCCCTCATTACTTCCCCTTACTTCATCAAGAAACATTTTGCCAAAGCCAAGCAATTGATTCTTCGAGTCGGAAAGCCTGTAGCATCTGTCTCTTTGCATCTTGATAACGATTCTTTAGATAGGTGCTTACAATTGGACTTTTGTCAACCTAATGCATTTAAGGTA…	1278	Chr08	388873	390897
PtrFBA34	Potri.008G016300.1.v4.1	MAASLDGKASKSKNCSCASFLCSSLPDDVLVEILCRVTDRKHLIRLKSVCKSWNNLITDACVPKISASSPLHGFIYLAKKIGFGKPYIDYIPCAITPAVAPEPHEFVKSYSSLLPFEPARGDFLDCCNGLLLFVEGCTLQYYVCNPATKHCVAIPRDFMLENIIFAALAFDPSTSPHYRVVCFDYSESSPL*	192	ATGGCTGCTTCTTTAGATGGAAAAGCAAGTAAGAGCAAGAACTGCAGCTGTGCTAGTTTTCTTTGTTCGAGTTTACCAGATGATGTGCTGGTTGAAATCCTCTGTCGAGTTACTGATCGCAAGCATCTCATTAGACTCAAAAGTGTTTGCAAATCTTGGAACAATCTGATTACTGATGCTTGTGTTCCGAAAATCTCAGCTTCCTCACCTCTTCATGGCTTTATTTACCTTGCGAAGAAGATCGGATTTGGCAAACCATACATTGATTATATCCCTTGCGCCATTACTCCAGCAGTTGCACCAGAACCACATGAATTTGTCAAGTCCTATTCTTCGCTGTTGCCTTTTGAACCTGCCCGGGGTGATTTCCTTGATTGTTGCAACGGTTTGCTTTTGTTT…	576	Chr08	883749	884703
PtrFBX144	Potri.008G050800.1.v4.1	MDDLISSLPDEILFRIFSSLPFESAAQTIFLSNRWRLLWETALVQHGTEEDVANAMSGFLANFDEKDPSKNTRKFRFHFCNGSVLLVIIARNGSLRLHFSTGKQEFPQQFGLQLEFNHQNLASQPSPSSFYVKSLHLMSVTYLTNEVVSSIMTNFQILETLKITCCNCLQSLSIGSDTKLLSLTIFDCPQLKSLHIRSYKLRTFRYRGPLPWFRPEYHFNLADALLDSRQGPGYRSFSGRDFDSVLLTIKNVKVLTLCKWTFEALICPSLSTLFADFQFYNLKELWWIDNSNERYDGEALISFLKLCPSLQQLFVTIDPKSYFMKSSSKYSIRAGRNTQLHHLKLVKLDGFENQADEVLLAERIGKVVTTEPLILTSSDLICLRKFVEVSSNQSKQNST…	437	ATGGATGATTTGATCAGTAGTTTACCAGATGAGATCCTTTTCCGCATCTTTTCTTCACTCCCCTTTGAATCCGCCGCACAAACAATTTTTCTTTCAAACCGATGGAGGCTTCTGTGGGAGACTGCTTTAGTGCAACATGGCACTGAAGAGGATGTTGCTAATGCAATGTCTGGCTTCCTTGCCAATTTTGATGAGAAAGATCCATCAAAGAATACCAGGAAGTTTCGGTTCCACTTTTGCAACGGTAGTGTCCTCTTGGTTATCATTGCACGTAATGGCAGCCTTCGTCTCCATTTCTCTACTGGGAAACAAGAGTTTCCTCAGCAATTTGGCTTGCAATTAGAGTTCAATCATCAAAACCTAGCCAGCCAACCATCTCCGTCTTCCTTTTATGTTAAA…	1311	Chr08	2999050	3002544
PtrFBX145	Potri.008G135200.1.v4.1	MSKPQEEKYEEEEELQSSGKRLKCAKSFKEKGEEEEEEEEEEELEREVSLMEDTRGGLFFYPTNPTSFVVSDALELDFPIIYVNKVFQNFTGYQAHEVLGHNCRFLQYRDPHAQRRHPLVDPDVVSEIRRCLEEGVEFQGELLNFRKDGTPLVNRLRLVPIHDDDGAITHIIAIQVFSEAKIDLNHVSYPVFKETCNQLSDQSANYSLPRGQSTFTGHPEICGILQLSDEVLAHNILSRLTPRDVASIASVCRRIRQLTKNEHVRKMVCQNAWGREVTGALELMTKKLGWGRLARELTTLEAVRWRKLTVGGAVEPSRCNFSACAVGNRLVLFGGEGVNMQPMDDTFVLNLDAANPEWQRISVKSSPPGRWGHTLSCLNGSCLVVFGGCGRQGLLNDVF…	638	ATGTCAAAACCTCAAGAAGAAAAGTACGAGGAAGAAGAAGAGTTGCAAAGCTCTGGTAAAAGGCTGAAATGCGCCAAATCCTTCAAAGAAAAAGGGGAGGAGGAAGAAGAAGAGGAGGAGGAGGAAGAATTGGAAAGAGAGGTTTCATTAATGGAGGACACAAGAGGAGGGTTGTTTTTCTACCCAACGAATCCCACATCTTTTGTAGTTTCGGATGCTTTAGAGCTTGATTTTCCTATCATTTATGTCAACAAGGTCTTCCAGAACTTCACTGGCTACCAAGCTCACGAGGTCCTCGGTCATAACTGTCGGTTCTTACAATACAGGGATCCTCATGCTCAAAGAAGGCATCCTTTAGTAGATCCTGATGTTGTTTCTGAAATCAGAAGATGTCTTGAG…	1914	Chr08	8999673	9003254
PtrFBA35	Potri.008G144000.1.v4.1	MGNSISQMRTSSSSSRKSININRRHIPDDVILDILTRLPAKSVVRFRCVSRTWCSFTHDPFFASLHHARSLTRDNGSALLLSYPDPSSSSTSFSFFERKQGFRNLQISHVDQQYTHLSEIIRGILCINYRRSHRVDICNITTQETITLPRSTNIPIRSGAGVDFDIVYEPRYSFGFNSSTRDYKVLNICSITRYKLQVNPNNGLSTREVSQRTVEFEIFTIGCDRGAGSWRKIDPGYPYDQELHGLSCESVCADGVIHWRHRFFDQEILLAFDLKQEKFQIIQVPKEALEFHLMKQVKGCLVLMGHVISGYNRNKIVLWILEDRLNQIWMKENVVFPSHSPCLWPVGSFKTGLILLAQHGYADPAAWAAYYCDLETKNLCMIQVPELKSVKLPCGEAGK…	434	ATGGGCAATAGCATTAGCCAGATGAGAACATCGTCGTCGTCCTCAAGAAAATCCATTAATATTAATCGCCGGCATATTCCGGACGACGTGATTCTTGATATCCTTACAAGACTCCCCGCTAAATCCGTTGTACGATTCAGGTGTGTATCCAGGACCTGGTGCTCCTTTACTCACGATCCTTTCTTTGCTAGCTTGCATCACGCTCGTTCTCTAACAAGGGATAATGGCAGTGCTCTCCTTCTTTCCTACCCTGATCCCTCATCCTCATCAACATCTTTCTCTTTTTTCGAACGCAAACAAGGGTTTCGCAACCTTCAAATCTCCCATGTCGACCAACAATATACTCACCTTTCTGAAATCATTAGAGGCATTCTCTGCATAAATTATCGCAGAAGCCAT…	1302	Chr08	9669098	9670567
PtrFBX146	Potri.008G175200.2.v4.1	MIRIPPPFASSTSMAQTNNQELQENQSKDMDEGLALAMETMGKERERKRKKMREEGGLPLCQDPLDLLGRDLMLRVLNNLDARSVARCLVVSRSWNCVASSDLLWTSKCEELWHGKAHLPRLSLVRGVSKLDAYSLSVMDGKRTRIAKDDLCDHVWDFHFTKVAPEYWRNLDPYWKGNGPPMHRYFHQDGSQTADPDDKVWGGHECCYSIVTSMVGGGKIREHYVRINRWLPLAVSRKQDWGWEMSNNFYCYSSVPDAYKEGGTGPLFLVM*	272	ATGATTCGCATTCCTCCTCCTTTTGCTTCTTCCACTTCGATGGCACAGACCAACAATCAAGAATTACAGGAGAACCAAAGTAAGGATATGGACGAGGGATTGGCTTTAGCAATGGAGACGATGGGAAAGGAACGGGAAAGGAAAAGAAAGAAGATGAGAGAGGAAGGAGGCCTTCCCCTTTGTCAAGACCCATTGGATCTGCTTGGTAGGGACTTGATGTTGAGGGTTTTGAACAACCTCGATGCACGCAGCGTGGCACGATGCCTCGTCGTCTCTCGTAGCTGGAACTGTGTTGCTTCTAGTGATCTTCTCTGGACCTCCAAGTGTGAGGAATTGTGGCATGGGAAGGCACACTTACCGCGCTTGTCTCTTGTCCGGGGAGTTTCCAAGTTAGATGCC…	816	Chr08	11994923	11997423
PtrFBX147	Potri.008G176000.1.v4.1	MSFFTLITQDNPLVHSKSNPVVDSRVAHDIDVLIVPGLPDDVAKYCLALVPRRYLPAMGAVCKKWRSFLKSQEFITVRKLAGLLEEWLYVLTMDSEGKESHWVVLDRLGHKRQLLPPMPGPTKAGFGVVVLNGKLLVMAGHSLIDGTGTASADVYEYDCCLNSWSKLSRMNVARYDFACAEVNGKVYAAGGYGMDGDSLSSVEMYDPDTNTWTMIESLRRPRWGCFACGFEGKLYVMGGRSTFSIGNSRSVDVYNPERHSWCEMKNGCVMVTAHAVLGKKLFCMEWKNQRKLAIFNPEDSSWKTVAVPLTGSSSIGFRFGILDGKLLLFSLQEEPGYRTLLYDPNASAGSEWCTSEIKPSGCCLCSVTIKA*	372	ATGTCTTTCTTCACTTTGATCACACAAGATAATCCTCTAGTGCATTCAAAGAGCAACCCTGTAGTAGATTCAAGGGTTGCTCATGATATTGATGTCCTCATTGTACCTGGATTGCCCGATGATGTGGCAAAGTATTGCCTTGCACTTGTTCCTCGCCGCTACCTCCCAGCTATGGGTGCTGTTTGCAAGAAATGGAGGTCATTTCTTAAAAGCCAAGAGTTCATCACTGTGCGAAAATTAGCTGGCTTGCTTGAGGAATGGCTATATGTCTTAACTATGGATTCTGAAGGAAAAGAAAGCCACTGGGTGGTTTTGGACCGTTTGGGACACAAACGCCAGCTACTTCCACCAATGCCTGGTCCTACAAAGGCTGGGTTTGGGGTTGTTGTTCTAAACGGA…	1116	Chr08	12036437	12038829
PtrFBX148	Potri.008G187200.3.v4.1	MKQKTWPGRQYRQSTFKFWLSSEADFRQLRSSDGDFSTLPSDILTKIAASFTLPHLQTASLVCKSWSEGLRPLREALLFLKWGKRFKHGRGGVRPNLDKALDSFLKGAVRGSTLAMVDAGLLYWEIGKKDKAIALYKKAAVLGDPSGQCNLGLSYLQAEPSKRKEAVKWLFQASKSGHVRAQYQLALCLHQGCGFDRHLHEAARWYLKAAEGGYVRAMYRVALCYSVGEGLAQSHRQARKWMKRAADRGHSKAQYEHGLGLFSEGEKLKAVVYLELATHAGETAAVHVKNVILQQLPATSRDHVMNLANNWRALPSL*	318	ATGAAGCAGAAAACTTGGCCTGGTCGCCAATACCGTCAATCAACCTTTAAATTCTGGTTATCATCAGAAGCAGATTTTCGGCAATTAAGATCATCCGATGGTGATTTCTCGACACTTCCCTCCGATATTTTGACCAAAATAGCGGCATCGTTCACACTGCCTCATCTGCAAACAGCGTCTTTGGTGTGCAAGTCATGGAGCGAAGGGCTTCGGCCATTGAGAGAAGCCTTGTTGTTCCTAAAATGGGGAAAGCGGTTCAAGCATGGCCGGGGAGGTGTGCGACCTAATTTGGACAAGGCTCTCGACTCCTTTTTAAAAGGCGCGGTTCGTGGGTCCACCCTCGCCATGGTTGATGCTGGTCTTCTTTACTGGGAAATTGGTAAAAAAGACAAGGCAATT…	954	Chr08	12918662	12922096
PtrFBX149	Potri.008G195200.9.v4.1	MSAIKSIINRSRSHRVVQYSSAPDLSLFGGGCGAETTSCWANLPQELLREVLIRIEESESSWPPRKNVVACAGVCRSWRDITKELVKVPELSGKLTFPISVKQPGPRDFLLQCFIKRCRSAQTYRLYLGLNNALTEDGKFLLAARKCRRPTCTDYIISLDTDDMSKGSNAYVGKLRSNFLGTKFTVFDGQPPHAGAKMTKSRSSRLVNLKQVSPRVPTGNYPVASISYELNVLGSRGPRRMHCIMDAIPASAIEPGGIAPTQTEFSHHNVDFLPSLPFFRSKSSRVESFQSGSLSSQRERALVLKNKAPRWHEQLQCWCLNFHGRVTVASVKNFQLVVSPENGPAGPEHENIILQFGKVGKDLFTMDYRYPISAFQAFALCLSSFDTKIACE*	393	ATGTCAGCTATTAAGAGCATAATTAACAGGTCAAGATCACACAGGGTGGTCCAGTACAGCTCAGCACCAGACCTGAGTCTGTTTGGAGGTGGATGTGGTGCAGAAACTACTTCATGTTGGGCTAATTTGCCACAAGAATTATTAAGAGAAGTGCTTATTAGAATAGAAGAATCGGAGAGCAGTTGGCCACCAAGAAAAAATGTGGTGGCTTGTGCTGGGGTTTGTAGGAGTTGGAGAGATATAACTAAAGAGTTAGTTAAAGTCCCTGAACTTTCTGGCAAACTCACTTTCCCGATATCTGTCAAGCAGCCTGGTCCAAGGGATTTTCTCCTTCAGTGCTTCATAAAGCGGTGCAGATCCGCTCAAACATACCGTCTTTATCTTGGTCTAAATAATGCA…	1179	Chr08	13614063	13618184
PtrFBX150	Potri.008G199601.1.v4.1	MTESLPLDIISHILSRLPVKSLLRFKCVSKSWCSLISYPQFIRMNLNVAIADSYVKHQRQRLILISPALHSLYPVVGYEAHYDAIAVFTEEVGF*	95	ATGACAAACCGTACGAAACATCATAAAATCCATCCACCAAACGTTTTTACGCACAAAAACCAAACAGGGAAGAGAATCCCAGAAATGGAGTCTGAAAACAGAGAAAGCGAGGCAACTCATCCATTACCAACCAACTCCAAGAACTCGCGAGTCACAGATCCAACTCTTAAAGACCCACCAATGTCAACCCCTTCTTCGTCCTCATCTTCTTCAACATCACCTGGGCCATCTCAAAAACGGCAAAACAACGATCACAACCTCTCGCCACCACAAACCAATAAAAAAAGAACCAAGAAAACACCACCTCCACTGCCAAACCTCCCTCACGAACTCATCATTGAAATCCTATCTCGGTTGCCTGCCAAATCCCTAATCAAATTCAGGTGCGTTTCCAAATCA…	1422	Chr08	14161652	14162861
PtrFBA36	Potri.008G199800.1.v4.1	MESENRESEATHPLPTNSKNSRVTDPTLKDPPMSTPSSSSSSSTSPGPSQKRQNNDHNLSPPQTNKKRTKKTPPPLPNLPHELIIEILSRLPAKSLIKFRCVSKSFKSLISNPQFIKTHLEKVKNLSRNDPDFSPEIVISSSEPLFRLKSCSLYSVYNNPVTDAVVIDYYLLKDIYRYDWVVGSCDGLVCLGIKQDFVVLWNPSTRVFNRLPDLGFAKKLGSYTVFGFGYDSQIDDYKVLAMFCFLTKSVYGGSRYVTRIKVCALKGECWRRLEDFGLGLPYDVSGKHVDGKLCWPVMPEGSIGSAWSIVAFDLAQEMFEEVVQPDYGAVGYERVLGVLQGWLCVMCNYQGVRADVWVLKEFGVRDSWTKLFSIPYLDDPLWFHYSVPLCIDVGGEVLL…	446	ATGGATAATCCAAGAAAAAGTGCATCAAGTTCTCAAATTCCTATTGTCATTGCAAGCAGTGAATGTCTAATGAATAAGCTTCCATCCTGTTTGATAATGGACATACTATCAAGATTGCCCATCAAGACCATCTTGAATTGCCGGTGTGTTTGCAAGACTTGGCTTCACTACATCTCAGATTCTTTCTTTGCCAAACTCCATCTTGAAAGATCACCCACCAGCTTGCTAGTCAAAACCATATCCAACAATCCTGAATCAAGAAGCGTCCAGCTTGTCCAAATAACTGGAAAGCCTGTTGGTTTGCGCTTCCGTGTTGTTGAAGAAATGAAGTTTGTTCAGGAAATCAACCTACCCTATAATAATGATTTCTTGATTGAAAACTCTTGTAATGGGCTTCTT…	1356	Chr08	14014707	14016645
PtrFBX151	Potri.008G204800.2.v4.1	MKQSERNIQRTLPLDIALKIASSLHVLDLCSLGSCSQFWRDSCGSDSIWESLTKQRWPSLHSSSFDPNTKGWKEIYIRMHREKAGSAAEVVGFVEQCSLSESIDVGDYQKAIEDLSSMQLSFEDVQMFLFKPKLNVLLNLVGLHYCIFCLEMPADRVMDTLVGCNILERKVHVKWWKLGRWFYGFRMRDESCSCWVSLEDLLTGKGEEVLGVLRRGAVHEVFRVEISISNPTSTSWCQSTQGQG*	245	ATGAAACAATCAGAGAGAAATATACAACGCACTCTCCCTCTTGATATTGCCCTCAAAATCGCATCATCTCTTCATGTATTGGATCTGTGTTCATTGGGTAGTTGCTCTCAGTTTTGGAGGGACTCATGTGGGTCCGATTCTATATGGGAGTCACTTACCAAACAGAGATGGCCTTCGCTTCATTCTTCTTCTTTCGACCCCAACACCAAGGGGTGGAAAGAGATTTATATAAGGATGCACAGAGAGAAGGCGGGTAGTGCTGCCGAAGTAGTTGGGTTTGTGGAGCAATGTTCTTTGTCTGAATCAATTGATGTTGGGGACTATCAAAAAGCAATTGAAGATTTGAGTTCCATGCAGCTTTCTTTTGAAGATGTGCAGATGTTCCTTTTCAAACCAAAG…	735	Chr08	14790055	14793483
PtrFBA37	Potri.008G215800.1.v4.1	MDDNPRKSASSSQIPIVIASSECLMNKLPSCLIMDILSRLPIKTILNCRCVCKTWLHYISDSFFAKLHLERSPTSLLVKTISNNPESRSVQLVQITGKPVGLRFRVVEEMKFVQEINLPYNNDFLIENSCNGLLCISKTFQDGSHDDIYLCNPILGEYISIPLAAGQGTRHKRSFSLGYSAITKEYKVLHTFYSKKGPDSQPEAEIYTIGTGKWRSIHKALHILDIFMFDSFVCGSIHWELRGEDNCVNSIGSFNFENEQFSQLSLPPRYDEGGVTLTVFEGCLGVSFFNTCCETQFEIWVMKEYGNKQSWTKQFTVKNLGFENHYQPLIFLNNGLILMMDNHERFVIYDTRRKFMKVIRICQTRGSKYAIAYKPSFVSLKDVGKGEQLKMSRKQAGRK…	435	ATGGATGATAATCCAAGAAAAAGTGCATCAAGTTCTCAAATTCCTATTGTCATTGCAAGCAGTGAATGTCTAATGAATAAGCTTCCATCCTGTTTGATAATGGACATACTGTCAAGATTGCCCATCACGACCATCTTGAATTGCCGGTGTGTTTGCAAGACTTGGCTTCACTACATCTCAGATTCTTTCTTTGCCAAACTCCATCTTGAAAGATCACCCACCAGCTTGCTAGTCAAAACCATATCCAACAATCCTGAATCAAGAAGCGTCCAGCTTGTCCAAATAACTGGAAAGCCTGTTGGTTTGCGCTTCCGTGTTGTTGAAGAAATGAAGTTTGTTCAGGAAATCAACCTACCCTATAATAATGATTTCTTGATTCAAAACTCTTGTAATGGGCTT…	1311	Chr08	17492736	17495247
PtrFBA38	Potri.008G215901.1.v4.1	MDDNPRKSASSSQIPIVIASSECLMNKLPSCLIMDILSRLPITTILNCRCVCKTWLHYISDSFFAKLHLERSPTSLLVKTISNNPESRSVQLVQITGKPVGLRFRVVEEMKFVQEINLPYNNDFLIQNSCNGLLCISQTFQDGSHDDIYLCNPILGEYISIPLAAGQGTRHKRSFSLGYSAITKEYKVLHTFYWKKGPDSQPEAEIYTIGTGKWRSIHKALHKLDIFMFDSFVCGSIHWELRGEDNCVNSIGSFNFENEQFSQLSLPPRYDEGDVTLTVFEGCLGVSFFNTCCDTQFEIWVMKEYGNKQSWTKQFTVTNLGFENLYEPLIFLNSGLILMMDNHESFVIYDTRRKFIKVIRICQTQGSRYAIAYKPSFVSLNDIAKGEQLKMSRKQAGRE…	437	ATGGATGATAATCCAAGAAAAAGTGCATCAAGTTCTCAAATTCCTATTGTCATTGCAAGCAGTGAATGTCTAATGAATAAGCTTCCATCCTGTTTGATAATGGACATACTGTCAAGATTGCCCATCAAGACCATCTTGAATTGCCGGTGTGTTTGCAAGACTTGGCTTCACTACATCTCAGATTCTTTCTTTGCCAAACTCCATCTTGAAAGATCACCCACCAGCTTGCTAGTCAAAACCATATCCAACAATCCTGAATCAAGAAGCGTCCAGCTTGTCCAAATAACTGGAAAGCCTGTTGGTTTGCGCTTCCGTGTTGTTGAAGAAATGAAGTTTGTTCAGGAAATCAACCTACCCTATAATAATGATTTCTTGATTCAAAACTCTTGTAATGGGCTT…	894	Chr08	17541518	17543767
PtrFBA39	Potri.008G216000.2.v4.1	MDDNPRKSASSSQIPIVIASSECLMNKLPSCLIMDILSRLPIKTILNCRCVCKTWLHYISDSFFAKLHLERSPTSLLVKTISNNPESRSVQLVQITGKPVGLRFRVVEEMKFVQEINLPYNNDFLIENSCNGLLCISQTFQDGSHDDIYLCNPILGEYISIPLAAGQGTRHKSSFSLGYSAITKEYQVLHTFYSKKGPDSQPEAEIYTIGTGKWRGSKLVEKMASPLLKEHITAPVMINFLRAFLHSTLQMVTCLIASLQSFYLSSSDFQVLLRDFR*	278	ATGGGCCCGCCACCAGGAAGCAAACGGTCTCCGCCCAAGAAGAGGAGCTCGACAACTCCGACATCAATAAGGTCGCTGGAGCATGACGCACTCTGTATCATATTCTCCTACCTCGGTCTCTTCGATGTCGTTCGCTCCTCTGCCGTTTGCAAATTCTGGAATGAGATCATAAAAAGATCGAAGTTACTGCAATTACTCTATTTGAAGCAACAAAGAAGAAGTAGCAGAAGTGATTTTTCAGAGGAATCATTGAATGTGTATTTGGAAGAGTTAGCAATAGAGCACCAAAGGCAATCTTTAGTACAAGGTTCTCTTCACATTGATCAATGGAAAGGGCATTCTCTTGGGGTTGACCAGTGCCGTATGAAGAGGGGCTTGGTTCTTACCGGTGTTGGTGAT…	1335	Chr08	17559040	17560905
PtrFBX152	Potri.009G047600.1.v4.1	MSSMEEDCFDRLPDALLLVIFNKVGDAKSLTRCISVSKRFASLVFEADTVFLSIPPRKHNPKADNRSLRRNLFKILISTLIAKPLHFFHRFIADRSDTDRKTVSFYSPKEVLKHFQQAKTMHMELPSDGGMTGLEGNDSLIKWKARFGSEIKNFVILSATSFQKRMQPLSSDEFSENNGEVLTDGQMKLQIVQTIYCLLAASARHYLMKQVLEEHHALENIIASDVCKQGRVCMGKDEVAEIRNSMKSMVASTDSSLERTRVPDLSMKLWYVPVLELPENGYIMRGATLAVLRPNDDGQIGNGSKSDLFGFDGEECEKKAFNEAVREMVKMKKSYLMTVDSF*	343	ATGAGTTCCATGGAGGAAGATTGCTTTGATCGCCTTCCTGATGCTCTTCTCCTCGTTATCTTCAACAAAGTAGGTGATGCTAAATCTCTCACTCGATGCATCTCAGTCTCCAAGCGCTTCGCTTCGCTTGTCTTCGAAGCCGACACAGTATTTCTTTCCATACCTCCTCGCAAACACAACCCAAAAGCAGACAACAGATCATTAAGAAGAAATCTTTTCAAGATTCTTATTAGTACGTTGATAGCCAAACCACTCCATTTCTTTCATCGTTTCATTGCTGACAGGTCAGATACAGACCGGAAAACTGTTTCTTTTTATTCACCTAAAGAAGTCTTGAAGCACTTCCAACAAGCTAAAACTATGCACATGGAGCTTCCTTCTGATGGTGGCATGACAGGA…	1029	Chr09	5296312	5297485
PtrFBX153	Potri.009G056500.2.v4.1	MGPPPGSKRSPPKKRSSTTPTSIRSLEHDALCIIFSYLGLFDVVRSSAVCKFWNEIIKRSKLLQLLYLKQQRRSSRSDFSEESLNVYLEELAIEHQRQSLVQGSLHIDQWKGHSLGVDQCRMKRGLVLTGVGDKVMRLWSLESYKCIEEYSIPDGVPLVDFDFDESKIVGLVGTRICIWRRNGQRSIFPSREGQFMKGSCMRYFDPEAVVGCEDGTARVFDMYSKKCSRIVRMHTEPVTCLSLSEDQLIISGSSLGRIAISGLSSDQRVATLRPTDSTGIKSLCFNPVSHQVFAGTTAGYASCWDLRTMRQLWKTRVSPNVVYSLQHMRSDTSTLVVGGIDGVLRVLDQNTGEVLSSYVMDHGTSTSSGYTHGVIERKIGKRLPYDYNIDRIPKTVRPP…	432	ATGCCAGAAAGTTGCAACTCTCGCCCCTTCTCATGGCTAATGAAATCTTGCTTCCCAAACCCGCAAGACCCCAGCTCCAACCCTCTATCTCCAAACCCAATCATCACAGTCGCCGCCACCAGTTTCTCTTTTCTTCCAGACGATCTTCTCTTAGAATGCCTCTCTAGAGTCCCTTCCTCTTCCCTCCCTTCCATTTCCCACGTTTGCCGCCGCTGGTCTCTCCTCCTCCACTCTCCTTCCTTCCTCTACCTCCGCCGTCTCAACCACTCCATCCATCCCACCATCTTCACCCTCTCCGCCCCCCTTGTCGCCTCCCTCCGCCTCCAAAATGGCAATGATGCCAATACCAATGACCCTTTGTGGAAAGTTGCTTCGTGTCTTCCTTTCCCTCTGGCCTCG…	1263	Chr09	5956698	5960980
PtrFBX154	Potri.009G066500.1.v4.1	MPESCNSRPFSWLMKSCFPNPQDPSSNPLSPNPIITVATTTFSFLPDDLLLECLSRVPSSSLPSISHVCRRWSLLLHSPSFLYLRRLNHSIHPTIFTLSAPLVASLRLQNGNDANTNDPLWKVASCLPFPLASLDSFSHARLSVIGPRIYIIGRNEMFCYDVWSGIITSRCSMIFPRKKFATAVVSGKIYVAGGGSRAGATLEEYDPDTDTWRVVSNALRRRYGCLGAAVDGVFYVIGGLKIGGALGNEITRAATAGTEAYMYASSMDLFDVEARAWLRSRAVPGGGCVVAACAVAGYVYILASHAVELSFWSFDARRHGGGGGSNGSGFGKWCRIKSPPLPAQVRLDSTVRFSCVGVENKMVLIQVRGCIDDLLRRSGRSVRGLKEGLVLIYDCISGE…	421	ATGCTACTTTACTTCTTCATCACTTGTTTCTCCTTCATCCTATTTTTAAAGCCCCTCCCTCTCAAGCCTTTGCTTCCATGGGCAAGTGAAATAAGATTGCTGTCAGTCTGGTTCTTGAAGGACTTGTTTCTCTTCTCTTATTTAGGTTCATTGAGGAATACCCTTTTGGAAGTTTTTTATATCAATATAATTCCTTTAAAAACATCAATTAAGAAGATGAGTCTAAGTTCAAGTGCAAGAGCAGAAAAAAGCGCTCTTGATGATGAGACTGGAGGGATGTCTGTTTTGGACTTGCCTGAATTGGCCTTGGAATGTGTTCTTGAGAGGTTACCTCCTGCTGGGCTCTGCAGCATGGCAGGGGTCTGTACTTCTTTGAGGGAAAGGTGTGTGAGTGATCAT…	1218	Chr09	6687148	6688410
PtrFBX155	Potri.009G068100.1.v4.1	MLLYFFITCFSFILFLKPLPLKPLLPWASEIRLLSVWFLKDLFLFSYLGSLRNTLLEVFYINIIPLKTSIKKMSLSSSARAEKSALDDETGGMSVLDLPELALECVLERLPPAGLCSMAGVCTSLRERCVSDHLWEKHMKHKWGRVIGPAAYREWQWHLASRKDLGSCKQGKPKGLMRLLSIFWPSSWSTPKVDPVNNSRQRSSLPVHSIMSWYLALETGKFWFPAQVFNRENGHVGFMLSCYDAELNYDPRTDTFQARYPPHGRRAISIESGVPWERLRAPSVDTSPHDLHISDCLHDLLPGDHIEIQWRRNKEFPYGWWYGVVGHLESCDGNENYCRCHNSDTVVLEFHQYTPGSRWRSTTVNRKEHREEGNEADGFYGGIRKLYKNEEISRWKRLW…	406	ATGGGTACTGCTGGGACTCTAGACAGATTCAGAAATCTTCCTCACAAAATTGCTCATCAGATTCTTCTCTTTATTTCCATGGGAGAGCTTGCTCGATTCAGATTGGTTTCTAAGAGATGTAAAAGGTTGTGTTTCACTATCCCTCACCTGACTTTTGATAATAGGACTCACCGACCGATTGATCCAGATCGTCAAATCCAACATTACTTGTTTCTTAACAGATGGATGGATCTGCGTCAGGATGATGGCATCAAGATTTCAACATTGTATCTCAATCGGTCCTTCGAGGGAAGCTATTCTTACGAAGAATTCTACGTTGGCAAATTGTTGTCTCAGGCTGCGGGTTCTGAAGTTGAACAACTTAAGATAGAAGTTATTACCAGGTCTGATACTGCTTTT…	552	Chr09	6785212	6790424
PtrFBX156	Potri.009G102600.2.v4.1	MGTAGTLDRFRNLPHKIAYQILLFISMGELARFRLVSKRCKRWMDLRQDDGIKISTLYLNRSFEGSYSYEEFYVGKLLSQAAGSEVEQLKIEVITRSDTAFELPVSVLKCEPLTILMLILTNQGIVRFPSLSSSYFYNSQTIKVRKCTSRV*	152	ATGGTTACAGAAGGAAGAGGAGGAGGAGAATTGTCATCAGCAACAACAACAAAACGATCAAAAACTTTGAATAATGTCTCTGTGGGTATGGATGATCTGACGGATGATCTGCTGCTTGAAATTCTACTTCGACTTCCAACCGCAAAATCTGCCATTCGTTGCATGTTGGTCTGCAAACGGTGGTGTTCTTTAATCCCTACTCGTTCTTTTATTACCCGATTTAAAACCCACCATACCAATGAAAAGAAGAAGAAAATTTGTGATTATGATGCTGCATACCAATGCCCCCTCAGTTTCTTCATTAGTACAGAAATTGAAGATCCAGAAGATGGTATTATTTTGATGACTCCCAATGATGAGTTGGAAGAGAATCTATACACATTAGAATTTCTTCCGAAG…	1314	Chr09	9030592	9031143
PtrFBX157	Potri.009G132400.1.v4.1	MDDLTDDLLLEILLRLPTAKSAIRCMLVCKRWCSLIPTRSFITRFKTHHTNEKKKKMCDYDAAYQCPLSFFISTEIEDPEDGIILMTPNDELEENLYTLEFLPKKEKFVAVKASCNDLLFCLASDENYTVTNQYICNPFTEKWLLLPPPPKRRSYTPRGESAFSGLVCEPNSPRRDVQGQEYEPRFRVLEFTPISELDAYMDVYCSETGKWNEFILSGRQYDSFLNVVAHDGKLHWYNGSDVVTYDPFDGGQTSFIDGSEIVLSRSDPWINRSECLGVCQGFLRCMRLEYAAVGGDDDNLSVWELKDYESRRMILTRKISFDNMIFKDPDLCHVSMSSMSMFAPEAAAFHPNNKDVVCLFVFPHFILCNIQSGEFEIINPSLYGKEQYAYKVLPIALPW…	409	ATGGCTGACCCTGACGAGGAAGAAGAAGGGAGCTTGGATCAGCTACCAGCAACGGTACTTGAAACCATAGTATCAAAACTCGACGTGGCATCAATCTGCTCCGTTTCTTCCACTTGCAAGACCTTCAACGCTTGTGCTTCTCATATCCTCACTTTCATCCCCAGTTTCGACCTCCTTGATATTGCACCGTCAATTGATTTATTAAGGCCTTTATTGCCTCCAAATCCTTACCTTAAAAGCTTAAAGCTTGATTGTGGTCGGCTTGATGATTCTGCAATTAATGTTGTGGTTCGGGATTCCTTGCATGAGCTTTATTTACATAATTGCGCGGATTTTAGTGGGAAATTGCTTTCTGAGATTGGAGGAAAGTGCGCGGATTTGAGGTATCTGTACTTGGGA…	1935	Chr09	10734121	10735434
PtrFBX158	Potri.009G139500.1.v4.1	MADPDEEEEGSLDQLPATVLETIVSKLDVASICSVSSTCKTFNACASHILTFIPSFDLLDIAPSIDLLRPLLPPNPYLKSLKLDCGRLDDSAINVVVRDSLHELYLHNCADFSGKLLSEIGGKCADLRYLYLGSVAEKRGRAIHISDLEELLRGCTRLEALILMFDVSLFLRHNFALVWALVSEKLTSLEIGYVSSVMVTELVGPSLGPHQSPNHVRPSILPGIQKLCLSVDYITDTMVSTISKGLMSLTHLDLRDAPLIEPTITFDLTNSGLQQINQHGKLKHLSLVRSQEFAITYFRRVNDLGMLLMADKCENMESICLGGFCRVTDTGFKTILHSCSSLYKLQVSYGIHLTDLVFHDISATSLSLIHVSLRWCNLLTNHAIKNLVLNTRLRVLDLR…	645	ATGGCAGAGTGGACCCACCTTCCAAAAGATCTCATAGAACTCATCTCCAAATGCCTAGACACCTCCACAGACCTCCTCCGTTTCCGTTCCGTCTGCAATTCATGGCGATCATCAATCCCTCCGAAATCACCCCGTTTATCATCAAACACCTTCAAGATCCTCCCAAATGACGGTATCTCTCACACCTCTTTTGGGTTTTCTCTGTTCAAGCGAAGTATATTCCTCATTGGGTTGCCGAATTCCCATAACCAGACAGACCTACAAGGCTGGCTTGTCAAAATCGAAGAAGATGTGCCTGGTAAAAAACACTTGTTTGATCCTTTATCACGGTGCAGGTCAACTTCTTTGCATCATAGTCTTCCTCGTGTTTTAGATTTAATGAATTTGAGAATTCGTGAA…	1233	Chr09	11150677	11154375
PtrFBX159	Potri.009G140000.1.v4.1	MAEWTHLPKDLIELISKCLDTSTDLLRFRSVCNSWRSSIPPKSPRLSSNTFKILPNDGISHTSFGFSLFKRSIFLIGLPNSHNQTDLQGWLVKIEEDVPGKKHLFDPLSRCRSTSLHHSLPRVLDLMNLRIRELGHEYVLHHVSYKPNSSSFTDAGNLYMEKVVMIWLNCETEFVLLTIHVSGKLAMFKSGDKRWTIINEMPSPFDDVIVYKGRFYAVDNTGRTVVVALDTDLGLVGDPVFGGDKKYLVESKGDLLLVDMYLSIDTDEGLSIGNDVVQDLVQYMSERTVRFKVFKLNEEGKSWIEVKNLEDRVLFLGDDSTFSASASELSGCKGNCIFFEDNFFYSREEGDDGSMIGRDIGVFELESGCIGPLRNFPDYSKMFWPPPDWIASTSLEVQN…	411	ATGGCATTTGAATGCCAAAAGAGCACTGAGGTGTCGAAAAGTCTTGCCATTTGTGTTGAAAAAAGTAATTCCAATACGGAACATCTTGAAATTTCGAAGTCTCCTTTAGACTGTTACCCTAAGAAGGGGATTTTAAGCAGTTTGAGTTCAAAACAGCTTTCTTGTAATGATGTTTTGCTCAATTGTCGCCGGTCAATTACCGACCTTCCTCCGGCATTGATTTCTGAGATTCTTAGTTGCCTTGATCCTCAAGAGCTTGGTATAGTTTCATGTGTATCGAGAGTACTTAATAGTCTTGCAACCGAGAATAGTGTTTGGAAGGAAGTATATGGTGAGAGATGGGGACTCCCTATAGTTCCTGCACCATTGGGTGCAGGGGTTTCAAATGAGAAGTCATGG…	1632	Chr09	11184329	11188297
PtrFBX160	Potri.009G157900.2.v4.1	MAFECQKSTEVSKSLAICVEKSNSNTEHLEISKSPLDCYPKKGILSSLSSKQLSCNDVLLNCRRSITDLPPALISEILSCLDPQELGIVSCVSRVLNSLATENSVWKEVYGERWGLPIVPAPLGAGVSNEKSWKELFVEREYRSKIFLSRYSIDTLHGHTEAVRTVSLLASAKLIFTSGYDMIVRMWDMEDGLYIASSRPLGCTIRAVAADTKLLVAGGTDGFIQGWRAVEGLKHLFDLKGSEVPNTEFRIWEHEGPITSLALDPTRIYSGSWDMTVRIWDRSSLECIKILRHGDWVWSLVPHDTTVASTSGSDVYVWDTNSGTLLTVIHSAHVGNTYSLARSHTEDFIFTGGEDGAMHMFEITGPKPEANVFKVATWMPHSGPVYSLAFEFPWLVSAS…	544	ATGGAACATCTTCCAGTTGAAGTTATTGGGAACATTCTGTCACGGCTAGGAGGTGCTCGAGATGTGGTGATAGCTTCTGCAACATGTCGGAAGTGGCGAGAAGCTTGGCGCAAACATCTTCACACTCTTTCATTTAATTCCAATGATTGCAATGTCTATCAAGATCTCACAACTAGCCGACTACAGATACTGATAACTCAGACAATATTTCAAACCACTGGGTTACAAGGCTTGTCGATTTTGATGGATGATGTTGATGAGTTCTCTGCTTCAACAGTTATTGCTTGGCTTATGTACACCAGGGAAACCTTGCACCGATTGATTTATAATGTTCGGACTAATCCGAATGTTAATATTCTTGAGATTTGTGGCAGGCAGAAGATGGAAATGTTGGAACTG…	1260	Chr09	12243258	12245742
PtrFBX161	Potri.009G164200.4.v4.1	MEHLPVEVIGNILSRLGGARDVVIASATCRKWREAWRKHLHTLSFNSNDCNVYQDLTTSRLQILITQTIFQTTGLQGLSILMDDVDEFSASTVIAWLMYTRETLHRLIYNVRTNPNVNILEICGRQKMEMLELSHNSITGVEPNFQRFPCLKSLSLSYVSISALDLNLLLTACPKIETLELINPEIAMSDAQVTVELSSPTLKRVYVEAISLDKFILEADSIECLHLKDCALELFELIGKGTLKHFKIDDVSVIHLDIGDTVDNLEIIDVSNFTIMWPKFYQMISKSSKLTKLRLWDVVFDDEDEIVDLETIAVCFPHLIHLALSYDLRDGVVNYGLQGSSHLENVFVLELGWTIINDLFSHWVEGLLKLCPNLRKLVIHGVVSEAKSHEECQMLANFT…	420	ATGGGGATTTTACATTATGTAGAGAACAAAATGCATGAAAGTAAAGAATACTTTATGCAGCCTCTGCAAATTCTGTATGCTTTTTTTTCTCATCTTGGTTCCAAAAATAGATATACAATCCGAGAGGTGGAACCAGGGCCACCTCATGAGGCTCTATTTTTTGTCCTGGCTTACCTCGATGTATTTGACCTTCTTGTCATGAGTGAAGTTTGCATGCCACTCAGAGATGCAGTGAGCAAAGATGTATTACCGTGGCGGGATATCATCATTGAAAGGCCTTTGAACTCGAGATTGTCTGATGAGATTCTGGTGCAAATCACTTCGAAGGCACATGGCAGACTCAGAACTTTGGCTCTCATAAACTGTTTCAAGATCACAGATGATGGCCTTCAAACTGTC…	1023	Chr09	12561916	12564274
PtrFBX162	Potri.010G004500.3.v4.1	MHQPIIPGLPDDLALRCLAKVSHGYHGLLESVSKRWRDMIRSADYARYRAKQGCCGDWLFVLTEQSNNHWVAFDPEADRWHPLPKVSGDCADRQHFGFSCVCVYNRLLVIGGSYAPLDSSVLIQRPLITDNVLQFDPFKKQWTSVARMRTPRSHFACSVIAGKVYVAGGRNLSCTKGLALAEVYDPLTDKWEELPPMPAPLMDCLGLSYKGKFHVLSDQVGLSETNITHVFNPSINTWCTMEDIWPFSRAMQFAVQVMCDGRVYTVVDWGESLIKTRDSEGGEWYTVGSVPSVILTNHTRALEAFSYGFASLRDELYILGGKVLKWEEAGAGRFDIVRLDLVRFCNPVARPLKWKETRPMCGPACGSILGCASLEEESCSPPS*	384	ATGCATCAACCCATCATACCTGGTTTGCCGGATGACTTGGCCTTGCGGTGTCTGGCAAAGGTATCTCATGGGTACCATGGACTTCTTGAATCTGTCTCCAAGAGATGGAGGGATATGATTCGCAGCGCTGATTATGCCCGCTATAGAGCGAAGCAAGGATGTTGTGGTGATTGGCTGTTTGTTCTTACTGAGCAGTCTAACAACCACTGGGTTGCCTTTGATCCTGAAGCTGACAGGTGGCATCCCCTGCCAAAGGTTTCTGGGGATTGTGCTGACCGTCAGCATTTTGGATTTTCCTGCGTTTGTGTTTATAATCGACTCTTAGTCATTGGGGGCTCCTATGCACCACTGGATTCGTCAGTTCTAATTCAAAGACCTTTAATAACAGATAATGTTCTC…	1152	Chr10	401087	404354
PtrFBX163	Potri.010G004500.4.v4.1	MNPSIDFLESMHQPIIPGLPDDLALRCLAKVSHGYHGLLESVSKRWRDMIRSADYARYRAKQGCCGDWLFVLTEQSNNHWVAFDPEADRWHPLPKVSGDCADRQHFGFSCVCVYNRLLVIGGSYAPLDSSVLIQRPLITDNVLQFDPFKKQWTSVARMRTPRSHFACSVIAGKVYVAGGRNLSCTKGLALAEVYDPLTDKYVHLHNCNIYL*	212	ATGAACCCATCTATTGATTTTTTAGAATCTATGCATCAACCCATCATACCTGGTTTGCCGGATGACTTGGCCTTGCGGTGTCTGGCAAAGGTATCTCATGGGTACCATGGACTTCTTGAATCTGTCTCCAAGAGATGGAGGGATATGATTCGCAGCGCTGATTATGCCCGCTATAGAGCGAAGCAAGGATGTTGTGGTGATTGGCTGTTTGTTCTTACTGAGCAGTCTAACAACCACTGGGTTGCCTTTGATCCTGAAGCTGACAGGTGGCATCCCCTGCCAAAGGTTTCTGGGGATTGTGCTGACCGTCAGCATTTTGGATTTTCCTGCGTTTGTGTTTATAATCGACTCTTAGTCATTGGGGGCTCCTATGCACCACTGGATTCGTCAGTTCTAATT…	636	Chr10	401087	404354
PtrFBX164	Potri.010G031000.2.v4.1	MPALKSIINRSTSHRVVQYSSAPELNLFAAGGAAETASCWANLPQELLREVLVRIEESESSWPPRKNVVACAGVCRSWRHITKDLVKVPELSGKITFPISVKQPGPREQLLQCFIKRCRSTQTYRLYLSLNNALTEDGKFLLAARKCRRPTCTDYIISLDTDDMSKGSNTYAGKLRSNFLGTKFTVFDGQPPHAGAKMTKSYSSRLVNLKQVSPRVPTGNYPVANISYELNVLGSRGPRRMHCIMDAIPAAAIEPGGVAPTQTEFYHHSADFFPSLLFFRSKSNRVERVESFQSGPLSSQREGALVLRNKAPRWHEQLQCWCLNFHGRVTVASVKNFQLVASQENGPAGPEHENIILQFGKVGKDLFTMDYRYPISAFQAFAICLSSFDTKIACE*	396	ATGCCAGCGCTTAAGAGTATAATTAACAGGTCAACATCACACAGGGTGGTCCAGTACAGCTCAGCACCGGAGCTGAACCTTTTTGCCGCTGGCGGTGCTGCAGAGACTGCTTCATGTTGGGCTAATTTGCCACAAGAGTTGTTAAGAGAAGTGCTTGTTAGAATAGAAGAATCAGAGAGTAGTTGGCCACCAAGAAAAAATGTGGTGGCTTGTGCAGGTGTTTGTAGGAGTTGGAGACATATAACTAAAGATTTAGTTAAAGTCCCTGAACTTTCTGGCAAAATCACTTTTCCGATCTCTGTCAAGCAGCCTGGTCCAAGGGAACAACTCCTCCAGTGCTTCATAAAGCGTTGCAGGTCCACTCAAACGTACCGTCTCTATCTCAGTTTAAATAATGCA…	1188	Chr10	4575422	4579472
PtrFBX165	Potri.010G042900.1.v4.1	MEVTGDNLLTPEDSNQIHGDILESIFNHVPLVDLVPASYVTKSWKLAVSTSLQGVGGRRRRCPNRIKPWLLIYTQNTRFPHSTTAHAYDPRSHVWIEIHEPSIKFISALRSSHSTLLYMLSPSSLSLSYDPLHLTWHHIKAPLIWRIDPIVAMVGKRVIIAGGTCDFEDDPLAVEMYDLETCKWEMCESMPAILRESASSTWLSIAVNSNKNKMYVVEKSTGVAYSFDPSIKAWQGPYHLRPPQTTSTISHCFIGFANHDRLIFVGIIGDDIKSIKLWEVDGESLEVFREIGEMPKQLVERMKVVSSEDDAENTIYFGMPTPSSIGVSLMDDLVYIYISSVGGAIIMCELSGDHSGACSWTSVKNITGIDIDRCKLTQGTVLGCSRVGLDDLDKALRES…	409	ATGGAGGTCACCGGGGATAATTTACTAACACCAGAAGATTCAAATCAAATCCATGGAGACATCTTGGAGTCAATATTCAATCACGTCCCTCTCGTAGATCTCGTTCCTGCCAGTTACGTGACCAAGTCCTGGAAACTTGCAGTTTCCACTTCTCTGCAGGGAGTTGGTGGTCGTCGTCGTCGTTGCCCCAACAGAATCAAACCATGGCTCCTAATCTACACCCAGAACACGAGGTTTCCTCACTCAACAACAGCACACGCTTACGATCCACGTTCACACGTTTGGATCGAAATCCATGAGCCATCTATCAAGTTCATCTCAGCCCTCCGATCATCTCACTCCACTCTCCTCTACATGCTTTCACCTTCCAGCCTTTCTTTGTCTTATGACCCTCTCCAC…	1227	Chr10	7377496	7379054
PtrFBX166	Potri.010G045300.3.v4.1	MKQSTWPGRSDGSRFKSLPIKHQFHQSEFKSTSKFWSASLASRQIRSSDGDFSKLPFDILTKIAASFTLPNLQAASLVCKSWSEGLRPLREAMLFLKWGKRFKHGRGGVRPNLSKALESFLKGAARGSTLAMVDAGLLYWEIGDKDKAIALYEKAAKLGDRSGQCNLGLAYLQAEPSKRKEAVKWLFQASKSGHVRAQYQFALCLHQGSGVNCNLQEAARWYLKAAEGGYVRAMYNVALCYSVGEGLAQSHRLARKWMKRAADRGHSKAQFEHGLGLFSEGEQLKAVVYLELATRAGETAAAHVKNVILQQLSATSRDRVMNLADNWRALPSSR*	335	ATGAAGCAGAGTACCTGGCCTGGTCGATCAGACGGCTCTCGTTTCAAATCGCTCCCGATCAAACACCAATTCCATCAATCAGAGTTCAAATCTACCTCCAAATTCTGGTCAGCATCATTAGCTTCTCGGCAAATAAGATCATCAGATGGTGATTTCTCGAAACTTCCCTTCGATATACTAACCAAAATAGCGGCATCGTTCACGCTGCCTAATTTGCAAGCGGCGTCGTTGGTGTGCAAGTCATGGAGCGAAGGGCTTCGGCCGTTGAGAGAAGCGATGTTGTTCTTAAAATGGGGAAAGCGGTTCAAGCATGGGCGAGGAGGTGTGCGCCCTAATTTGAGCAAGGCTCTCGAATCCTTTTTAAAAGGTGCGGCTCGTGGGTCCACCCTCGCTATGGTT…	1005	Chr10	7615246	7618870
PtrFBX167	Potri.010G054600.1.v4.1	MALNFSHRPLFPRLSEDNLVSPMRISIQEKVEDCFDYGRDRSGSQESVHKDILDLLPSDPFGMDISTTFTAVTGWLEDLEVDYGGYGRDRVSTRDGNYQLFADLNFICNNAMWFQQFPGNMGFDLSNVVGGYGDERSEANEVGNAPHQEAPGSDCDMEDVLSPGNEIIDNETVGVVDESSGEFQNGHLVCSEGDKEAPHAAFAFALGYLGVRDLLVVETVCRSLRSTVQSDPLLWRSIHIDQPLNEKITDDVLLQLTNRAQGNLQCLSLVECPRITDDGLKHVLENNPRLTKLSVPACTRLSIEGIVTSLKAFKATGTHGVKHLRIGGLYGVTQKHFEELMFLLGPDSHIQQNAHKPHFYHRGNLYLSCEDDRAIDIEMCPRCQNLRLIYDCPVEGCQG…	450	ATGGCGTTGAATTTTTCGCATAGACCCCTCTTTCCTCGTCTATCTGAGGATAATTTGGTTTCACCGATGAGGATTTCGATACAGGAGAAAGTGGAGGATTGTTTTGATTATGGAAGGGATAGGAGTGGCTCACAGGAGTCTGTGCATAAGGATATTCTTGATCTTTTGCCTTCCGATCCCTTTGGCATGGATATAAGTACGACATTTACTGCTGTTACGGGGTGGCTTGAGGATCTGGAGGTGGATTATGGTGGTTATGGTAGGGATCGGGTTTCCACGAGAGATGGAAATTACCAGTTGTTTGCTGACTTGAATTTTATTTGCAATAATGCCATGTGGTTTCAACAATTTCCTGGGAACATGGGGTTCGATTTATCTAACGTAGTGGGTGGGTATGGT…	1350	Chr10	8480164	8484586
PtrFBX168	Potri.010G059200.1.v4.1	MSGFTSKKRFLDTSMSFCTLITHENHQVYSKSNLLLASRGSDDIDSSILPGLPDDVAKYCLALVPRRYLPAMGAVCKKWRSFLKTKEFITVRKLAGLLEEWLFVLTMDSEGKESHWVVLDCLGLKRQLLPPMPGSTKAGFGVVVLNGKLLVMAGYSVIEGTGTASADVYEYDCYLNSWSKLSSMNVARYDFACAEVNGKVYAAGGYGTDRDSLSSVEMYDPETDRWTLIESLRRPRWGCFACGFEGKLYVMGGRSTFTIGNSRFVEVYNPEKHTWCEMKNGRVMVTAHAVLGKKLFCMEWKNQRKLSIFNPEDSSWKTVAVPLTGNSIIDFRFGILDGKLLLFSLEEEPGYRTLLYDPNASPGSEWCTSEIKPSARCLCCVTIKA*	386	ATGTCTGGTTTTACGAGTAAGAAGAGATTCTTAGACACAAGCATGTCTTTCTGCACTTTGATTACACATGAAAATCATCAAGTGTATTCAAAAAGCAACCTTCTACTAGCTTCGCGGGGTTCTGATGATATTGATAGCTCCATTCTACCTGGATTGCCTGATGATGTGGCAAAGTATTGCCTTGCACTTGTTCCTCGCCGCTACCTCCCAGCTATGGGTGCTGTTTGCAAGAAATGGAGGTCGTTTCTTAAAACCAAAGAGTTCATCACTGTGCGAAAATTAGCTGGCTTGCTTGAAGAATGGCTTTTTGTACTAACTATGGATTCTGAAGGAAAAGAAAGCCACTGGGTGGTTTTGGATTGTTTGGGACTCAAACGTCAGCTTCTTCCACCTATGCCT…	1158	Chr10	8800613	8803958
PtrFBX169	Potri.010G060800.1.v4.1	MEEGLALVVERKGKKRKRKKMREDRGRPFCQDPLDVLGRDLMLRVLNNLDARSLALCLVVSRTWNRVASSDLLWTSKCEELWCGKAHIPRLSLVRGISKLDAYSLSVMDGKRNRIMRDDLCDHVWEFHFTKAAPEYWRNLDPYWKGNGPPMHRYFHPDGSQTADPGDKVWGGHESCYSIVTSIIGEGKIREHYVRINRWRPLAVSRKQDWSWEMTNNLFCYSSIPDAYKEGGTGPLFLVM*	241	ATGGAAGAGGGTTTAGCTTTAGTAGTGGAGAGGAAAGGAAAGAAAAGGAAAAGAAAGAAGATGAGGGAGGATCGAGGTCGTCCCTTTTGTCAAGACCCTTTGGATGTGCTTGGTAGGGACTTGATGTTGAGGGTTTTGAACAACCTTGACGCACGCAGCTTGGCACTATGTCTCGTCGTTTCTCGTACCTGGAACCGTGTTGCTTCTAGTGATCTTCTCTGGACCTCCAAGTGTGAGGAATTGTGGTGTGGGAAGGCACACATACCGCGCTTGTCTCTTGTCCGGGGAATTTCTAAGTTGGATGCTTATTCACTATCTGTTATGGATGGCAAACGCAATCGTATCATGAGGGATGATCTATGTGATCACGTTTGGGAGTTTCACTTTACCAAGGCAGCT…	723	Chr10	8949798	8954097
PtrFBX170	Potri.010G061000.2.v4.1	MEEGLALVVERKGKKRKRKKMREDRGRPFCQDPLDGLGRDLMLRVLNNFDARSLALCLVVSRTWNRVASSDLLWTSKPKTCLKIEIVKMTRGGAIQLHDLLHKEWCLSSLKL*	113	ATGGAAGAGGGCTTAGCTTTAGTAGTGGAGAGGAAAGGAAAGAAAAGGAAAAGAAAGAAGATGAGGGAGGATCGAGGTCGTCCCTTTTGTCAAGACCCTTTGGATGGGCTTGGTAGGGACTTGATGTTGAGGGTTTTAAACAACTTTGACGCACGCAGCTTGGCACTATGTCTCGTCGTTTCTCGTACCTGGAACCGTGTTGCTTCTAGTGATCTTCTTTGGACCTCCAAGCCGAAGACTTGTTTGAAGATCGAGATAGTGAAGATGACTAGGGGCGGAGCGATCCAGCTCCACGATCTGCTTCACAAGGAATGGTGCCTTTCCTCTCTCAAACTTTAA	339	Chr10	8957841	8960219
PtrFBX171	Potri.010G105700.11.v4.1	MSKPQEEEKEEEEEEFQSSGKRLKCTKSLKEDEMESEVSLMEDTRGGLFFHPTTPVSFVVSDALELDFPIIYVNKVFEIFTGYHAHEVLGRNCRFLQYRDPRAQRRHPLVDPAVVSEIRRCLEEGMEFQGELLNFRKDGTPLVNRLRLVPIHDDDGIITQVIGIQVFSEAKIDLNHVSYPVYKETCNQRSDHSANYSPRHGQSPFTQHQEICGILQLSDEVLAHNILSRLTPRDVASIGSVCRRIRQLTKNEQVRKMVCQNAWGREVTGALELMTKKLGWGRLARELTTLEAVCWRKVTVGGAVEPSRCNFSACAVGNRLVLFGGEGVNMQPMDDTFVLNLDAANPVWQRISVKSSPPGRWGHTLSCLNGSWLVLFGGCGRQGLLNDVFVMDLDAKQPT…	628	ATGTCAAAACCACAAGAAGAAGAAAAGGAGGAAGAAGAAGAAGAGTTTCAAAGCTCAGGAAAAAGGCTGAAATGCACCAAATCCCTTAAAGAAGATGAAATGGAAAGCGAGGTTTCATTAATGGAGGATACAAGAGGAGGGTTGTTTTTCCACCCAACGACACCCGTATCTTTTGTGGTTTCAGATGCCTTAGAGCTTGATTTTCCTATCATTTATGTCAACAAGGTCTTCGAGATCTTCACTGGCTACCATGCTCACGAGGTCCTCGGTCGTAACTGTCGGTTCTTACAATACAGGGATCCCCGTGCTCAAAGAAGGCATCCTTTAGTAGACCCTGCTGTTGTTTCTGAAATCAGAAGATGTCTCGAGGAAGGGATGGAATTCCAAGGTGAACTTCTA…	1884	Chr10	12584169	12589337
PtrFBX172	Potri.010G108600.1.v4.1	MGILHYVENKMHESKEYFMQPLQILYAFFSHLGSKNRYTIREVEPGPPHEALFFVLAYLDVFDLLVMSEVCMPLRDAVSKDVLPWRDIIIERPLNSRLSDEILVQITSKAHGRLRTLALINCFKITDDGLQTVIEKNHLISKLHVPGCSGLTPEGIIRTVKTLSQHHNSLESLQINGIHNLKKEHLETISSHLQMNPPHQKPQPILYHHHSSSLTSRNEESSRMIDVDICPKCNEVRTVFDCPRATSKSGREHSFTHCRGCYFCISRCEECGQCVDDEELEETLCFGILCTDCWLLLPKCCFCNQAYCKQHENQRCSLPDSTGFLCDLCNEKLETYGELE*	341	ATGCTGATGTGCAGTGATAGACCAGTGGTTGAGAACTGCATGGTCAACTTCATCACTCGGGCACTCTTTCTTCACCAAGGACCTATTCACAAGTTCCAGCTCTCTACTTCATATTTGCAATGCTGCCCGGATATTGATCAGTGGATACTTTTCCTCTCAAGGAGTGATATTAAAGAGTTGGTGCTTGAATTAGGAGAAGGCGAGTGGTTTAGGGTGCCATCATGTCTTTTCAATTGTAAAAAGTTGACCTGTTTGGAGCTTTTCCGATGTGAATTTGATCCACCTCCTACTTTTAAAGGATTCTTGTGTTTGAGGAGCCTTAGTCTTCATCAAGTTTTGGTTGCTCCTGAGGCAATTGAAAGTCTGATTTCCGGTTGCCCACTTCTGGAAAGTCTTGCA…	852	Chr10	12802420	12804867
PtrFBX173	Potri.010G134200.4.v4.1	MGDVEDPDLISDLPQSILESILTRLPIRDAVRTSILSSKWRYRWTTLTHLVFDDKCIRMCSDRPVVENCMVNFITRALFLHQGPIHKFQLSTSYLQCCPDIDQWILFLSRSDIKELVLELGEGEWFRVPSCLFNCKKLTCLELFRCEFDPPPTFKGFLCLRSLSLHQVLVAPEAIESLISGCPLLESLALSYFDSLALNIRAPNLKYLCLEGEFTDICLENTPLLVAMSVAMYMNDEMAECFEQSSKCNFIKFLGGVPRLERLAGHIYFTKYLSIGDYPGSLAITYSHLKIIELYQVSFEDMKEIRVVLRLIMNSPNLKELRISGSSTAVASVEAPNLEFWAKECPKDCTFKQLKVVKMTDMSGVPHEMEFMKFLLANSPVLETMSITPCVYVMDGRLN…	421	ATGAATTCAAGAGATGGGTTTTTACCTGATGAAGTTATTATTCAAGTTCTCGCTAGATTGCCTGTTAAGTCTTTGTTTAGAGCCAAAACTGTATGCAAACTTTGGTACAAATTATCATCAGATAAGTATTTTGTTCAACTATACAATGAAGTAGCAACTAAGAACTCAATGGTATTGGTAGAGGTTTCAGATTCACCAGAGTTGAAATCTAGCTTAATTTGTGCTGATAATTTAAGGGGTGTATCAGAACTTTCACTGGATTTCTTGAAAGATAGGGTGAAAGTCAGGGCCTCATGTAATGGCTTGTTGTGTTGCTCTAGTATCCCTGATAAGGGTGTTTATTATGTTTGTAATCCGATGACCAGAGAGTTCAGGTTGCTTCCCAGGAGTAGGGAGAGG…	1080	Chr10	14851799	14854379
PtrFBA40	Potri.010G149000.3.v4.1	MNSRDGFLPDEVIIQVLARLPVKSLFRAKTVCKLWYKLSSDKYFVQLYNEVATKNSMVLVEVSDSPELKSSLICADNLRGVSELSLDFLKDRVKVRASCNGLLCCSSIPDKGVYYVCNPMTREFRLLPRSRERPVTRFYPDGEATLVGLGCNLSVQKFNVVLAGYHRTFGHRPDGTFICMVFDSDTNKWRKFVSFQDDRFTLMNRNQVVFVHGSLHWLTSGCSYILSLDLNCDVWRKISLPDEVIYRAGNRAHLVELDGCLSVIQISEAWMKIWAMKDYESEQWHLEDRVSLRCIRGMVPGIFPISQTREYVFLATYKQVLVYQRKSRVWKEMYSVKNSSPLPLWFSAHAFRTSIFLCN*	360	ATGCAAGAAAACGAAAATCCACCATGGTTTATTACAAGGCAAGGTTCCCCTTCAAAACCCCGAGGGAATCAATGCAGTTGCATCGTGAAACTACCGGAGGATGTCATAGCTCACATACTAAGTTATTTACCTGTCAAGAGTCTGTTGCTTTTCAAGTGTGTCTCCAGGCTATGGTGTTCCCTGATTGAGAGTGAATATTTCATCAAACTTCACCTTAGAAACTTTGTCCATGATAGCAGCGGTGCCAAACTTAGCCTCATTCTTCAAGACACATGCTTCTCAACGCCAAAGATCTTTTCAGTTACCCACGTTGGTTCGCAGAATGAATGCGTCGAACTCGGAGGCCCGTTCGGTTACAGGACCAGAATATTGGGGTCTTGCAATGGTTTGCTTTGCGTT…	1293	Chr10	15791301	15792812
PtrFBA41	Potri.010G154500.1.v4.1	MQENENPPWFITRQGSPSKPRGNQCSCIVKLPEDVIAHILSYLPVKSLLLFKCVSRLWCSLIESEYFIKLHLRNFVHDSSGAKLSLILQDTCFSTPKIFSVTHVGSQNECVELGGPFGYRTRILGSCNGLLCVCQSDMEDSVEYKRSGKYYVSPKIALWNPLTKKLHILPFAPIQVTTWSPLYGVLDSLEFQYAFGHDSFNDDYRVLRIVQQNPGMPDPDKFILKAMVYSLKANSWREIVAPGYLHYIVSKESVLVRDAFHWLLIQGHGLDIVAFDIQREEYCTVPLPNLETKSSLYYRNLGVLRQCLSLASSSVHNVEIWVMKEYGMKDSWVKLFLLEQSSSLCYSTVPYDLAPLAYVKDNNDDHKVLLKGLPDQSLIWYDLKLKTYEHVQIHGAPWL…	431	ATGTCGAAAATTCCACACGAAATCATAACCGATATTTTCCAACAACTTCCCGTCAAATCTCTCCTCCGGTTCAGATCTCTATCAAAGCCGATTTGCTCCTTAATCGACGGCCCAGATTTCATCAAGTTCCATCTATACCATTCCATCACCGCTAAATCGAATCACAGTGTCATCCTCAAAGAATGGGATCTTTTCACTGTCGATTTTGACACCCTTTCAGACGCTGTGGAGGTTAAGCACCACCCCCTTTACGCCGCTGGGGGCACGGAGGTGATTGGTTCGGTTAATGGGTTGGTGTTTTTGAGACATTCGGAGAGGAATCTTGCGGTGTATAATTTGTCTACGAGGGAGTGGAAGAAATGTTTCGTGGTAGAAATTAAGCCTCCCAGAAGAGATTTG…	1260	Chr10	16225346	16225346
PtrFBA42	Potri.010G154700.1.v4.1	MSKIPHEIITDIFQQLPVKSLLRFRSLSKPICSLIDGPDFIKFHLYHSITAKSNHSVILKEWDLFTVDFDTLSDAVEVKHHPLYAAGGTEVIGSVNGLVFLRHSERNLAVYNLSTREWKKCFVVEIKPPRRDLITGYVYYGFGYDSVGDDYKVVRMAQFVREDEGGGGGGGYGDGGGGLGCEYEVRVYSLKNDKWKKIEDLPICLKLLSKQFFHVLHRRGYGVFAGHALHWIIPQRRQLGIRDCVLGFDIRNDKFFELPQPNYESKGMSFQVDVGVLEGNLCVMCNYEYVCVDVWVMREYGMKESWCKMFSVQGIKWIGAFMFLRPLIYSKDGGKVLLEVNDEKLVWYDWKNKHAKVVKIRGGPNSYGSEMYVESLVRINDGDRNGWKKQQEIDEEEEK…	420	ATGGCTGAAAGTGTGAAAAAGAATCGTGTTCCAGAAGATGTGTTGATAGATATTCTCACAGCATTACCTATCAAATCCTTATTAAGATTCAGATCTTTATCAAAATCATGGAACTCCCACATCAGTGACAAAGACTTCATCAGTGCCTATTTGGCCCAACCCAAACCATCGCTTCTCCTTCGTCGATGGCAAAATCGTCAAGAATCCTACTCTCTGCATCTCGATAATGAATCTTTAGATAGGAGCTTACAGTTCCAGAACTTGCCCTTTCGGTGTGAAGCTGATTGTTTTGATATAATAGGTTATTGCAATGGAGTTGTATGTCTTTCAGATATTCACCAAGGTCGCACTACGAGTCTTATTCTGTGGAATCCATCAATTAGAAAACATTTGAATCTA…	411	Chr10	16232489	16234881
PtrFBX174	Potri.010G192900.2.v4.1	MEEIQNRKMNNLNCSGGGVGGGMSDVVLECVMPYIHDPRDRDAVSLVCRRWYELDALTRKHVTIALCYSTSPDRLQRRFKHLESLKMKGKPRAAMFFNLIPDDWGGFVTPWVNEIAESFNCLKSLHFRRMIVKDSDLELLASSRGKVLQVLKLDKCSGFSTDGLSHIGRSCRQLRTLFLEESAIAYEKDGDWLHELATNNTVLETLNFYMTDLTKVRLEDLELLAKNCRSLVSVKISDCEILELVGFFRAASAIEEFCGGSFNEPDQPGKYSAVVFPPKLCRLGLSYMEKNVMSIVFPFASLLKKLDLLYVLLGTEDHCVLVQRCPNLEVLETRNVIGDRGLEALARSCKRLKRLRIERGADEQEMEDVDGRVSQRGLIALAQGCLELEYIAVYVSDIS…	606	ATGGAAGAAATTCAGAACAGAAAAATGAATAACTTGAATTGTAGCGGAGGCGGGGTTGGAGGAGGGATGTCCGACGTCGTACTAGAATGCGTGATGCCATACATACACGACCCGCGGGACCGCGACGCTGTTTCGTTAGTTTGCCGGAGATGGTACGAGCTAGATGCGCTAACACGAAAGCACGTGACAATAGCTTTATGTTACAGTACAAGTCCAGATCGATTACAACGTCGTTTTAAGCACCTCGAATCATTAAAGATGAAAGGGAAGCCACGGGCTGCTATGTTTTTTAATCTGATACCGGACGATTGGGGAGGGTTTGTGACTCCATGGGTTAATGAAATAGCGGAGAGTTTTAATTGCTTGAAATCGCTTCATTTTAGGAGGATGATTGTTAAA…	1818	Chr10	18768335	18775190
PtrFBX175	Potri.010G207401.1.v4.1	MAESVKKNRVPEDVLIDILTALPIKSLLRFRSLSKSWNSHISDKDFISAYLAQPKPSLLLRRWQNRQESYSLHLDNESLDRSLQFQNLPFRCEADCFDIIGYCNGVVCLSDIHQGRTTSLILWNPSIRKHLNLALP*	137	ATGAAAAAGGATGGCGGTCTTCCAGAAGATTTGTTGATCACGATTCTCATGGCATTACCTGCCAAATGTTTAGTGAGATTCAGGTCTGTATCAAAGTATTGGAACTCTCTCATCACTGGCGCTGAATTTATCAGTATCCATTTGGCCCAGGCAAAGCCATTGCTTCTCTTTCATCACCACAACCAGTCTTACTCTCTGCGTTTGGATAATGAGTCTTTAGACATGTGGTCAAACTCAGAGTTCGAGTTGCCTTCTAAAAGAGAAGATGATGACTTCCAAATAATTGGTTCTTGTAATGGAGTTATATGTCTTTTAAATAGTCCGCAAGATCATGGTCACAGCATAATTTTGTGGAATCCATCAATTGGAAAATCTTTGAATCTTGTACTGCCAAGGTTA…	1146	Chr10	19754854	19756918
PtrFBA43	Potri.010G207500.1.v4.1	MKKDGGLPEDLLITILMALPAKCLVRFRSVSKYWNSLITGAEFISIHLAQAKPLLLFHHHNQSYSLRLDNESLDMWSNSEFELPSKREDDDFQIIGSCNGVICLLNSPQDHGHSIILWNPSIGKSLNLVLPRLSDPFHGIFGFGFNRQSNDYKFVRVATPHYPVGCQVYSVKERSWKAIDVSPALGYINPIPSVLWGRSSSYNYAFLNGVLHWLVDREEFGSRFVLSFDLRNDSFGKMMLSPYLASKLDEWMAILVYDNSVSLFLNDLDTKYIEIWALKKYDAMKLWARKLRIKAVGIGLAMVCRKNGEILMTRYPSDEVVSCDPQRNEIHDLQNLGLSDYADSYVESLALLDELKEETEKENVEITHSATFAIPSFKCIH*	382	ATGACTACTTTCTTCATGGCTGAGACAAGCACTAGTACTACAAGCAGCAACATTGGATCGTCGTCGCCAATTGTTAAGCTAGCTCAAGACCATCTCTTCACAATCTTGCTTCTGCTTCCTATAGATTCACTCATCTCCTTTGCCAGGACTTGCAAAAGGTTCAGGTCCTTAACAAGTTCTGATACACTGTGGGAGTCCATATGCAGGAGGGAGTGGGGGTCCACATCAGTGGATGCCCTCAAGTCTTCTATCAATACCAAAAACAATCAGCAGTTGCCATGGATGAGGCTATACAAGCAGGTGTCTCAGCTTGACTCAGTTTCCTGCCATAAACTGTCCGACCCAGATAGTGAATTGATGCTCCCAACTCCCAGGGCTTCTCACTGTCTTAACTTTGTA…	1425	Chr10	19753284	19754429
PtrFBA44	Potri.010G224400.1.v4.1	MESHDFSSDIIYEILTRSSMETVGRCRLLSKECNSITYDSIFTNLHSHRTNTISGYFMQSMMSNRFYSSFVSIDSTTWRSYPKLSLNFLPDRVEIQGSTNQGILLCRTHHPRYYVCKPTTKQWRRIPNPKTRYHTIATGMIVIRSNPLHYKIARFSQPKTRCHDKEFFQYYWVRCELFDSKTWTWKQLDEVKLQNHESLSRKPAVSVSGSLHWLTWVENNIFAFHVSKESYSMFSLPLSVSQDNKGKDIELVEYMGKLAVTCIGKDESSMELWVMENYGKTEWNKRYKINIEALRRKEPDTRPAAFYNADIVLMKEYDHRVTFFNFKNGSFDRLSLENNVNRGCFRFQSDFEPSDLTGGFALKHPQGKRGRSKSKRRKSLTKYSIGQLGFRQLFALTTS…	419	ATGGAGTCTCATGATTTTAGCTCAGATATCATCTATGAGATTCTAACTCGTTCATCCATGGAAACTGTAGGAAGATGCAGACTTCTTTCCAAGGAATGCAACAGTATCACCTATGACTCTATTTTCACCAATCTTCATAGCCATAGAACAAACACTATATCCGGTTATTTCATGCAAAGCATGATGAGCAACAGATTTTATTCCTCCTTTGTGTCCATTGACAGTACTACTTGGAGGTCCTATCCTAAACTGTCCCTCAATTTCTTACCTGACAGAGTGGAGATTCAGGGATCAACAAACCAAGGTATTTTGCTTTGTCGAACTCATCATCCACGATATTATGTGTGCAAGCCCACCACCAAACAATGGCGAAGAATCCCGAATCCGAAGACCCGATAC…	1257	Chr10	20838417	20839814
PtrFBX176	Potri.010G252200.1.v4.1	MTTFFMAETSTSTTSSNIGSSSPIVKLAQDHLFTILLLLPIDSLISFARTCKRFRSLTSSDTLWESICRREWGSTSVDALKSSINTKNNQQLPWMRLYKQVSQLDSVSCHKLSDPDSELMLPTPRASHCLNFVSDCLVLFGGGCEGGRDLDDTWVAYIGNDFQRMLKWQKVNSGIPNGRFGHACIVIGDYLVLFGGINDRGIRQNDTWVGKVVLSENLGITLSWRLLDVRSIAPPPRGAHAACCIDKSTMVIHGGIGLYGLRMGDTWILELSENFCSGTWRELVTHPSPPARSGHTLTCIEGTGIVLFGGRGSGYDVLHDVWLLQVSEVELKWIQILYNLQDIPAGVSLPRVGHSATLILGGRLLIYGGEDSQRHRKDDFWVLDVSKIPSNKAQSPLNS…	475	ATGGGAGACTGTATAGGGAGAAAACAGCAAAACATTTCAATGGATCGAAACCTGTCTTCTGGGCCATCTGGAAGAACAGGGCAGGCAATAATGATCATGGATGAAAAGGATATCATGATCGAAATACTTCATCGACTACCCTTAAAGTCGTTGTTGATATCCAAATGCGTGTGCAGATTGTGGAACCATCTCATCTCAGATCCTATATTCATATCCAATTATTCGCGTAGAAACCCACAACATCATGTCTCTGGTTTCTTCTTACAAAAATTCTTGTTTCTTGAACAGTACTCGAAACTTGAGTTCATTACATGTGAAGGACAGGATGATGCTGCTCCTGAGCCATCTCTTTGTTTCATTGAAGATGATCAAGGTGTTTGTATACAACATTCCTGCAAT…	1221	Chr10	22375150	22378832
PtrFBA45	Potri.010G254000.1.v4.1	MGDCIGRKQQNISMDRNLSSGPSGRTGQAIMIMDEKDIMIEILHRLPLKSLLISKCVCRLWNHLISDPIFISNYSRRNPQHHVSGFFLQKFLFLEQYSKLEFITCEGQDDAAPEPSLCFIEDDQGVCIQHSCNGLLLCSSFRCHEDDRKYYICKPTTKQYHQLPKPGCKIVFGINIAYDPTISPHYKIICVCDSNAIKMYDSAIGSWRVSGNHQVFSHVLLFNRGVFLNRALHWISRGALALRFDIEQERMLTMPMPPIPEGRSERRLGYFGESGGHLCLIEIYGPITTCFDVMRMESDYSGWSVRYRVDLSRIASSFPSMARNNVQDIHRYLFSILHLADRSQVGEDESSMWLHIPGTFISYNLKDGKWSKLQSILHQINKIEEGMGLWHSWEGVHPY…	407	ATGGATGATTCTGGTGGGAAAAGCATAAACGATTTACCCGATGCTCTTCTTCAACACATACTGTCCTTCCTTGAAACAAAAGATGCTGTTAGAACAAGCATATTGTCTAGGAAGTGGGAGCATCTGTGGAAGTCCCTTTCCAATCTTGAGTTTCATCAATGTTATTTTAAGGCTAAGAGAAAGATTTTCATGAATTCTGTGGAGAGAGTGCTTCTTCTACGGGACTCCTCTAATATAGAAAAATTCACTCTTTCATGTGGAATTGATGATGCGACTCGAACTCGAACTTGGGTTTCTGCTGCAGTAAATCGTAATGTTAAAGAGTTATGTGTCAACTTTTACGAGGGGGAAGAATCAGAATCGTTCGTTTTCCCCCTATGCTTATTTACTTGTGCAACA…	1170	Chr10	22472077	22473438
PtrFBX177	Potri.011G000700.1.v4.1	MDGEINTSELSIAAEAVEAAARGENDFSLVHLNADLLINILVRLPPEKSVFCSKLVSKGWCSILENPYFVSRFISHHINDKLRNHYSSYAAAYHKYPPFFFISRYNDPRLCFFATGADQEESPKEFTLEFLPQENDINLIVSVKASCNDLLFCIAKNSDYVITHYYICNPFTRQWSVLPPPLIRTTTKRIYFGLVCQPNYQRWIQGQQYESRFRLVRFIEVEEHHVAVDLYCSETGQWNESFLVGAQYDFIFTNVLAHDGKLHWYNGRDVVAYDPFNDGQTIFIDGSQFKGRTPLPDVILNNPDRLILRVVNFRLGECRGLLRFMQIITNSYRSDSNDHLSVWELKDNETRGFSLVHVISFDNMFSKEPWVRDFVKSENRVNARALAFHPENKNVVYLG…	459	ATGGATGGAGAAATAAATACATCAGAATTATCCATAGCGGCAGAAGCAGTAGAAGCAGCAGCAAGAGGAGAAAACGATTTCTCTCTTGTCCATCTGAATGCCGATCTGTTGATCAACATTCTTGTTCGACTTCCACCAGAAAAATCAGTCTTTTGTTCCAAGTTGGTCTCCAAAGGTTGGTGTTCTATACTAGAGAATCCCTATTTTGTTTCCAGGTTTATATCGCACCATATCAATGACAAGCTGAGAAACCATTATTCTTCTTATGCCGCTGCATACCACAAATACCCCCCTTTCTTCTTTATTAGTAGATACAACGATCCAAGGCTTTGTTTTTTCGCAACTGGTGCTGATCAGGAGGAATCCCCCAAGGAATTCACGTTAGAATTTCTTCCACAG…	1377	Chr11	46280	47656
PtrFBX178	Potri.011G004800.2.v4.1	MAGDDEKPSRSRSRSRSRERTLVSCCSNKRTRRDIPSSSEQSRLSLNDLQPLLIEILHRLPSTQSAFLCKCVCKKWYSLISSPYFAGRFITHHLNLHYKQNPSALLISYWSKPSWNVLFTFSDEPMFKFRGFELSYLPERNGCVRVSAIVNDLMLCCVAKIEIGMLQYYICNPFTMQWIALPLLEADYMNDYKVGFVCEPYYFEDSQGESFINSKYRFRVVHFTRVESTQIVMKTYCSETKKWYRSVLEGSEFWWITDVVAHNGKLVWCNREHIFAYDPFNPELFTSINCSYMQTRLLPAMGKCFGVRQGFLCLMELVGVGIDRTFHIWKLKDYNNGEWSLEDHVSLNAMIPESSLVQEIVDGSENKLKPLGFHPSDGNIVYLHFQTYVISFNTRTKEL…	440	ATGGCCGGTGATGATGAGAAGCCAAGCAGAAGCAGAAGCAGAAGCAGAAGCAGAGAGCGAACACTTGTGTCATGCTGCTCCAACAAAAGAACAAGGAGAGATATCCCATCTTCATCAGAACAGTCCCGTTTATCTCTTAATGATCTGCAACCTCTCTTGATTGAAATTCTTCATAGGCTACCCTCCACTCAATCTGCGTTTCTGTGCAAGTGTGTATGCAAAAAATGGTATTCTCTAATATCTTCTCCTTATTTTGCTGGTCGATTTATAACCCACCATCTAAATCTTCATTACAAGCAAAACCCTTCTGCTCTTCTCATCAGTTACTGGAGTAAACCCAGTTGGAATGTCCTGTTCACATTTTCGGATGAACCCATGTTCAAATTTCGTGGATTTGAG…	1320	Chr11	387144	389497
PtrFBX179	Potri.011G010100.2.v4.1	MEKKPKEPKTPLTGFASINEDLVQNILKRTPATSFASAACVSKSWNHNCNQILSKPKLASAFSLNPDPKVALQEVVSKVLSEPIRPQFAIANVIESGVEYLSETLYLLAAKLGSKTPIIVSCTNGIIGRDAVTSEHKEVMLEDFWVDAASKNSGFGMLLTVGYLPGLKVEALPLLRPRKAGPVAMIDNFVMDIKNYSASVSGSTSPALIIMFGGEEADLKPVMEKLDHAMSRETIIAGGMRSQFLYRRGIESRNIYGSSTKYFTDAVALVFARDEDKPSGEGKIQFHSAISSGVSAIGPRYKAVSVKETQSETGLTTWLTSRREGEQEILGGQMIIDSIESELVNKTELFIGVSKQRQSVIGSENPKLLRSLALHQVKGGDGEHLFVSGDGIGSGDYFH…	529	ATGGAGAAGAAACCTAAAGAACCCAAAACGCCATTGACAGGCTTTGCATCAATAAACGAAGACCTTGTTCAAAACATTCTAAAGAGAACACCAGCTACATCCTTCGCATCAGCAGCTTGTGTTAGCAAATCATGGAATCACAATTGCAATCAAATCCTCTCCAAACCAAAGCTTGCTTCTGCCTTTTCTCTCAACCCAGACCCAAAGGTTGCATTACAAGAGGTTGTGAGTAAGGTTCTCTCCGAGCCAATCAGACCCCAGTTTGCCATTGCAAATGTTATTGAGAGTGGTGTTGAATATTTGAGTGAAACACTCTATTTATTAGCGGCAAAACTTGGTTCAAAAACTCCGATTATAGTGTCCTGCACCAATGGAATCATAGGAAGAGATGCTGTTACT…	1587	Chr11	774795	783035
PtrFBX180	Potri.011G010200.1.v4.1	MEKKPKEARTPILTGFASINEDLVQNILKRTPASSFASAACVCKSWNQTCNQILSKPKLASAFSLNPDQKVASQEVVNKVLSEPIRPQFAIANVIGSGVDLSETLNFLAAKLGSKTPIIVSCANGIIGRDAVTDEHQEVMLEDFWADAASKNSGFGVLLTVGFLPGLQVEAIPLLRPRKAASRMALVDKFVMDIRNYAAYVSGSTSPALVIMFGGEKAEQKPVMEKLDHAMSRETFIAGDERAQFLYKSGIESRNVHGSGNEYISDAVVLVFARDRHRASDVGEIQFHSALSSGVSTIGPRYKVVSVKEIQPETDLTTCLKARREGEQEILGGQRIIDDINNELVNKTELFIGVSKQRQCVIGSENPKLLRSLAFHEVKGGDGEHLFVSGDGIGSGDYF…	530	ATGGAGAAGAAACCTAAAGAAGCAAGAACGCCAATATTGACAGGCTTTGCGTCAATAAACGAAGACCTTGTTCAAAACATTCTGAAGAGAACACCAGCTTCATCCTTTGCATCAGCTGCTTGTGTTTGCAAATCATGGAACCAAACTTGCAATCAAATCCTCTCCAAACCAAAGCTTGCTTCTGCCTTTTCTCTCAACCCAGACCAGAAGGTTGCATCACAAGAGGTTGTGAATAAGGTTCTCTCCGAGCCAATCAGACCCCAGTTTGCCATTGCAAATGTTATTGGGAGTGGTGTTGATTTGAGTGAAACCCTCAATTTTTTAGCAGCGAAACTTGGTTCAAAAACTCCAATTATTGTGTCTTGTGCAAATGGAATCATAGGAAGAGACGCTGTTACT…	1590	Chr11	785910	792341
PtrFBX181	Potri.011G024200.4.v4.1	MDDSGGKSINDLPDALLQHILSFLETKDAVRTSILSRKWEHLWKSLSNLEFHQCYCKAMRKIFMNSVERVLLLRDSSNIEKFTLSCGIDDATRTRTWVSAAVNRNVKELCVNFYEGGESESFVSPLCLFTCATLTKLKITSHGVLRLPSSISLPCLKILSLQHVVFPDEDSTQQILNLRTLEELKISYCDWKNLKAITISAPKLRSLDICEMHRNDLRGSDACHVMIFGTALTFFSFSGGFWDDYCLFKSSSLVEAYFHVYGCYERSREIAHRAYKHIVGLSTVKHLTLTPDVLKVLDCAPELFAHTPTVMNLTSIRLSDESFFEFLIFTTVIPSGTFSTALLILKLLVSLIELSEELPTNCAKDDWILEPVPPCFQSCLKCIEIRDFVGLIDELDAVA…	446	ATGAAGGCCAAATCTTTGACTCGCAAAACCAAAAGAAAGAAGTTGAAGGCAGAAAAGGAAACCGATTCTGGTGAAAAAAGCATTGGCAATTTACCTGATGCTCTTCTTGAACATATCCTGTCGTTCCTCTTGACAGAAGCTGCTGTTAGAACCAGCATATTATCAAAGAAGTGGCTACATCTGTGGAAATCCACGACCAACCTCACGTTTTTTGGTCTGAAATCTCCCAAAAGAAAGCTCTTCATGGATTTTGTGGATAGGGTTCTTGCTCTTCGTGGTCCTTCTAATATTGAACAATTCTATCTCTCATGTGAAGTCAAGGACGATCCATCTCGGGTTGGTACATGGATTTCTGCCGCTGTAAATCGTAACGTCAAGGATTTATATCTCGAACTTCGT…	1383	Chr11	2019829	2022435
PtrFBX182	Potri.011G024300.2.v4.1	MKAKSLTRKTKRKKLKAEKETDSGEKSIGNLPDALLEHILSFLSTEAAVRTSILSKKWLHLWKSTTNLTFFGLKSPKRKLFMDFVDRVLALRGPSNIVQFYLSCEVKDDPSRVGTWISAAVNRNVKDLYLELRDFEASFVLPHCLFNCETLTELEINMPYILKLPSSISLSCLKILNLYEVIFTDDHSTQQLFSLPNLVELEIHECNWMNLVAVSISAPKLQSLDIHEPCQSSPASLGGCHVRIFGTHLADFTIIGTLSNDYCLYESSVVETCISIFSAADKPRQTAYRASKLLEGISSAQSLCLTTNVVDVLDDAPELLAFPLEFRNLTSLLFESEESNLHSDGFWHIIYNSPHLIALQFYGVSMPKVPSNCREDWTLDPSPPCFLSCLKFIQVGRFG…	461	ATGCGTGAAAGTGATCATGAGATCGATGCCAAAAGCCTGAAGCAGAAGAAGTTACCGAACAACATGGATGAGGAAATAAATATGATAGAAAATCTGCCAGACGCCATGCTTCTGCACATCTTGTCTTTCCTTCCGGCAAAAGATGCCCTCAAAACTAGCATATTATCTAAGAGATGGCGACATCTATGGATGTCTGTTTCCAATCTTTACTTTGAAGAATGGAGACCTGATAAATTTGTGATGTTCATGAATTCTGCAGAAAGGGCGATGATGTGTCGTGATGTTCCAAGAATTGAGAAATTCTCTCTCTCAAGTCATATGTTAAATAGTGCATGTATTAATGCACTGATAAGTAATGCACTGAGCTTTAAAGTGCAAGACTTTTCACTTCGCCTTGTC…	1524	Chr11	2024816	2026374
PtrFBX183	Potri.011G024600.1.v4.1	MRESDHEIDAKSLKQKKLPNNMDEEINMIENLPDAMLLHILSFLPAKDALKTSILSKRWRHLWMSVSNLYFEEWRPDKFVMFMNSAERAMMCRDVPRIEKFSLSSHMLNSACINALISNALSFKVQDFSLRLVYVGVPILLPHHLFSCPTLTVLNLEEVTQFPCTACLPNLKKVRLSCCLLPHQQSLLQFFSGCPKLQKLILNRCFWRDANLGFISTPMPEPVDITQLSSTTCLPDLKELELSFCLLPYGQSMVQFFGDCPKLQKLTLKECQWGLAKCLYISTPMLESLVICDATSSSGCKVVISGANIKSFSYHGDLTTTYCLCSSSIVDACIHVSSKGMIEREGREKEVAHRLHKLIMECCNVKHLELSPDTLEALAYAEELDLPVFQRLTRLELKR…	508	ATGAAGAGCCACAGAGGAAGAAGATCTAGAGCCAAGAATGGTGGCAACCAAGTTCAAGATGCAGAATGGTCAATGTCTGCGCTTCCGGACGATATAACCGCAGACATTCTCTTGCAACTCCCCTTGAAAAGCAAAATTCAATGTAGGTGTGTATGCAGGACCTGGCGCAATTTACTCTCGGACTCGTACTTCTCTGAAGTTCAACGTGAAAGAGCTCAATCCATGCTTGTCCTTCGCTCGCCACCGTCATGTGTTTCCAGGAAAGCTGCAGCCCTTGCTCCGAACGATTTTTACGTGGTTGATCTCGAATCAGGTTCAGTTCGCAATAATGTCATGAAGTTAAACACCAAAAACAATCTCCCCACCTGTCATGTCGAACTGGTGGGCTCATGCAACGGC…	1233	Chr11	2033363	2035449
PtrFBA46	Potri.011G037200.1.v4.1	MKSHRGRRSRAKNGGNQAQDAEWSMSALPDDITADILLQLPLKSKIQCRCVCRTWRNLLSDSYFSEVQRERAQSMLVLRSPPSCVSRKAAALAPNDFYVVDLESGSVRNNVMKLNTKNNLPTCHVELVGSCNGLLCLFDKNSKKVFYLCNPVTGEHVRTPANCKKEKQRGKTILDAVLGFGFSPKSNHYMVLRITRKKLTYPISILRSEGEICIFGDNEWKSIGEIPFPDCKKFFGVSLNGALHWILNLDDYEDADLICALDIDSKKIRPMSPPNGFRRDTTEMTLGVLRDCLFICDSMTLYNLDIWVMKEYGVKDSWTKEIVIAKTSLPSNLQNSFLQPIMVSKDGEVLISSDSNVFVWYDPGSKSFTKVTLPSRVGSEFEAVCSVASFDSLSAIMKK…	411	ATGAAGAGCCACAGAGGAAGACGATCTAGAGCCAAGAATGGTGGCAACCAAGCTCAAGATGCAGAATGGTCAATGTCTGCGCTTCCGGACGATATAACCGCAGACATTCTCTTGCAACTCCCCTTGAAAAGCAAAATTCAATGTAGGTGTGTATGCAGGACCTGGCGCAATTTACTCTCGGACTCGTACTTCTCTGAAGTTCAACGTGAAAGAGCTCAATCCATGCTTGTCCTTCGCTCGCCACCGTCATGTGTTTCCAGGAAAGCTGCAGCCCTTGCTCCGAACGATTTTTACGTGGTTGATCTCGAATCAGGTTCAGTTCGCAATAATGTCATGAAGTTAATCACCAAAAACAATCTCCCCACCTGTCATGTCGAACTGGTGGGCTCATGCAACGGC…	1233	Chr11	3142371	3143603
PtrFBA47	Potri.011G037312.1.v4.1	MKSHRGRRSRAKNGGNQAQDAEWSMSALPDDITADILLQLPLKSKIQCRCVCRTWRNLLSDSYFSEVQRERAQSMLVLRSPPSCVSRKAAALAPNDFYVVDLESGSVRNNVMKLITKNNLPTCHVELVGSCNGLLCLFDKNSKKVFYLCNPVTGEHVRTPANCKKEKQRGQTILDAVLGFGFSPKSNHYMVLRITRKKQTYPISILRSEGEICIFGDNEWKSIGEIPFPDCKKFFGVSLNGALHWILNLDDYEDADLICALDIDSKKIRPMSPPNGFRRDTTEMTLGVLRDCLFICDSMTLYNLDIWVMKEYGVKDSWTKEIVIAKTSLPSNLQNSFLQPIMVSKDGEVLISSDSNVFVWYDPGSKSFTKVTLPSRVGYEFEAVCSVASFDSLSAIMKK…	411	ATGGATTCGAATCCAAAGATGAGAAAGGAATTTCTTGACTCAACAAGATCATCTCTATTTCCAGATGAAGTACTGGAACGAGTTCTTTCACTCTTGAAATCACACAAAGATCGTAGCGCAGTCTCTTTAGTATGCAAGGATTGGTACAACGCAGAAAGCTGGTCAAGAACTCATGTTTTTATAGGAAACTGTTATTCAGTCTCTCCTGAAATTGTCGCACGTAGATTCCCAAGAATTAAGAGTGTGACTCTCAAAGGGAAGCCGAGATTTTCTGATTTTAATCTGGTCCCTGAAAACTGGGGAGCTGATGTTCATCCTTGGTTTGTAGTTTTTGCTGCAAAGTATCCCTTTTTGGAAGAGTTAAGGCTTAAGAGAATGGCTGTTAGCGATGAAAGTTTG…	1758	Chr11	2886545	2887778
PtrFBX184	Potri.011G042400.1.v4.1	MDSNPKMRKEFLDSTRSSLFPDEVLERVLSLLKSHKDRSAVSLVCKDWYNAESWSRTHVFIGNCYSVSPEIVARRFPRIKSVTLKGKPRFSDFNLVPENWGADVHPWFVVFAAKYPFLEELRLKRMAVSDESLEFLALNFPNFKVLSLLSCDGFSTDGLAAIATHCKNLTQLDIQENGIDDKSGNWLSCFPENFTSLEVLNFANLNTDVNFDALERLVSRCKSLKVLKANKSISLEQLQRLLVCAPQLTELGTGSFMPELTARQYAELGSSFNQLKNLNTLSGLWEATAPYLPVLYPACTNLTFLNLSYAFLQSIELASLLCQCPRLRRLWVLDTVGDKGLEAVGSNCPLLEELRVFPADPFDEEVIHGVTEAGFLAVSYGCRRLHYVLYFCRQMTNAA…	586	ATGGCATTGGGGAAGAATTGTATTTCAATGAAGGCAAAGAGTGTTAGTGGTGATGCTTTAGTGCGTGGAGAAGAAGAGGGGTTAGGCTTGAAGTTTGTTAGGTCATATTCGTTTGGAAGGAAAAGGGTTTTGAGCAGTAATAATATTCTTAACGATGAAGATCTGTTGAATCTTGACTCCACTTTTATTTCCTCGTTGAAGAGGCTTCGCAGTTTAAAGCCTGAGAAGTCTAATCTTGAAAGCCTGCCTCAAGATATTTTGATCAGGGTTTTGTGTGGTGTGGATCATGATGATTTGAAGCAGCTTTTTCATGTCTCTAAAGTGATTAGAGAAGCTACTTTGATTGCAAAAGAATGGCATTTTGCCTATAGCACACCAAGAAAAACTCAAGCTTTCCGA…	570	Chr11	3589019	3595391
PtrFBX185	Potri.011G042800.1.v4.1	MALGKNCISMKAKSVSGDALVSGEEEGLGLKFVRSYSFGRKRVLSSNNILNDEDLLNLDSTFISSLKRLRSLKPEKSNLESLPQDILIRVLCGVDHDDLKQLFHVSKVIREATLIAKEWHFAYSTPRKTQAFRTRIDFGNPSGLDEIEAPNAPKQRRSYKSLLNRKSIADVSVALFASPKKGLFMETEI*	190	ATGGAGATGGATATTGAAGGTATTGATCAAATTAGCAGCCTTCCTGACGGACTTTTATCACGGATTATTTCACATCTAAGTATCTCAGAAAGCATACGAACAAGCATCTTGTCAAGAAGATGGAAAAACGTATGGAAATCTTCGTCTTGCCTTCACTTTGATACAAACTTTCTCGTCAAATTCTGCATAGATATTAACAACAGGGATGCGAGTTTCAGAGATTATAACAGAAAGAGGCTATATGACGAGATTTCACGAGCCACAGGTATAGTTGAAAGGGTCATTGATTCTCATGAAACAAAACTGGTATCTTGCAGTATTTCTCACGTAGAAGATAATTTTAAATCTGGTCTCGTTGAAAGATTGATCAAAAACCTTAAAGAGAAAAAGCTCATCGAA…	1428	Chr11	3630767	3632205
PtrFBX186	Potri.011G042900.1.v4.1	MASPERESQTFLQISRKRLKRQYHSSYHHLDHANTSFTHVDHSVDLPDDVLDMIFSFLPIKKAMQIGILSTRFKNSWNFNRRLDFDNDFARGRSPEDFKSIVNKVFDRHAGSRILSFRLCFDPNREELLVEKWIRKSIEKGVEELDLEFYQSGNVFEGRWPFKLNSDVYEAESLKILKLTLCQLDLPPKLKGLHVLNTLVLRKIIITPTLIDTLFQNCFFLETLDLAHCHRIFHLKIFAQKTFKVLKVGDCQEILRIYIDAPNLRSFHYCGHVCFIKFNSVPQLKDVMLSFRPSKGFTETFRVRNLVYDLHPIQVLTTTSTFLEGLSPKFIGGKLREMQFFFGNLKEFHLIMEGAIYCNPYDIISFLKHCPSLEKIFIDLKDFCFVRGPYWELHNRQSF…	496	ATGGCTTCACCAGAAAGAGAGAGCCAAACATTCTTACAGATTTCACGTAAGAGACTAAAGAGGCAGTATCATTCTAGTTATCATCATCTCGATCATGCTAACACTAGTTTTACTCACGTTGATCATAGTGTTGATCTTCCTGATGATGTTCTTGATATGATTTTCTCTTTCTTGCCTATCAAAAAAGCTATGCAGATTGGAATTCTATCGACGAGATTCAAGAATTCTTGGAACTTCAATCGTAGATTAGACTTTGATAATGATTTTGCAAGGGGTCGTAGTCCTGAAGATTTTAAATCTATAGTTAATAAGGTTTTTGATCGCCATGCAGGCTCGAGAATTTTAAGTTTTCGATTATGTTTTGATCCAAACAGAGAGGAATTATTGGTCGAGAAGTGG…	1488	Chr11	3639521	3641290
PtrFBX187	Potri.011G098700.1.v4.1	MEMDIEGIDQISSLPDGLLSRIISHLSISESIRTSILSRRWKNVWKSSSCLHFDTNFLVKFCIDINNRDASFRDYNRKRLYDEISRATGIVERVIDSHETKLVSCSISHVEDNFKSGLVERLIKNLKEKKLIEELSLVCEQLFVSDRFQCNLPPGIFFCRTLHVLELKGYRLKDASPFESCCNLVTLRLNSVNLDDKTLSRVILNCMFLEDLCLCSCTGLKKIEIHDKNLKSLKLNGLDLEGIDIEAMGLSILVLNSVSCSVYMTINTPSLVEFGFCSDGGRLQKSTQIYSRIIDFLERCCGLLQQNPNNGFLKCSNPFGQLHTLSISLALDSQMEQHILDHIFRLCTHLQRLGISIPPNNRGPSDWELPYPTSMFWEKRELHDSITHSLKLVKIKGFC…	476	ATGGAATCAAGGACTAGAAAGAGGTCATCGCTGAACAACAATGAAGACAGGATCAGCACGCTACCAAATGTACTTCTCCATCACATTTTATCTTTTTTGGACGCAGTGCAGGTTGTTCAAACCTGTGTTTTGTCCAAAAGATGGATGAATGTGTGGAAATCTCATCCCTATCTTGACTTCAATTTTGAGACTTTTTCATCCTTAATAAGTTCATATTATTATGACGATGACATGAACAATTTCACTGATTTTATCAGTCATGTTTTAGTACGTCGTAATAACGTCAAGGCTTTTAAGCTTTCCTTAGATACACGTCGTGATTGTCAGTATAGTGTGGTAGAATCTCTGATATATTATGCAGTTAAACATCACGTGGAAGAGATATCTATAAATACTGCT…	1137	Chr11	12051832	12053521
PtrFBX188	Potri.011G104100.2.v4.1	MESRTRKRSSLNNNEDRISTLPNVLLHHILSFLDAVQVVQTCVLSKRWMNVWKSHPYLDFNFETFSSLISSYYYDDDMNNFTDFISHVLVRRNNVKAFKLSLDTRRDCQYSVVESLIYYAVKHHVEEISINTAHWDVPIVLPRCFFDCESLRSLKLKVDGGLALPKSLGLQSLKTLHLGGAQNFDGKIFSSCPNLENLTIEDICLNVIENFNIHALSLKSLEILNWRYNRIKQGCKVMLVAPKLTSFKFDGNTPLFWSEVNLTSLDDVNVVLQRYYHNHYYPFYVVEDEYISEEEETEQGLGLNLIKMLHQFCSAKSLTLSMNIIEVLSKVPAALNKHPSPFSNLKYLKLKTDHKDVTLPAHVLNYFLRSSSLLKVCF*	379	ATGGAATCAAGGACTAGGAAGAGGTCATCGCTGAACAACAATGAAGACAGGATCAGCACGCTACCAAATGTACTTCTCCATCGCATTTTATCTTTTGTGGACGCAGTACAAGTTGTTCAAACCTGTGTTTTGTCCAAAAGATGGATGAATGTGTGGAAATCTCATCCCTATCTCGACTTCAATTTTGAGACATTTTCATCCTTAATAAATTCAGATTATTATGAGGATGAGATGGTCAATTTCACTGATTTTATCAATCAAGTTTTAGTACGTCGCAATAACTTTAAGGCTATTAAGATTTCCTTGGATTTATGTGGTCATACTCGGTACAGTTTGGTAGAATCTTTGATATATTATGCAGTTAAACATCATGCGGAAGAGATATGTATAGATACTGCT…	1137	Chr11	12712113	12715652
PtrFBX189	Potri.011G104200.2.v4.1	MESRTRKRSSLNNNEDRISTLPNVLLHRILSFVDAVQVVQTCVLSKRWMNVWKSHPYLDFNFETFSSLINSDYYEDEMVNFTDFINQVLVRRNNFKAIKISLDLCGHTRYSLVESLIYYAVKHHAEEICIDTACRDVPIVLPRCFFNCESLRSLKLRIDGGIALPKSLGLPSLKTLHLGGAQNFDGKIFSSCPNLENLTIEDICLNTIENFNIHALNLKSLEILNWRYSRIMRGCKVMLFAPKLTSFKFDGNTPLFWSEVNLTSLDDVNVVLQRYYYRHDYQFYVDEDEYISGEDETKQGFCLDLLKMLHQFCSAKSLTLSMNIIEVLSKVPAALNKHPSPFSNLKYLKLKTDHKDVTLPAHVLNYFLSSSSLLKVCF*	379	ATGGAAATAATCATACTGGAACCAGATGGACAACCTCAAAACAACCAAGAACCAACAGGGGAACCAAGGACTAGGAAGAGGTCATCACTGAACAACAATGAAGACAGGATCAGCACGCTACCAAATGTACTTCTCCATCACATTTTATCTTTTGTGGACGCAGTGCAAGTTGTTCAAACCTGTGTTTTGTCCAAAAGATGGATGAATGTGTGGAAATCTCATCCCTATCTCGACTTCAATTTTGAGACATTTTCATCCTTAATCAATTCAGATTATTATGACGATGAGGTGAACAATTTCACTGACTTTATCTATCATGTTTTAGTACGTCGCCATAACCTTAAGGCTGTTAAGATTTCCTTAGATATACTTCGTGATACTCGATGTAGTTTGGTGGAA…	1257	Chr11	12720700	12724128
PtrFBX190	Potri.011G104300.3.v4.1	MEIIILEPDGQPQNNQEPTGEPRTRKRSSLNNNEDRISTLPNVLLHHILSFVDAVQVVQTCVLSKRWMNVWKSHPYLDFNFETFSSLINSDYYDDEVNNFTDFIYHVLVRRHNLKAVKISLDILRDTRCSLVESLIYYAVKHHVEEISVNTAHWDMPIVLPRCFFDCESLRSLKLKVDGGIALPKSLGLQSLKTLHLGGARNFDGKIFSTCPNLENLKIEDIYLNTIENFNIHALNLKSLEILNWRYGRIMRGCKVMLFAPKLTSFKFYGNTPLFWSDVNLTSLDDVNVVLQRYHHSHNYPFYVVEDEYISEEDETEQGLGLNLIKMLHQFCSAKSLTLSMNIIEILSEVPAALDKHPSPFSNLKYLKLKTDHKDVTLPAHVLNYFLRSASFLKVSF*	398	ATGTCTGATTATTTGTCTGAAGATTTGATACAAGAGATCCTCTACAAACTCCCCATAAAATCCCTGTTGCGATGCACAAGTTTGTGCAAGTCCTGGAACTCCCTCATAAAGAGCCCAACCTTCATTTTCAAGCATCTTCAACATACAATTTCATCAACTGATCGTCAAAATCTTTTCCTACTTCGACTCTGTTCAAGGGAGAGAGAAGAGCAGTACTCTCTCCGTCTTGATAACCAGGATTTCAATGAGCACATGCAACTTCATTTCCCATTCAAGAGCTCCGAATCATATTTTCATGTCATCGGTTCTTCCAATGGCTTAATTTGCCTTGCAAATATTTTCCGAAGTCTTATAGTATCCTTCATTCTTTGGAATCCATTGATACAAAAATACATGATT…	1146	Chr11	12729679	12732358
PtrFBX191	Potri.011G109300.1.v4.1	MSLRRSILSRRFSRSFNNQNRNERNAVESGRLGGELWAESDGWGSMLPELLGEIIKRVEESEDRWPQRQSVVACACVCKKWRDVTKDIVKSLPNSSSSTNNASPGKITFPSCLKQPGPRDLPHQCLIKRNKKTSTFYLYLALTPSFMDKGKFLLAARRYRQGAHTEYIISLDADELSQGSNAYVGKLSSDFLGTNFTIFDSQPPHSGAKPSSSRASRRFASKQISPQVPAGNFEVGQVSYKFNLLKSRGPRRMVCSLKCPVLQETINDKILDNSKMNGLESASSGCTVLRNKAPRWHEHLQCWCLNFHGRVTVASVKNFQLVATMDQSQPGGRGDEDTVLLQFGKVGEDTFTMDYRLPLSAFQAFAICLTSFGTKLACE*	380	ATGTCGCTGAGAAGATCGATTTTATCGCGAAGGTTCTCGAGATCCTTTAATAACCAGAACAGAAACGAACGAAATGCAGTGGAATCGGGGCGACTCGGTGGTGAGTTATGGGCTGAGTCGGATGGGTGGGGGAGTATGTTACCTGAGCTGTTAGGAGAAATAATAAAACGAGTTGAGGAGAGTGAGGATCGGTGGCCTCAGAGACAAAGCGTCGTCGCTTGTGCTTGTGTTTGTAAGAAATGGAGAGATGTTACCAAAGACATCGTCAAGTCTCTTCCTAATAGTAGTAGTAGTACTAATAATGCAAGTCCTGGCAAAATTACTTTCCCTTCTTGCCTTAAACAGCCAGGTCCACGTGACTTGCCCCATCAGTGTCTTATTAAACGAAATAAGAAGACT…	1140	Chr11	13371139	13377581
PtrFBA48	Potri.011G121200.2.v4.1	MSDYLSEDLIQEILYKLPIKSLLRCTSLCKSWNSLIKSPTFIFKHLQHTISSTDRQNLFLLRLCSREREEQYSLRLDNQDFNEHMQLHFPFKSSESYFHVIGSSNGLICLANIFRSLIVSFILWNPLIQKYMIVKPRILGPVYSFVGFGYDSRANDYKLIRMVSFQKSKFRSENFPEIALYSLNEGSWRGIPQTGPLRYDTDQRVSSAFVNGVVHWIAYRADQHEGVSNVVLGFDMSDEIFLEIALPSCLANVRPSCMSLMVYKESSISVCQASFLSSVQFHIWVMKEYGVVESWTKLVLTLAAQGEGVPRALGIRKEELLMEKKRGWIVSGDLESQLVRDLRIWGEPSRTFIGSYLESLVLLDKSNATSYGYNSSGLDAC*	382	ATGACCAAAGACGATAGACGAAAACGCTGCAAGGAGGTGAATAAAGATATGATTAGTGACTTGCCTAATGTGATTATTGGTCATATACTCTCGTTTCTTCCTACTAAAGATGCTCTGTGTACCTGCATTTTGTCCAAAAGTTGGAGAGAACTCTGGAGATCACTTTCAAATTTTGATTTTGATGATCGCACATGGAAAAGTAAGATCATCTTTGGGAATTTCATGGATAGGTTTTGTTACCTTCACAACTCTCGTGAAAACTCTATTACAAAATTTCGTCTCAGAGTAAATGGAAGCTATCCTTCTTCCCGTATGAGTGCGTGGATTTCTGCTGCAATTAAGGACAATCTTGAGGAGCTTAAACTTTGGATATACACAGCGGATCATGTTCCGTTGCCT…	1389	Chr11	14630905	14633114
PtrFBX192	Potri.011G121400.1.v4.1	MTKDDRRKRCKEVNKDMISDLPNVIIGHILSFLPTKDALCTCILSKSWRELWRSLSNFDFDDRTWKSKIIFGNFMDRFCYLHNSRENSITKFRLRVNGSYPSSRMSAWISAAIKDNLEELKLWIYTADHVPLPRRIFSCEKLVILDLGYRIDTDLLGVGVHFPCLKVLHLQELPMLDDHASIEKLLAGSPVLEELKIEHEDCESRNVLRICSSSLKRLIIRFPFVAYDENDPGCRELTLDTPNLELLKLTDLVSEKLNMLQIPYSLVEAALSVAYKHVFTIQVDDYIDMAVQLLRPIMTIVKILRLCDTTMRTSPLQTLSDAVHKKLPCVGNLPDFQNLTRLEIEASGNDRWLVLHEILKCSPKLEVFILYKDSTEKTPRWRNPEFVPRCLRSSLKVIE…	463	ATGGCCAAAGACGATAAACGAAAACGCTGCGAGGAGGTGAATAAAGATATGATTAGTAGCTTGCCTAATGTGATAATTGGTCATATACTCTCGTTTCTTCCTACTAAAGATGCTCTGTGTACCTGCATTTTGTCCAAAAGTTGGAGAGAACTCTGGAGATCACTTCCCAATTTTGATTTTGATGATCGCACATCGAAAAGTAAGATCATCTTTGGGAATTTCATGGATAGGTTCTTTTATGTTCATAACTCACGTGAAAACTCCATTACAAAATTTCGTCTCCGCGTACATGGAAACTATCCTTCTTCCCGTTTAAGTCAATGGATTGATGCAGCGATTAAGGACAATATTGAGGAGCTTATACTTTGGATACCCCTACTTACTCATGTTCCGTTGCCT…	1263	Chr11	14642642	14644872
PtrFBX193	Potri.011G121500.2.v4.1	MAKDDKRKRCEEVNKDMISSLPNVIIGHILSFLPTKDALCTCILSKSWRELWRSLPNFDFDDRTSKSKIIFGNFMDRFFYVHNSRENSITKFRLRVHGNYPSSRLSQWIDAAIKDNIEELILWIPLLTHVPLPRRVFSCEKLVVLNLSYGIAIDLLGVGVRFSCLKVLHLEGLPMLDDLASIEKLLAGSPVLEELKIEHEYCQSRNALRVCSSSLKRLTIRFTRIRYYRKDPGCRALTLDTPNLELLILTDFVSEELNMQQLPCSLVEASISVAFTHFFIIQLDSYIDMAVQFLRLIMPIVRILRLCGTTMRILSNAVRKKLPCFEDLPNFQNLTRLEIEASGDCRWMVLHEILKCSVKLEVFILYKDKAKDTPKWRSLVCLNSSAIPKWRNPEFAPRC…	473	ATGAGAAAGCTAAAGAAAACAGCCTCCGTGGGTTCGAAAAGAAGGAGAACAGCAAAACCACCAGGAAGTAGTAGTAGTAGCAGCACAGAACAATCCAAATGTTTAGTGGCTGAGCTGCCCAATGCTTTGATAATAGACATCCTATCAAGATTGCCCATCAGGCCCCTACTCAACTGTAAGTCTGTCTGCAAAACTTGGCTTCATTTAATGTCAGACCCTTCTTTTGTCAGGCTCCATCTGGAAAGATCACCCACTACTCTCTTGATTCAGAAGACACCCTTTGAACGTAAAGAAAGTACAGAGATGTTACTTGTTGAGATAGTTGAAGAAGACATCAGTAAACCTTTTTATATTGAAATCATCAGGTTGTTTCCCACCAAAAACTTTCCTGATACTGAT…	1302	Chr11	14649370	14651544
PtrFBX194	Potri.011G136200.1.v4.1	MDRNIDMISNLPSSLLIIIAGFLSFKEAARTSVLSKQWLNIWRDAMHIQFNENFFVKSDEPEENQKVQREVFINFARQFIANYPPQDIKTLGLTCSKPGDFLADMQNIVMFASSRNVRELGLDFSDPTWREHALENHQAAFELPLLVYEHGQALKSMKLFSCSFDVSNFSNFCALKTLSLGWIKINMGSILAILESCPLLESLSLKKCWDIVSFEISKPGLRLKSLVIEECDIADDFVLIEGPKLQFFKFSGNVGEFLLDDQSDLVKAELDFETETAFDEIGLFLCDLLEDLFAAQVLTVCSVFLQIVPSGNEPLGLQAQIDVRYLILKTALHINEFCGIRFMLRSCPHLEILTIDIGPANIFPEYGAPYPFNPQEFWSEDLLVEECVTTTLKAVNVKG…	464	ATGGACAGAAACATAGACATGATCTCAAACCTGCCAAGCTCTCTACTCATAATCATTGCAGGTTTTCTGTCATTCAAAGAGGCTGCTAGGACATCTGTTTTGTCTAAACAATGGCTTAACATCTGGCGTGATGCGATGCATATACAGTTTAACGAGAACTTCTTTGTTAAATCTGATGAGCCTGAAGAGAATCAAAAAGTTCAGAGAGAAGTTTTCATCAACTTTGCAAGGCAGTTTATTGCAAACTATCCACCACAGGATATTAAAACACTTGGACTCACATGTTCAAAGCCAGGGGATTTTCTTGCTGATATGCAAAATATTGTCATGTTCGCGTCGTCACGTAACGTGAGAGAATTAGGACTAGATTTCTCTGACCCGACATGGAGAGAACATGCA…	1392	Chr11	15996125	15998769
PtrFBA49	Potri.011G137200.9.v4.1	MRKLKKTASVGSKRRRTAKPPGSSSSSSTEQSKCLVAELPNALIIDILSRLPIRPLLNCKSVCKTWLHLMSDPSFVRLHLERSPTTLLIQKTPFERKESTEMLLVEIVEEDISKPFYIEIIRLFPTKNFPDTDVRILNSCNGLLCLYEDSGDKSDMMVHVCNPVLGEYIDIPVVNTDKKFEHHLAFGFSSVSNQYKVLQTFYPEKDLTAAPCLAEIYTVGTGQWRSIGNASFRLQSLDANAFLHDSIHWIEYRSNSIGFVSAFDFVSEQFKLVALPPASQIHDGMGRCYPSSVGVIKGCLFMTNGVCIENEKFEIWVMEEYGIKESWTKKFVLSNLEVQHYVSYQPLYFLSSGEILICEDDESIGVYVPKLERIHEAKFYKGKDCFLVTAHNPSFVSLQ…	434	ATGAGAAGCAAGCGAAGATTAAGAGAATTAATGGCTAACAAAGGCACTTTGCCTCAAGAAACCCTCACTGACATCCTCTCAAGACTTCCCATCAAATCTTTAACCCGTTTCCAATCCGTTTCTAAACCCTTCTCTGCTTTGATCAATTCCCCTGCTTTCATTTCCGCCCATCTTCGCCGTTCTTCTCGCCATTCCTCGTTTTTCTTCCGCCATTTTAATAACCCATCTGGGTCTAACTTTTCTTTTTTCTTAAACAATAACCTAATCAGTGATGTTGAAGTTCCTTTGTTGGGTTGTTTGATTAGGTTCCCAAAAATTGTTGGTTCCTGTAATGGTCTGGTCTGTCTTGACATCTCATCTTGCTATGCGAGGGGGTTTGTTTTGTGGAATATTGCTAGG…	1194	Chr11	16053316	16056042
PtrFBX195	Potri.011G169800.2.v4.1	MMDGLPSCLISEEILWKMLDLETLCTVACVSKSLRFSVDTEVLPYLASLDLSIVSIDEHALYHILSRFKSLNTLTLNCQRLYDSSLLPFLAPQIQQLNLFSCSLLSSSVLNSIGANCPFLRVLAVEFADQGSPPILFRKNVAYMLNKCQYLERLSLKIKGTEVDASAFQSMEFSLPRSIKFLKLKPMLENNAIHLANRLRVSKSPSSSGFVLQFLSLLLDVISDRLLVAISNSLPLLVELHLEDRPDKEPLPGLDLTNGGLHFLGCCHFLTDLSLKRSRQNYQGSFKRINDMGMFLLSQRCQALESVRLSGFSKVSDAGFASLLHTCQKLKKFEVRNAFLLSDLAFHDLIQAPCTLVEVRLLSCGLITSETVKKLAFSRSLEVLDLCGCKSVADSCLSS…	595	ATGATGGATGGTTTGCCGAGCTGTTTGATCAGCGAAGAGATATTGTGGAAGATGTTGGATTTGGAGACACTGTGTACAGTGGCTTGTGTCAGCAAATCCCTGCGCTTCTCCGTGGACACCGAGGTCCTTCCTTACCTGGCTTCTCTCGATCTCTCCATTGTATCAATAGATGAACACGCTCTTTATCACATCCTGAGTCGGTTTAAGAGCCTTAATACACTGACCCTTAATTGCCAACGCCTCTATGATTCGTCGCTCCTCCCTTTTTTGGCTCCACAAATCCAACAGCTCAATCTTTTTAGCTGCTCTTTACTCTCTTCTTCAGTTCTTAATTCTATAGGAGCTAACTGCCCCTTTCTCAGGGTGCTTGCAGTTGAATTCGCAGACCAGGGCTCGCCT…	1785	Chr11	18481676	18484727
PtrFBA50	Potri.012G014300.1.v4.1	MRSKRRLRELMANKGTLPQETLTDILSRLPIKSLTRFQSVSKPFSALINSPAFISAHLRRSSRHSSFFFRHFNNPSGSNFSFFLNNNLISDVEVPLLGCLIRFPKIVGSCNGLVCLDISSCYARGFVLWNIARKQYSCLPSPRISDSRRPFWMVSTGFGFDLKKNDYKVVRIVSFGCEKDESPVVMAEVFSWRTFCWRVIEASIGACAIHEGQNGVVVNGGLHWLGNSAGKSGIQKFIVSFDLDTEEFRKIPIPDFPAGICVKIMGFKGSLALAFYPAKEVDVHSRHGRPGVADWIEFCVWDECDGADGKCWTKLNSIQLTTVGYPVGVANETGLIIKKLMEGQGAQFILFDPSNQYYRGMHICDASYSCDVHSYVESLVPVSGGGHDQVIEEEPSE*	398	ATGAGCGGAGGAAATAAGGTTGATGGCTCTGTTTCCATCCTCCCCGAAGAGATTATCACCGAAATTCTTACGAGACTACCTGTCAAATCCCTACTCCGTTTCAAATTAGTGTCAAAAGACTGGTATTCTCTCATCACAAGTCCTGAGTTTATCCCCGCCCACCTCCACAAATATTCCACCCAAAAATCCTCTATCTTATTACGAGGATTCCGTTGGCCGGAACATTCCAGTACCCTATCATTTCTCCACCGCAAAGATACCACAACTTTCCATTCTCTACACATACCACAATCCCTGATGTATAATCATACCTTCATGAGAAATTATTTCTTAAACCCACAAATATCTCCTAACCTTTCTTTTATTCTGATAGGTTCTAGTGGTGGTTTGCTCTGCATC…	1230	Chr12	1405742	1407449
PtrFBA51	Potri.012G014700.1.v4.1	MSGGNKVDGSVSILPEEIITEILTRLPVKSLLRFKLVSKDWYSLITSPEFIPAHLHKYSTQKSSILLRGFRWPEHSSTLSFLHRKDTTTFHSLHIPQSLMYNHTFMRNYFLNPQISPNLSFILIGSSGGLLCIKLCDYHGIDYVLWNPATRKFKYVKHPQQDFQLLMDGFGHNGKMNDYMLVKIGRLFHSPNFDAVDDDQLYEKEERDFVLRALVYSWRTDSWRLVYDCRILADDFCSRGQAVSLKGEFYWHLDGLRDIILAFDTAKHVFRWINFPPWNQSTLVEVRLVSGGIKDSLACCVFPYDGSTSITMDIWVVDESGSGVGNEESWTKFLSIPFLGTLHQVFTWGDKVIVNGKRDGHILIYDPISHEIIYDFLNPYFSSYHLDGYVESLVSVDGP…	410	ATGTCAGACCAAGTGGAAAGATACCAAATTCTTGGTTACAAGGAGGCTCTAACAAGAACCCACCATTACCCTGTAGCTTGTAAAGAACTAAGCTTGATTCTACGAGAAGCTTATAGCAAACTCCCCAAGAATCTTCAATCTCTCGTCTTTCAAGACACCCTTTCTTCCTTCAAACTCCTTCCTCAAATGTGGACAAACAATGCTGTTTCAGCAGCGCATCTCCTAGTTCAGAGTGCTGAGGCTACATTGCCCAAGCAGAAGAAGAATGTTGCTACAAAAGAATTCAAACAAGCAATGGTTGCTTCTAAAAGGCGTGGTAAAGCGTGTCGGATGCAAGAATGTCATACTGAATTGACACAGGATGTTCTTGTAGACATCTTCAGTTTGCTCGACACACGG…	885	Chr12	1449884	1451159
PtrFBX196	Potri.012G035500.1.v4.1	MSDQVERYQILGYKEALTRTHHYPVACKELSLILREAYSKLPKNLQSLVFQDTLSSFKLLPQMWTNNAVSAAHLLVQSAEATLPKQKKNVATKEFKQAMVASKRRGKACRMQECHTELTQDVLVDIFSLLDTRSLVSASLVSRSWNAAACNNHLWQSLYATIFASDHNSSNAKDLLNGRRGEDNKDNNSVDWREAFKRAYIDNSSKRLTTSRGYCLYCDMIVWLDGLKCGSGKCGPQPKMQPIVPKSSEQVVEYLLDGSSSMMSSDSDSDLDDCFDEWYIPKLWAHPLNQYRPG*	295	ATGGAAGAGTCTAAAGGAAGAATTCAGTATGCCTACCAAAGGAAACGATATGTAAGAGATGATGCCACCAATATGGACATGGGAATCAGAGTTGATGCCTCTGATAGGATCTCTCGACTGCCTGATCACGTTCTGCACTACATCCTCTCCTACCTCTCAATTAGAGCTGTGGTTCGTTTCAGTGTCTTGTCCAAAACATGGCACCGAATCTCGACATCGTTCCCTGTTTCTGATTTTTCAGAAGACGTGCTCCTTCTCGGAAAGCGTTATGAAATCCAAGATTGGAAAAATAAATTCATTGACTTTGTGCAAGATTCTTTGCTTGCACAGCACCACCACAACACAAGATCACACAAGTTCAGACTATCTATGGACCTGGATTCTTATGATCCTCAACTT…	1692	Chr12	3169002	3171193
PtrFBX197	Potri.012G097600.1.v4.1	MAQRKRLRTITEKPDYFDQLPDDLVLNILCKLSSSASCPSDFINVLITCKTLKRLATNPLVLSKAGAKMFAMKAERWSDSAHQFLKQCVKAGNSEASYTLGMIRFYCLQNRGSGASLMAKAAIKSHALAMYSLAVIQFNGSGGSKTDKNLRAGVALCARASVLGHVDALRELGHCLQDGYGVPQNIVEGRRLLVQANAKELALSLRSMMTWKPQQQQQNLHHACTVMGTAITGCPLLSDFGCNLLAREVHPASKFLREWFESRSGALDDGLRLCSHSGCGRPETRTHEFRRCSVCGTVNYCSRGCQALDWKARHKVECVPMDQWHGVLEDGGDMVEMEEGDEYVDIVE*	349	ATGGCTCAAAGGAAAAGATTACGTACAATCACTGAGAAACCTGATTACTTTGATCAGTTACCAGACGATCTTGTTCTAAATATTCTTTGCAAGCTTAGTTCTTCTGCCTCTTGCCCCTCCGATTTTATTAACGTTCTCATCACATGTAAAACATTAAAGCGGTTGGCCACCAATCCTTTGGTTTTGTCGAAAGCTGGAGCTAAAATGTTTGCCATGAAAGCAGAACGTTGGTCGGATTCGGCTCACCAGTTTTTAAAACAGTGTGTTAAAGCAGGCAACAGTGAAGCCTCGTACACGCTAGGAATGATCCGATTCTATTGCTTACAAAACCGAGGAAGTGGAGCGTCCTTGATGGCAAAAGCCGCTATCAAGTCGCATGCCCTGGCCATGTATTCTCTT…	1047	Chr12	12355907	12357365
PtrFBX198	Potri.012G099400.1.v4.1	MEESKGRIQYAYQRKRYVRDDATNMDMGIRVDASDRISRLPDHVLHYILSYLSIRAVVRFSVLSKTWHRISTSFPVSDFSEDVLLLGKRYEIQDWKNKFIDFVQDSLLAQHHHNTRSHKFRLSMDLDSYDPQLTSRADHLLELATKCGVYEFDLNFQNISHYCLPRALLSAEEITVLRLNGNYKLSLPRDAINWPSLRVLSLMNVRVDEAILQNLICGCPLIEKLALVYCYGVKSIRISGCIKLKEVEVNEGDSVLERMEIHVPSLRTFCYTTGLVKSFFHIDMTGCRNLEVLKLKFYNITEVIGQVFQDLIAQFPALKVLALNCYATSVSRIKISNPQLEKLQLWSSALTKVTITSPSLHSFKHFTYGFPSAFSLDQSSLQKATLHVHKGALYSSDFL…	564	ATGGCAACTGAGAATGGATGTCTTTTGCCTGAAGATGTGATCATTGAGATTCTCTCGTTGTTGCCTGTCAAAACTCTATTGCAGTTCAAGTGTGTTTGCAAGTCATGGTATGGAATTATTACTAGTTCCAATTTCATTTCCTTGCACCTGAACAACCACTACAACAACATTAAAAGTGGTCATCTCTTAGCTCACTTTGTTTGCCCCCAGCTGCTTGAGTTGTTCCAAGACGAATCACTCACAGACTTATCACATCAGGGGCTTGATCCACCTATCCGAGGACGTCTTTGTGGTCCTTGCAATGGAATATTTTATGTAGACAGCGAAGATAGTAGTGGTAGTGGTCTTTGGAATCCTGCGACCAAGGAATTCAAGCTTCTACCTGAGAAAATACGTAAT…	1104	Chr12	12471076	12473187
PtrFBA52	Potri.012G099733.1.v4.1	MATENGCLLPEDVIIEILSLLPVKTLLQFKCVCKSWYGIITSSNFISLHLNNHYNNIKSGHLLAHFVCPQLLELFQDESLTDLSHQGLDPPIRGRLCGPCNGIFYVDSEDSSGSGLWNPATKEFKLLPEKIRNKSSLPLYYEDSYGFGFDPVTNDYKVVVIRESYTREYYLEKFPSSLVIVYTLRTDSWRCWGSLDQGYTLLGNYCYTNVDGVYYWQAGHGVHMNVILSFNMATDAFQEIQEPDYDKPAYSTRLILYHDSIAFSTVHNVEKFLDIWVLNEGCWIRQFKSRPLLELRNPVAHWKNGNVILDSDNDQLMLYDTNKQELKDLRFKGTGVCYEILVYRESLVSIKDGIGCRQHEEHLPEHS*	368	ATGGAGGAGAAACCGAAAGAACCCAAAATGCCAATGACAAGCTTTGCATCCATAAACGAAGACCTTGTACAAAACATAGTAAAGAGACTACCAGCTTCATCCTTTGCATCAGCAGCTTGCGTTAGCAAATCATGGAATCAAATTTGCAATCAAATCCTCTCCAAACCAAAGTTCGCCTCTGCTTTTTCTCTCAATCCAAACGAAAAGGTTGCGTTAGAAGAGGTTGTCAATAAGGTTCTCTCTGAGCCCATTAGACCTCATTTTGCTATTGCCAATGTTATTGGCAGTGGAGTTGATCTGAGAGAAAAACTTGATTTTTTGGCAACAAAACTTGGTTCCCAAACTCCAATTATTGTGTCTTGTGCAAGTGGAATCATGGGAAGAGATGCTGTTACTGGT…	1656	Chr12	12296751	12298542
PtrFBX199	Potri.012G100500.3.v4.1	MEEKPKEPKMPMTSFASINEDLVQNIVKRLPASSFASAACVSKSWNQICNQILSKPKFASAFSLNPNEKVALEEVVNKVLSEPIRPHFAIANVIGSGVDLREKLDFLATKLGSQTPIIVSCASGIMGRDAVTGEHREVMLEEYWADGESISCFGIILTVGFLPGLKVDVIPLLQPRKVHRPALVDYFVMNIRDYAASVSGWASPAGIILFGDEGADQKPVMEKLDHAMSRDTVIVGDERAQFLYRSGVESRNDYGSSEYFPAAVALVFARDRDKPCAGTGEIQFHAALSSGVSAIGPRYKAVSVRKIGSETGCTTLLTARREGEQEIQDGQRILDDINNELVNQIGRPDLYIGVTEQRKCFIGSEKSRVMTFLVFHGVMGGDQEYLFADGVGIRTGDYF…	532	ATGGGAGCTGGCTCGTCTAGTTTGGCCTTGGAAAGTGAGGGAGGTTCTTCTCCATTAAGACCTAATCTTGATGATATCCCAGAAAGTAGTGTTGCTTCTATTCTTATGCACTTGGATCCTCCTGAGATATGCAAACTAGCCAAGGTGAACAAGACTTTTCATGGTGCTTCTTTGGCTGATTTTGTGTGGGAAACAAAGCTTCCATCAAACTATAAGTATCTTGTAGAGAAGATTTTAGGTCAGAGTCCTGAGAGTTTGAGCAAGAAAGAGATCTATGCAAGATTGTGTCAACCTAATTGCTTTGAAGATGGCACCAAGCAAGTTTGGTTGGATAAAAGTAGTGGCAAGATTTGTGTAGCTGTTTCTTATAAGGCATTAAGGATAACTGGGATAGATGAT…	858	Chr12	12570747	12576099
PtrFBX200	Potri.012G100600.2.v4.1	MATQLSGKRMSGFSLVDEEIVQNILSRLPALTFAYAACVNKRWYKICSKILKRPKLASALSLNPSLHDAVKEVIEQVLSEPIRPHFAIACISKEFNLELAHGLIIEKLGSRIPIITNVSSGIIGVDGIADELFEEKWETTSGPNIQESDTAERGLVLLVGFLPGLKIGTIPLLQPRQESNTLVDKFVMDILHYTAAVSDCAAPAGIIMFGDKTTDMKPIVAKMDCAMPEETVIVGDASADFIFRTGDDSLNQLVYTCCFQAVALVFARDRYKPEGLGEIQFHVTKSTGVLPFGPNLKAVCVVPKDSERSCLFARLEGQDGIMAAGAILNEIKQQFREADTFADLYIGVTKETQRTSDSGILTPGKSLDFYKVIGGGEYYFTVNGIGIRTGDSFLFYQSD…	527	ATGGCGACGCAGCTATCAGGAAAAAGGATGAGCGGGTTCTCTCTGGTGGATGAAGAGATTGTACAAAATATACTCTCAAGGTTACCGGCTTTGACCTTTGCGTATGCTGCCTGCGTTAACAAACGCTGGTACAAAATATGCAGCAAAATACTCAAAAGGCCTAAGCTTGCTTCAGCTCTCTCCCTCAACCCTTCTCTCCATGATGCTGTGAAAGAGGTCATTGAGCAGGTTCTCTCTGAGCCTATTCGTCCACACTTTGCTATTGCCTGCATTAGCAAAGAGTTCAACTTGGAACTGGCTCATGGACTGATAATTGAAAAACTGGGTTCAAGAATCCCAATAATTACTAATGTTTCCAGTGGAATCATTGGTGTCGATGGCATTGCTGATGAACTGTTT…	1581	Chr12	12576658	12580206
PtrFBX201	Potri.012G136200.1.v4.1	MGAGSSSLALESEGGSSPVRPNLDDIPESSVASILMHLDPPEICKLAKVNKTFHGASLADFVWETKLPSNYKYLVEKILGQSPESLSKKEIYARLCQPNCFEDGTKQVWLDKSSGKICVAVSYKALRITGIDDRRYWNHISSEESRFNTIAYLQQIWWLEVVGELEFEFPAGTYSLFFKLQLGKTSKKFGRRACNVDQVHGWGAKPVRFQLSTSNGQQASSECYLHQQGNWGHYRVGDFVVDNKNTPMKLKFSMMQIDCTHTKGGVCLDSVLICPSEFREKLKQF*	286	ATGGAGGGCTTAACGGATCGTCATGAGTTTAACATATTGCCAGAAGGCTGTGTTTCTACAATTCTCTCCTTTACATCTCCACAAGATGCATGCAAGTCTTCATTGGTTTCAACTATATTTCAAGCAGCTGCAGATTCTGATGTAGTCTGGGAAAGATTTTTACCTACTGATTATCAAGATATAGTCTCAAGGTCAATGGTCCCTTTCAAGTTTTCTTCAAAGAAAGAGCTTTTTCTTCTTCTTTGCAACTCTCTTCTCATAGATGGTGGCAAAAAGAGCTTCAAGTTAGAGAGATCATCAGGCAAGAAATCCTTTATGCTATCTGCAAGAGATCTTCACATAACATGGAGCGATGAATCCCCGTATTGGCACTGGGCTTCTCTGCCTGAATCAAGGTTC…	864	Chr12	15209430	15211567
PtrFBX202	Potri.013G012600.1.v4.1	MEGFMDRHEFNILPEGCVSTILSFTSPQDACKSSLVSTIFQAAADSDVVWERFLPTDYQDIVSRSMVPFKFSSKKELFLLLCSSLLVDGGRKSFKLERSSGKKSFMLSARDLHITWSDESPYWHWASLPESRFSEVAVLRTMCWLEIVGMIKTQMLTPNTKYGAYLVLKITDRSYGLDLMPSEISVEVGNNQVSRNTAYLRLAKEHARKKQMESLFYGNRMQVLKSRVAEGEGRVPSERDDGWLEIELGEFFSGENDEEVKMSLMEVKGHHLKGGLIIEGIEVRPKH*	288	ATGGAGAGTCTCCCACGAGAAATTGCCGGCGATATACTGTCAAGACTGCCTGTGACATCTTTAGTTAACGTAAAGTTTGTTTGCCGATCATGGCGCAAATTATTACAAGACAGTAGTCTTCTTGTCTTTATGCTTTTTCTTCGCACCACAAAAAAGGATCCATGTCTAATCTTACACAGCGTCCATCCTATCAAACACTATGTTGCAGATTTTCCCTCGGATGATTCTACTCCTAACCAACTCTATGTTGCAGATTTCTCATCTGATGGAGACAGAATTGAGGTTGTCAAGAAAATCCGCGTACCGACCTTGTCTGACAGCAAACTCTTTATATACAATCCTTTCACAATGGATGTTTTGGCGCTCCCAGATTCTGCACAGTATCCGAATCAGCAGGTT…	1077	Chr13	828763	830209
PtrFBX203	Potri.013G021600.1.v4.1	MDGTDSLFYYYPLPKKKPPVSPSPCPTDHHIPTTITNANTDTTTTKTTTATTKNATINNNNNNKNSFPFYKPIEIKERDFLFNYNPFHKHKAAPTSSSLDSPPTNTKTTKKMDSHVLLEVFTCRDTLIMILRKLGARDLARASCVCKLWRDMASGDEIVRPAFMEPWKLKDIVGKPVSGSFWRDSGIWKFAISHKIVKGDSVASLAVKYSVQVMDIKRINNMTSDHGINSRERLLIPIINPNLLINETCYIELDIHAKREVAVLYPEGKPDEKLMSKGSSSDHGKRRVIDSLKRSMQVDDGTAQYYWSISNGDPRAALTEFSADLRWERDAGLG*	335	ATGGATGGCACGGACTCCCTTTTCTACTATTACCCTCTTCCCAAAAAGAAGCCCCCGGTTTCTCCCTCTCCCTGCCCAACTGACCATCATATCCCAACCACCATCACTAACGCCAACACCGACACAACTACAACCAAAACCACCACAGCAACCACCAAAAACGCCACCATCAACAACAACAACAACAACAAAAACTCATTTCCCTTTTACAAACCAATAGAAATTAAAGAGAGAGATTTTCTCTTCAATTACAACCCTTTTCACAAACACAAGGCTGCTCCCACATCTTCCTCTCTCGATTCACCCCCCACCAATACCAAAACCACCAAGAAAATGGACTCACACGTGCTTCTTGAAGTCTTCACTTGCAGGGATACACTAATTATGATCTTACGAAAG…	1005	Chr13	1436400	1439816
PtrFBA53	Potri.013G053301.2.v4.1	MESLPREIAGDILSRLPVTSLVNVKFVCRSWRKLLQDSSLLVFMLFLRTTKKDPCLILHSVHPIKHYVADFPSDDSTPNQLYVADFSSDGDRIEVVKKIRVPTLSDSKLFIYNPFTMDVLALPDSAQYPNQQVVVGFGFSSMENDYKVVKIVYYSHRGSIRPSGGNLPQSSVEILSLRSLTWRSLGEIPYQIFGKRPSQVLVNGRLNWAIGLYTGAVQLKFYEVPRPDCGSLDKFNHNLVVLGGCLSASVYRKDGYFEIWVMKEYNVKESWINLYNIDIMDQSFENSGLHLKRSYARVICLLKNGEILLEMTITRVLLSFDPKSKTFKHLAFHGLPRWYETIVHVGSLHWIDTHVVAT*	359	ATGAGGAACCCCAAAGGGAAATTGGAAATTTGTTGGTCAGCAGAAATAATAGCCAGCAACCTGGACCTCTTAACTGAAATCCTTCTGTGGGCACCTGCAAAATCTCTCCTGAAATTCAAGTGCGTATCAAAACGATGGCACTCTTTGATTTCTGACCCCAAATTCTGCATTAGCCACGCCCGCTGTCAACGGATGCTAAACCGTACAGCCGATGCTCTCATGCTCAGCAATGGCTATAAATCCACTCCTGAATTCCATCTTGTCCCTCTCAAACACTCCACTAAAGTCCCATTCTTCGATTATTTTAATGTTTCTGAGGTCACAATAATACATTCTTGCAATGGCTTGCTTCTTTGCTGTTGTAAATTGATGTTGGATAAACCCAAATTTGTAAAGACG…	1218	Chr13	3981283	3982867
PtrFBA54	Potri.013G065500.3.v4.1	MRNPKGKLEICWSAEIIASNLDLLTEILLWAPAKSLLKFKCVSKRWHSLISDPKFCISHARCQRMLNRTADALMLSNGYKSTPEFHLVPLKHSTKVPFFDYFNVSEVTIIHSCNGLLLCCCKLMLDKPKFVKTTQMKNDGRYEFRYFVCNPTTKEFKILSPPKPAYLSLSLAFDPLISPYYKVVCICKGNSSKQNFQIDVYSSETESWSLLPILFEMPLGMTYSNGVFLDGSVHWYSYAETSLYFHIDSQSVKKMPMPFMFSWEGMDWDIMYFGESRGHMHLVLTKNRSSLEFDVFEMEFEYTGWSLSYHVNLQSMRMMFPELTWNFMNKHAVFSVLSIIQGEKDEEKKVVIFVDGRAMSYNLCDGTSIKICDLKPRPGRSDIARVPWRYEGCQAHPYF…	406	ATGGCTGTCACTGATATTCAGGCAATGTTTGCAGGAAGAGACTATTTTAGAGGTTTAGAAGGTATCCTGTATAAAACAACTGAAAGGAACTACTTTAAGAGCAGAACATCTAGAATGGAATATGTATCAGACTGGACAAAACACAGAAAATCTTCAGCATTTACTTCTCAAGTGATTTGTGGTGCAACATTTTTCATGCCTTGGTCTCTGAAAATTCCTATAGATTTCAAGAGTAAACCTCGATTAGCTTCTCAGATCCCCAATGATATTGACAGCCCCATTCTACCCGGGCTGCCAGATGATGTGGCAAAGTATTGCCTTGCACTAGTTCCTCGCTCCCACTTCCCAACCATGGGTTCTGTATGCAAGAAATGGAGGTCTTTTCTTAAAAGCAAAGAA…	1296	Chr13	5020222	5024110
PtrFBX204	Potri.013G067600.1.v4.1	MGGVPDELWRQILEMGIQNSKLNYKDLCCISISCRRLHRLSAENSLWLLLLSSDFPSPNQQNPNPNNSTSASAKSTYKIKFEREKSRKVAAHRRAVLRKESEVLEFERKIREIENGLRQETEKMRATAAELSNLHKVRQASVALNVWQPEVIRGRQKQIVEQSAVPVESRVHSLEMELKLCRQRISGFDKAYRDEKRRLELAMEQLASMKYHPLRDHKLINSGDKEQKKKRKKLKTSVIFPEKQG*	246	ATGGGAGGTGTACCAGACGAACTATGGAGACAAATTCTGGAAATGGGAATCCAAAATTCCAAATTGAACTACAAAGATCTGTGTTGTATCTCAATTTCCTGTAGACGCCTCCACCGTTTATCCGCTGAGAACTCTCTTTGGCTCCTCCTCCTCTCCTCCGATTTCCCTTCTCCAAATCAACAAAACCCCAACCCCAACAATTCAACTTCTGCATCAGCTAAATCAACTTATAAAATCAAGTTTGAGAGGGAGAAATCGAGGAAGGTTGCGGCGCATAGAAGGGCGGTGCTTAGAAAGGAGAGTGAAGTTTTGGAGTTTGAAAGGAAAATAAGAGAAATTGAGAATGGATTGCGTCAAGAGACGGAGAAAATGAGAGCCACGGCTGCTGAATTGTCCAAT…	738	Chr13	5443307	5446841
PtrFBA55	Potri.013G067800.2.v4.1	MKRVSLSSAEIIASNQDLLTEILIRIPAKPLLKFKSVSKQWLSLISDPKFCIWHACHQRVLNPTPNALLLNNFYSSTPTFQFIPLIGDDSSSYSQAAVFDYLNVSPNYRLKIKNSCNGLILCMSIFYGCGFDDAGSELKGIICNPTTKQFKTLSFPVPKFGNSKTYSSFYGLAFDPLKSHHYKIICLHVDYRVSKNPQIYLYSSRTNSWSFLQNSLEAPTLYGFVNGVFCNDAIHWCSYEQTTLYFDVNTESLKIMPMPPIFSTVNRFREMMYFGESRGRLHLAGIGRRFISRFDVWEMASDYSGWSLLYNVNLHSMKRAFPEQKFDTFSILNVLLAEKEEESKVVISVDSIAVSLNVYDGTWKMLSVLEPGLEFPAELGYEGHDAFQYFQSLVCV*	397	ATGAAGCGTGTTTCTTTATCTTCGGCGGAAATAATTGCCAGCAACCAAGACCTTCTGACCGAAATTCTCATCCGAATACCTGCAAAACCTCTCCTGAAATTCAAGTCTGTATCAAAACAGTGGCTCTCTTTAATTTCTGACCCCAAATTCTGTATCTGGCATGCTTGCCACCAACGAGTCCTAAACCCCACACCCAATGCCCTCCTGCTCAACAACTTTTACTCCTCCACTCCGACTTTCCAGTTCATCCCTCTCATTGGTGATGATTCATCTTCTTATTCTCAAGCTGCAGTCTTTGACTATTTGAATGTGTCTCCGAACTATCGGCTCAAGATAAAGAATTCTTGCAACGGATTGATCCTTTGTATGTCCATCTTCTATGGCTGTGGTTTTGATGAT…	1191	Chr13	5458646	5459617
PtrFBA56	Potri.013G093100.1.v4.1	MDFSNIVRAQNQVREQKGMASHLTNNHVIIADILSRLPVKALSRFNCVCKLWYCMINSDPGFQALHHSRSWRNPRFLFRLSDFDFNPLEHLGYRYAYNFVSTDTEGKNICLMQIKVHEPVKLILPGCFGLLVFSTDTRIHVCNPSTRRILALPDYKSKIAGFGVGYLSSIRRHKIVRLIPRRPSSLHLECSVFTLAPGEEGFSWRVLNDQCPYLVDQFSLPAFANETIYWKIDRQQALNRHNDFIVSFNIRYEKFMTITHPADWIPTSNLDWRSPIRNSTQLVELRGTLCMIQTLASSHVAVWKLADHKNSMWVKICMIDTSRIHPNFVGEVQCIKDGEIIFNSASNHLLYYDVRKKTFRKKMLPHSAENLTSYCESLTSLTR*	384	ATGGATTTCTCAAATATTGTAAGGGCTCAAAATCAAGTGAGAGAACAAAAGGGGATGGCTTCTCACCTCACAAATAACCATGTTATCATAGCAGACATTTTATCAAGACTTCCTGTGAAGGCTCTCTCAAGGTTCAACTGTGTATGCAAGTTATGGTACTGCATGATTAATTCAGATCCTGGTTTCCAAGCCTTGCACCACAGTCGGTCGTGGAGGAATCCTCGGTTCCTTTTCCGATTGTCTGACTTTGATTTTAACCCTCTTGAACACCTCGGATACCGATATGCTTATAACTTTGTTTCGACAGATACTGAGGGGAAAAACATCTGTCTGATGCAAATTAAGGTGCATGAACCTGTTAAACTCATATTGCCAGGTTGCTTTGGTTTGCTTGTCTTT…	1152	Chr13	9927784	9928935
PtrFBA57	Potri.013G104100.6.v4.1	MGKPLGNRNMGLSKSVEERALSKKMEDDQKKLPAGPAPYFHKDCISNILIWLPLESLPSSRFVCKPWYNIINSRTFIDSHFRRSESVLIFLKSVSRGRSYPYSRPDPFSMTSMPEEQGNTFSVEVALLQSNLKTVPIFGPHVTGSSSKFFIQFMEFKEGKIKVGKYNVSCLGNIRATCNGLILLDNHVKKGLIVMNPVTRKLITLPLGTLCNYHKESYGFALNHVTGDYKLVHLFRDEFEYVTCETLDLATRSWRAVNGPSFGLFNWFGHAPVSAIGALHWIPQLDNSDFIVSMEVENERFHCIPLPHRCTTHDRVMEMGGLLCFVTHEDLNIDIWNLKSVPEGIWTKQYSITKGSLIDMVPLFSLRISGDVIFRRKEDGSFHAYDFKSEVMREFEMDK…	427	ATGGGCAAACCATTGGGGAACAGGAACATGGGGCTATCAAAATCTGTAGAAGAGAGAGCCTTGTCGAAGAAGATGGAGGATGATCAAAAGAAGCTGCCAGCTGGTCCAGCCCCTTATTTTCACAAGGATTGCATATCGAATATCCTTATTTGGCTGCCTCTTGAATCACTTCCAAGTTCAAGATTTGTGTGTAAGCCATGGTACAATATAATTAACAGCCGAACTTTCATCGATTCACATTTCCGTCGCTCTGAATCTGTTTTGATCTTTCTAAAATCAGTCTCAAGAGGAAGATCATACCCTTATTCAAGACCAGACCCTTTTTCTATGACATCAATGCCAGAGGAACAAGGTAATACCTTTTCAGTTGAAGTAGCTTTGCTTCAATCGAACTTAAAA…	1281	Chr13	11775518	11779171
PtrFBX205	Potri.013G104300.2.v4.1	MLGIVSGKKRFTEANMTFSTLITQDFKSKPRLASQIPNDIDSPILPGLPDDVAKYCLALVPRSHFPTMGSVCKKWRSFLKSKELITIRKLAGLLEEWLYVLTMDSEAKESHWEVFDCLGHKHQLLPPMPGPVKAEFGVVVLNGKLLVMAGYSVIDGTGSASADVYEYDSCLNSWRKLASMNVARYEFACAEVNGKVYVVGGNGMDGDSLSSVEMYNPDTDKWTLIESLRRPRRGCFACSFEGKLYVMGGRSSFTIGNSKFVDVYNPEGHTWCEMKNGRVMVTAHAVLGKKLFCMEWKNQRKLAIFSPEDNSWKMVPVPLTGSSSIGFRFGILDGKLLLFSQEMEPGYRTLLYDPDASPGSEWQTSEIKPSGWCLCSVTIKA*	382	ATGGCCGTGCAGTTGCCAGACGACATGATAGTTGAAATTCTATGTCGATTACCAGTAAAGGTGGTGATGAGATTGAAGGTTGTTTCAGAAGCATGGCATCGTCTCATATCTAATGTTTGTGCCCCGCTATTCTCGGCGGCCGCCGCGGCCCATCCTTCAGGCTTTTTGTTCCTATGTTCTTTTCAAATAATTGGTGGGTTGGGATACTTTGCTGCGTATGCTAGCTATCCCGATGTTCATGATTGCGTGGGCCAGACCGATGGATTTGTGGATTCGTATGCTTGTATGTTGCCCTTCATGCTTTCTTCCGATCATTATTTTGATTGTTGTAATGGGTTGCTCTTGTTTGTTAGAAGAGAGCAACGAGAGGCTCTTCCGCATTATTATTTTGTTTGCAAC…	1068	Chr13	11793031	11796562
PtrFBA58	Potri.013G109900.1.v4.1	MAVQLPDDMIVEILCRLPVKVVMRLKVVSKTWHRLISNVCAPLFSAAAAAHPSGFLFLCSFQIIGGLGYFAAYASYPDVHDCVGQTDGFVDSYACMLPFMLSSDHYFDCCNGLLLFVRREQREALPHYYFVCNTTTRQCVAIPNPRPRTAPFAAAIAYDPAKSPHYKVVRFIYLEEKTSCPVKLDIFSSDTGKWVRRGVMLSTELPLAAADADKYGCIRRSIYLDGMIYKLSFVVNYLIRFDLNAPSDVAIELPHKNAADRHGFIGMSRGSLYYSNQDESGLMISIWLLEDRCKRDPFWKLTHNISVDSLTSKYPDVRNSGFHFHTYAIHPASDIIFLGNPTMVLSYDLKSNKSEDVFTLSSGLEISSGQHFVHLYSPCYAVLSNFDNNCG*	392	ATGTTGCCCTTCATGCTTTCTTCCGATCATTATTTTGATTGTTGTAATGGGTTGCTCTTGTTTGTTAGAAGAGAGCAACGGGAGGATCTTCCGCATTATTATTTTGTTTGCAACACCACTACCAGACAATGCGTTGCAATTCCTAATCCCCGTCCACGAACTGCTCCATTCGCCGCTGCAATTGCCTATGATCCTGCCAAATCTCCTCACTACAAAGTTGTTCGCTTTATTTATTTGGAAGAAAAGACTTCTTGCCCGGTAAAGCTGGATATATTTTCTTCCGATACCGGAAAGTGGGTTAGGCGCGGGGTCATGTTATCCACCGAACTTCCTCTTGCTGCTGCTGATGCAGATAAGTATGGTTGTATCAGGCGTTCTATTTATTTGGATGGAATGATT…	891	Chr13	12328203	12329784
PtrFBA59	Potri.013G110300.2.v4.1	MAVQLPDDMIVEILCRLPVKVVMRLKVVSKAWHRLISNVCAPLFSAAAAAHPSGFLFLCSFQIIGGLGYFAAYASYPDVRDCVGQTDGFVDSYACMLPFMLSSDHYFDCCNGLLLFVRREQREALPHYYFVCNTTTRQCVAIPNPRPRTAPFAAAIAYDPAKSPHYKVVRFIYLEEKTSCPVKLDIFSSDTGKWVRRGVMLSTELPLAAADADKYGCIRRSIYMDGMIYKLSFVVNYLIRFDLNAPSDVAIELPHKNAAACHGFIGMSRGSLYYSNHDESGLMISIWLLEDRCKRDPFWKLTHRISVDSLTSKYPDGRNSGLHFHTYAIHPASDIIFLGKPNMVLSYDLKSNKSEEVFTLSSGLEISSGQHFVHLYSPCYAVLSNFDNNCG*	392	ATGATGACAGGAAATAGAATGAGACGTTTGATGAACAATAAGCCAATTCAAGAGGTTGACTTGATTTCTGAGTTGCCCGACCCCATCATTCAACATATCATGTCTTCTTTGCCCTACAAAGATGCCGCAAGGATGAGTATTCTGTCCAAGAGATTTGCATCTGCATGGACTTCCTTTCCTATCATCTTTCTTGACGAAACCCTGAACATGGGATCGTGCCTTGAGTTGACAGGTAAACAGAAATTAAACAGTTTTTTGAGCTATGTGGGTGCTTTTCTTTCTCGTCGCCGACTGGATGTTAGCTTAGAAAAATTTAGCTTTTGTTTTTGTCTAAATAATAGCTCTGAGCAACCAAATGGTGGTATTGAGAATGCAATTTGTTATGCAATAGAGAATAAC…	1575	Chr13	12342174	12343348
PtrFBX206	Potri.013G146800.1.v4.1	MMTGNRMRRLMNNKPIQEVDLISELPDPIIQHIMSSLPYKDAARMSILSKRFASAWTSFPIIFLDETLNMGSCLELTGKQKLNSFLSYVGAFLSRRRLDVSLEKFSFCFCLNNSSEQPNGGIENAICYAIENNVKELELDFVGKSFKCMAHYSLPMKVLSAQSVMVLSLKGFMLEPPQNLVLDFPFIKELRLEKCKGMQTLSVSSQTLKIVVLESCQRLEKVEIDASNLESFSFGGGANSSCSVDITACKSLEYLSLKNAEITDEWIKHEVAQFLRLEVFKVVGCRLLENFHVSNANLKTVELSDCSNLQKIEIYSRSLNTFVYGGQLMPSQVFIYSPSFHAKVSLSVDHPLPHDWFSSFRDFLSCFDHCKELEIACSIEMALIVPIDSRDSLLPPLYD…	554	ATGGAAACAAGATCCACCAAGAGAAAAAAGTTGTGGTTTGCATCAAATAATGAAGGTGATAATGACATTGACAGGATCAGCGATCTCCCTGATGCTATCCTCCATCACATTCTCTTGCTTCTTCCCCTTAAATCCATTGCTCAAACCAGTGTCTTATCTCAAAGATGGAGATCTCTCTGGTCCTCATTTCCTGACCTTGATTTCACCACAATGAACCCTAGTAAGGCCATTTGTTCTACACGAAAGCTTAAATCAAAAAGATGGTGGCCTTCGATGGACTTCATCGCCAATGTCCTAGCTCTCCGTGACAAGCATTCTGATCTAAGAGCCCTTCGCTTTCGTGCACATTTGAGTTTCTCCCATCTAAATGGTTTGATCCGAAGAGCAATTAGGTGTAAT…	1536	Chr13	15178464	15180908
PtrFBX207	Potri.013G151200.1.v4.1	MVMETRSTKRKKLWFASNNEGDNDIDRISDLPDAILHHILLLLPLKSIAQTSVLSQRWRSLWSSFPDLDFTTMNPSKAICSTRKLKSKRWWPSMDFIANVLALRDKHSDLRALRFRAHLSFSHLNGLIRRAIRCNVQELDVEVATGDYFNFPRGVITSESLRVLKLRSRYPGFRLLPSSVMTIGFPSLHTLSLSLVILYEQSSLLDLFTESSFPCLKNLNLDACFGMKHLKVCCRALEDLTIENCFQLHSLDICSAKLENLRVASCFDAYSDKTWFKVNAPRLRGISWEYNSITASSSLVNLTSLHEASVGFSLLHENLSVEKLQSVCNFLSGLSHVHSLTLDSQCVEILSNKNDIINLLHPFNNLKVLELHTGFEKNNVPGLAFLFRSSPTLHTLILK…	514	ATGGAAGAAAAGCCAGACGCCACCGCCACCGCCACCGCCACCGCCACAACAGTCACGAACATTAACGATCTCCCACAAGACATCCTGATCCACATCCTCTCTTTCCTCCCCACACTAGACACAATCACAACAAGCCTTATTTCCACAAAATGGAAACCTCTTTGGTCCTTAGTCCCGTCTCTGAACTTCTCTTACACTCATTTCCCTCCTTACAACAATTTCTCCACAACCCGCCAATTCTTTTCAGAATTCATTGACCGAACACTAATTCTCAAACCCCAGTTGCCCCTAAAAAAATTCAGGCTTGAATTCATCTATGAGGATAGGTATGGGTACCATGTTGATTCATGGGTACGTTATGCAATCAAGAACCAAGTTTTAGAACTTGATCTTGATTTC…	1404	Chr13	15538432	15540496
PtrFBX208	Potri.013G151700.1.v4.1	MEEKPDATATATATATTVTNINDLPQDILIHILSFLPTLDTITTSLISTKWKPLWSLVPSLNFSYTHFPPYNNFSTTRQFFSEFIDRTLILKPQLPLKKFRLEFIYEDRYGYHVDSWVRYAIKNQVLELDLDFFIDKSFHIFEPEAKPNYDFPFSALRNSKVRVLKLCRCDLTLPANMESMNLWSMNEVYFDQVYMTDDTVLDLFKACPNIEVLKFEDCYGMENLRLCSEKLKRLDLSSFYTAERELHLELDCPNLVWLNIDCFEMGQFCVKNLSSLVEFHTFIVHGLEYYGQWCKVVKQLHRIAHIKHLVVQNWWLKLAPKDVFPKDFLLYNLKHLELQTGYTTYDLLGMAALLELCPNLETMNLDPLYKIVEDESLSEELLNKPINLFMPNLKEVRL…	468	ATGATGCCAAAGAGTCTACAGTCTCCATCAAGATTACCAGAGATGGATCCAGCAATCTGGAGCCGTCTACCGGAGGAGCTACTGGAGCATGTTCTATCTTTCTTACCTTTAAAAATGTTCTTGAATTTGAGATCAACTAGTAAGCATTTCAAGTCTCTTCTGTTTTCTCCCTCTTTCATGTCCAAACACACAGCTTCTGGCTCTCCTTTCTCTTCTTTTCTCTTGCTTTCTCACCCTCAGTTTTTCCAGCAATTCCCTCTGTATGATTCTATTGTTGGCTCCTGGCGCAACTTAGCTTTATCACTCTCTCTTTTGTTACCTGGTACTGGTTCTAATGCTTCACCATCTTGTACACTTCTTTCATCATCTAACGGGCTCATTTGTTTCTCTCTTCCTAGT…	1125	Chr13	15568155	15571071
PtrFBA60	Potri.014G016200.1.v4.1	MMPKSLQSPSRLPEMDPAIWSRLPEELLEHVLSFLPLKMFLNLRSTSKHFKSLLFSPSFMSKHTASGSPFSSFLLLSHPQFFQQFPLYDSIVGSWRNLALSLSLLLPGTGSNASPSCTLLSSSNGLICFSLPSSCSLLVCNFMAKSSRIVEFPSHPFTFESFVFVSMSFGYKIFVLCSKFSSNSVFVYDSKVHSWQKFDRFEPILGDNYRQEGVFFNGSLYFTTSEPFSIVCFDLESGRWGRLDNELPGDVTFVRLVSDGEKKLYLIGGVGRNGISRSMKLWELDGERNWIEVESLPEMMCKKFLSVCYHNYERVYCFLHEGMICICCYTWPEILYYKVSRRTWHWLPKCPSLPEKWSCGFRWFSFVPELYALV*	375	ATGATGCCAAAGAGTCTACAGTCTCCATCAAGATTACCAGAGATGGATCCAGCAATCTGGAGCCGTCTACCGGAGGAGCTACTGGAGCATGTTCTATCTTTCTTACCTTTAAAAATGTTCTTGAATTTGAGATCAACTAGTAAGCATTTCAAGTCTCTTCTGTTTTCTCCCTCTTTCATGTCCAAACACACAGCTTCTGGCTCTCCTTTCTCTTCTTTTCTCTTGCTTTCTCACCCTCAGTTTTTCCAGCAATTCCCTCTGTATGATTCTATTGTTGGCTCCTGGCGCAACTTAGCTTTATCACTCTCTCTTTTGTTACCTGGTACTGGTTCTAATGCTTCACCATCTTGTACACTTCTTTCATCATCTAACGGGCTCATTTGTTTCTCTCTTCCTAGT…	1125	Chr14	1556990	1558497
PtrFBX209	Potri.014G022100.1.v4.1	MKRPLDTGPEIHNKTDMKMKKKRHQEEGEIKEEIESETNTGTGFMNLDENLLFEVLKHVDARTLGRASCVSKQWHRTVQDERLWELICTKHWANIGCGNQQLRSVVLALGGFRRLHSQYLWPLSKPHSTPAPSSSSSPSAWNPFPKMIGNKPPARWGKDEVHLSLSLLSIRYYEKMNFSNRGR*	184	ATGGGTCAGTCAGCTTCGACGGCTTTAATCACAAGCCGTCGAGATTCAAATCGCAGCAGCAGCCACCGGTCAAAATCTAAATTCACGGTCCCGATCATGCCGGTGCAAGTAGAAGAACAAACTGAATTTATATTCTGCGAAGGACCTGATTACATCTCAGATCTTCCTGATGAATGCTTAGCTTGTATTTTCCAGTCACTCAATTCCGGCGACCGGAAACACTGCTCTTTAGTCTGTCGGCGATGGTTAAGAATCGAAGGACAGAGCCGTCACCGACTCTCTCTCAACGCCCAATCAGATCTTCTCCCTTTAGTACCGTTTCTCTTTTCTCGCTTCGACTCTGTAACTAAACTTGCTCTAAAATGTGACCGCAGATCTACTAGCATCGGCGACGAAGCG…	1605	Chr14	1944576	1945620
PtrFBX210	Potri.014G023500.1.v4.1	MGQSASTALITSRRDSNRSSSHRSKSKFTVPIMPMQVEEQTEFIFCEGPDYISDLPDECLACIFQSLNSGDRKHCSLVCRRWLRIEGQSRHRLSLNAQSDLLPLVPFLFSRFDSVTKLALKCDRRSTSIGDEALVAISSRCRNLTRLKLRSCRELTDAGMAAFAKNCKALKKLSCGSCTFGARGMNAILDNCASLEELSLKRLRGITDGAAAEPVGPGLAAASLKTICLKELYNGQCFGPLIIGSKNLKTLKLFRCSGDWDKLLQVISDRVTGMVEIHLERLQVSDTGLAAISNCLNLEILHLVKTPECTDTGLVSIAERCRLLRKLHVDGWKTNRIGDDGLSAVAKYCPNLQELVLIGVNPTKISVELLASNCQNLERLALCGSDTVGDAEISCIAAK…	535	ATGGACACAGAGCTGGACCGAATTAGCAGCTTGCCTGGGCATGTTTTAGACCAAATTTTATCAGTTTTGCCGATTAGAGATGCAGTGAGAACTAGTGCTTTATCAAGAAAGTGGAGGTACCAATGGTCTCAAATTCCTCATCTTGTGTTCGATACTCAATGCGCCTCGATAACTTCACAGGATCAAACTATAGCCAAGAATAACCTTGTCAATATTATCGATAATGTGCTTTTACTTCACAATGGTCCAATTTACAAGTTCAAACTATCTCACCGTGACCTCTTAGGTGTTAGTGATATTGATCGATGGATTCTTCATTTATCTAGAGGTTCTACCAAGGAATTTGTACTTGAGATATGGAAAGGGCAGCGTTATAAGTTGCCTTCTTGTTTGTTCTCG…	1251	Chr14	2036511	2038838
PtrFBX211	Potri.014G039700.1.v4.1	MDTELDRISSLPGHVLDQILSVLPIRDAVRTSALSRKWRYQWSQIPHLVFDTQCASITSQDQTIAKNNLVNIIDNVLLLHNGPIYKFKLSHRDLLGVSDIDRWILHLSRGSTKEFVLEIWKGQRYKLPSCLFSFENLTHLELFNCLLKPPSAFKGFRNLKSLDLQHVTLAQEVFENLISSCALLERLTLMNFDGFTHLKINAPNLQFFDIGGIFDDVSFHNTSLLTLVSIGLYANVKNDRHVSRGSSSKLLRFFVNLPHLRRLEIQSYFIKYLAISKVPSRLPKPCMDLNYISIRINFNDFEENSAALCILKSCPNLQEIEMLGRPEEQADVEPQTGFWGDDQWKCLFGQLRLVKIVGISGIRSELDCIKFLLSNSPVLEQMTVKPASIEGGWELVKEL…	417	ATGAATCGTAGGGTGCGGCGAAAAGTGGCAAAGAAGAGTAAGGAGAAGGTGGGAGTACCTGGTAACCCTGAAATTGGAGATGCGGATTTGTGTCCGGATAGTAATGAGGACGTTGATTGGACTAGCTTGCCAGATGATACTGTCATTCAGTTATTTTCTTGTTTGAATTATCGTGACCGTGCAAGCTTGTCATCAACGTGTAAGATATGGAGGGTTTTAGGTCTCTCTTCGTGCTTGTGGACTTCATTGGATCTTCGTGCCCACAAATGTGATCCTGGGATGGCAGTTTCACTTGCTTCTAGGTGTGTGAATCTTCAGAAGCTTCGGTTTCGTGGAGCAGAGTGTGCTGATGCAATAATACATCTTCAAGCAAGGAATTTGCGTGAAATAAGTGGTGAT…	2757	Chr14	3241528	3243879
PtrFBX212	Potri.014G046000.1.v4.1	MNRRVRRKVAKKSKEKVGVPGNPEIGDADLCPDSNEDVDWTSLPDDTVIQLFSCLNYRDRASLSSTCKIWRVLGLSSCLWTSLDLRAHKCDPGMAVSLASRCVNLQKLRFRGAECADAIIHLQARNLREISGDYCRKITDATLSMIVARHEALETLQLGPDFCERISSDAIKATAFCCPKLKKLRLSGLRDVSAEVINALAKHCPNLIDIGLLDCLKVDEVALGNVVSVLFLSVAGTSNMKWGVVSHLWHKLPKLIGLDVSRTDIGPSAVSRLLSLSPSLKVLCAMNCPVLEEDNSFSVNKYKGKLLLALFTDIFKGLASLFADTTKTGKNVLLDWRNLKTKDKNLDEIMTWLEWILSHTLLRTAESNPQGLDAFWLKQGATILLSLMQSSQEEVQERA…	919	ATGGGTGCTAATTTATCTTGCGCTACTTTGTGTGATACAAATGGAGAGGGTCCTTCTTCGAAGCCAAGGCTTGGTGACATACCAGAGAGTTGCTTAGCATTAGTTCTAATGCACTTGGACCCACCTGATATCTGCAAATTGGCTCGCCTGAATCGGGCTTTTCATGGTGCTTCTTCAGCTGATTTTATATGGGAATCAAAGTTGCCTTCAAATTATAAGTTTATATGTGAGAAAGTGTTAGATGAGAAGACTGTAGTGGGTTTGGAAAAGAAAGATGTTTATGCCAGGATGTGCAGGCCTAATCCTTTTGATGGTGGCACAAAGGAGGTATGGCTGGATAAGAAAACTGGTGGGGCTTGCTTTTCAATTTCTTCAAAGGGGTTGGCTATTACTGGGATT…	885	Chr14	3616546	3625617
PtrFBX213	Potri.014G059100.4.v4.1	MSLSLEEETTNPNPNINSKTLPIPIPTPTLTSLNRKTRTSSLPELLFKERALKHGTSIMKSRSNSPFASPRPVASPRSVPQRTLGFHSHEPTGPDYTSLLNDEILLQVFSKVPVSHHVSSSLVCKRWLFIHGRLVQSIKVIDFRFVNSGRVFTRFPNLENIDIAHACIKMPRNSGILITRNNSSVYIGTKLLSDVFIEESDLLSSDLIDNGLELISKWYPNLRRIAVFGSSENGLLCVSSKCKMLQELELHCCGDMSLKGISGCRNLQVLKLIGCVDGFFNSMVSDIGLTILAQGCRRLVKLELCGCEGSYDGIKAIGQCCQMLEELTIRDHRMDGGWLAALLFCENLKTLRLQSCKSIDSSPGLPEHLGSCPTLEELHLQQCQMRDKQAVKALFLICK…	515	ATGTCACTTTCACTAGAGGAAGAAACAACAAACCCTAACCCTAATATCAATTCCAAGACGCTACCAATACCAATACCAACACCAACACTAACATCCTTAAACAGAAAAACCAGAACCTCAAGCTTACCAGAGCTATTGTTCAAAGAGCGAGCACTAAAGCATGGGACTTCGATAATGAAATCTCGGTCAAATAGCCCGTTTGCATCACCTCGACCTGTAGCATCGCCTCGATCTGTCCCACAAAGAACTTTAGGCTTCCATTCTCATGAACCGACCGGACCCGATTACACCTCTCTTCTCAATGATGAGATTCTCCTTCAAGTCTTCAGTAAAGTCCCAGTTTCACACCATGTTTCCAGCTCTCTTGTTTGCAAAAGATGGTTGTTCATTCACGGACGT…	1545	Chr14	4590802	4593477
PtrFBX214	Potri.014G059100.5.v4.1	MKSRSNSPFASPRPVASPRSVPQRTLGFHSHEPTGPDYTSLLNDEILLQVFSKVPVSHHVSSSLVCKRWLFIHGRLVQSIKVIDFRFVNSGRVFTRFPNLENIDIAHACIKMPRNSGILITRNNSSVYIGTKLLSDVFIEESDLLSSDLIDNGLELISKWYPNLRRIAVFGSSENGLLCVSSKCKMLQELELHCCGDMSLKGISGCRNLQVLKLIGCVDGFFNSMVSDIGLTILAQGCRRLVKLELCGCEGSYDGIKAIGQCCQMLEELTIRDHRMDGGWLAALLFCENLKTLRLQSCKSIDSSPGLPEHLGSCPTLEELHLQQCQMRDKQAVKALFLICKTVREIVLQNCWGLEDEVFATATVCRRARLLSLEGCSLLTTGCLESVILNWKELERLTV…	457	ATGAAATCTCGGTCAAATAGCCCGTTTGCATCACCTCGACCTGTAGCATCGCCTCGATCTGTCCCACAAAGAACTTTAGGCTTCCATTCTCATGAACCGACCGGACCCGATTACACCTCTCTTCTCAATGATGAGATTCTCCTTCAAGTCTTCAGTAAAGTCCCAGTTTCACACCATGTTTCCAGCTCTCTTGTTTGCAAAAGATGGTTGTTCATTCACGGACGTTTGGTGCAATCAATAAAGGTAATAGATTTTCGTTTCGTTAATTCGGGTCGGGTTTTTACCCGGTTTCCAAATTTGGAAAATATTGATATTGCCCATGCTTGTATTAAAATGCCTAGGAATTCTGGGATTTTGATTACTAGGAATAATTCATCTGTTTATATTGGTACTAAGTTG…	1371	Chr14	4590802	4593477
PtrFBX215	Potri.014G075800.1.v4.1	MGANLSCATLCDTNGEGPSSKPRLGDIPESCLALVLMHLDPPDICKLARLNRAFHGASSADFIWESKLPSNYKFICEKVLDEKTVVGLEKKDVYARMCRPNPFDGGTKEVWLDKKTGGACFSISSKGLAITGIDDRRYWNHISTEESRFHTVAYLQQIWWFEIDGEFEFEFPKGMYSLFFRLQLGRSSKRMGRRVCNSEHIHGWDIKPVRFQLTTSDGQRAASKCFLDNPGNWVYYHVGDFVVDRPSELMKIKFSMTQIDCTHTKGGLCVDAAFVYPSSIGSEICKMNKLAGQH*	295	ATGGAAGAGAATCAAATGTCGCTGATATGTGGGCTTCCAGATGACATAGCTCTTTCTTGCTTGGCGAGAGTGCCCCGGAAGTACCATGCGGTATTAAAGTGTGTTTCCAAGAGATGGAGAGAATTCGTGTGCAGTGATGAGCTCTATGATTATCGTAGAATGCATAGTTTAAGTGAGACTTGGATATATGCTTTATGTTGTGACAAGTATGGGAAGATATGGTTTTATGTAGTGGACCCTAATGAATCACAGAGGCGTTGGAAGTGTGTTCCAGGTCTTCCAGCTCGTGCTTTGAATAAAATGGGTATGGGATTTGAAGTTTTAGGAAAAAAGGTTTACTTGTTGGGTGGTGGTGGTTGGTTGGAAGCTACTAATGAAGCCTTCTGCTATGATGTTTCA…	1044	Chr14	6141197	6143313
PtrFBX216	Potri.014G076300.7.v4.1	MEIRMDFLNCLDHDTSMKILRCLEDPSDLVRASYVSRSWRDFVIANGLCKQLCLSMFPHLLRVDCVIEPSCVMEKASEVGCSKFVEWETLKREHKAYAFLAQACLSFPFDDCIKDAISASSTDNYPEESIRNTLQKGDRVGRRPSYWSSKGQRKAAVPETLVYKLVADICVITEINIQPFQAYFQQGSPIYSAESVRFHLGHPKCPMDDTLGEPLDNCADDKFIWTYSSPEFPMAQERSLQNFKLPEPVVCIGGILQIELLRRVQRQEMDGLFYICVAHVQVKGRPLSSAFGVEILGPSGKFVLKTLSSAPRSSLPPSLPEDDALYHGVPLQGLADLEQVVNGLGVEVLDEDWNSEDDEAADEMDDELAF*	371	ATGGAGATCCGTATGGATTTCTTGAATTGTCTTGACCATGACACATCAATGAAGATTCTCAGGTGTTTGGAAGATCCATCTGATCTTGTCCGTGCTAGTTATGTCTCTCGTTCTTGGCGAGATTTTGTGATTGCAAATGGTCTTTGTAAGCAGCTGTGCTTGAGTATGTTTCCTCACTTGCTTAGAGTTGATTGTGTAATTGAACCTAGCTGTGTTATGGAAAAAGCTTCAGAAGTCGGATGTAGCAAATTTGTGGAATGGGAAACTCTGAAGAGGGAGCATAAAGCATATGCATTTCTAGCTCAAGCGTGCTTGTCATTTCCTTTTGATGATTGCATTAAGGATGCAATAAGTGCTTCTAGCACTGATAATTATCCAGAGGAAAGCATTCGTAACACT…	1113	Chr14	6172587	6176945
PtrFBX217	Potri.014G083200.1.v4.1	MEENQMSLICGLPDDIALSCLARVPRKYHAVLKCVSKRWREFVCSDELYDYRRMHSLSETWIYALCCDKYGKIWFYVVDPNESQRRWKCVPGLPARALNKMGMGFEVLGKKVYLLGGGGWLEATNEAFCYDVSRNSWTQVASLSTARYDSACQVYDGKIYAIGGLASTSNDPYSWDIFYPRTNSWEFHSNDCAVPEVEDCVVLDGKIYIRCQASASTMSSPFYAVVYEPSSGMWQRADADMVSGWQGPAIVVDGTLYVLDQSSGTKLMMWQKDKREWVVVKRLSTLLTKPPCQLAAIGKKLFIVGRGLSTVVLDTSQTGSVEGAMVGTSIPGLITADKVLNCKCQTL*	348	ATGTGGCATGACTCTGAGCTTGAAGATCTTTTTTTGAAGGCCCCTTTTATTTTCGTCATGGAGGGTGAAACATCTTGGGTAAATAATTGTTTTGAGAACCCGACAAGGGACATTGGTGAGTTCGATTCATTTTCTGAACATAGCGATGAAGGAAATAAAGAAGTTAATGCCATTTCAGTTGATTTAATCTTGCCCGATGATCTGCTAGAACGAATCCTAGCCTGTCTCCCCATTGCTAGCATCTTCAGAGCTGGCTGTGTGTGTAAAAGATGGCACGAGATTGTTAGTTCAAGGAGGTTTTTATGGAACTTCTCACCTGTCCTGCCACAAAAACCATGGTATTTTATGTTTACAAGCTCTGACGAACCAGTTGGCTATGCTTTTGATCCTATCCTTCGA…	1275	Chr14	6564373	6565999
PtrFBX218	Potri.014G093200.5.v4.1	MEGETSWVNNCFENPTRDIGEFDSFSEHSDEGNKEVNAISVDLILPDDLLERILACLPIASIFRAGCVCKRWHEIVSSRRFLWNFSPVLPQKPWYFMFTSSDEPVGYAFDPILRKWFGIDLPYIQKSNWFIASSCGLVSFMDNDSRSELYVCNPITKRCMKLQEPPGLKVYDYSALAIYVNRISHGYTISIVKSKLCPGNFFQSDLSIHIYDSETRMWVTSCTEVMTGWRGGDESVICGGVLYFLIYSAGGGATETRHGLIRYNLSNRSSHGLLIRSFIKVPCPLTCGRLMNLNEKLVMVGGIGKQDRPDIIKGIGIWVLNGKDWQEIARMPHKFFQGFGEFDEVFASSGTNNHIYIQSYGAPALLVFDINQKQWKWSQKCPVSKRFPLQLFTGFCFEP…	406	ATGTTGAGAAAGGCGAATTCGTTCCCGGAGGAAGTGCTACAGCATGTGTTGTCTTTTATCACAAACGACAAAGACAGGAACGCCGTATCGCTGGTGTGTAAGTCGTGGTACGAGATAGAGAGGTGGTGTAGGAAGAGGATATTTGTAGGTAACTGTTATGCGGTGAGGCCGGAGATGGTTATAAGGAGGTTTCCGGAGCTCAGATCGGTGGAGCTCAAAGGAAAGCCGCACTTTGCGGACTTTAGTTTGGTGCCTGACGGTTGGGGAGGTTGTGTTTACCCTTGGATCGCGGCGTTGGCTACTGCGTATCCGTGGTTGGAAGAGATTAGGTTGAAGAGGATGGTGGTTTCAGATGAGAGTTTGAAGGTGATTGCTAAAAGTTTTAAGAATTTTAAGGTT…	1755	Chr14	7266850	7270455
PtrFBX219	Potri.014G130000.1.v4.1	MTVTTDFSRLSEDVVLNILSKLEDDPRNWARLACVCSRFSSLVRDICWRSKCNKTIPSVVADLLPSPDSSFPGGWSALYKLAVCCPGLLHAGVLLELSDFGLERELGPDDYFRKSKTTPPIPHQPQQASDSCSNLENCDSSWSLFDDLYYDTVYNVSESQDGPAASCEGNEDVIGDNDDKSVDVVDKAGVDFSVSKRRKVCCRSSRSHLASGVWNLCREQGNKLLASRFRGDCLYICDWPGCVHTEEKRSYMLFRGIFKNFKKSRVWRTVHDGNRSKTDLNCAFCECKETWDLNSAFCLKRGCGYHDDGEPVVRAYVCENGHVSGAWTDWPLYT*	335	ATGACAGTGACCACGGATTTCTCAAGACTCTCAGAAGACGTGGTCCTCAACATCCTCTCCAAACTAGAAGACGATCCACGCAACTGGGCCCGCCTCGCTTGTGTCTGCTCCAGATTCTCCTCTCTTGTACGCGACATCTGCTGGAGATCCAAGTGCAATAAAACCATCCCCTCTGTCGTCGCCGATCTCCTCCCCTCCCCTGACTCCTCCTTCCCCGGCGGCTGGTCTGCCCTCTACAAGCTCGCCGTTTGCTGCCCTGGCCTCCTCCACGCCGGCGTCCTTCTCGAGCTCTCCGATTTTGGCCTCGAACGCGAGCTTGGCCCCGACGATTATTTCCGCAAATCGAAAACCACACCGCCCATACCCCACCAACCACAACAAGCGTCTGATTCTTGTTCT…	1005	Chr14	9922880	9924464
PtrFBX220	Potri.014G134800.1.v4.1	MLRKANSFPEEVLQHVLSFITNDKDRNAVSLVCKSWYEIERWCRKRIFVGNCYAVRPEMVIRRFPELRSVELKGKPHFADFSLVPDGWGGCVYPWIAALATAYPWLEEISLERMVVSDESLKVIAKSFKNFKVLVLSSCEGFSTDGLAAVAANCRNLRGLDLRESEVDDPSGQWLSRFPDSFTSLASLNISCLGAEVSFSALERLVGRCPDLKTLRLNHAVPLDKLANLLRGAPQLVELGTGAYSAELQPDVFSNLAGAFSGCKELRSLSGFWNVFPGYLPAVYPVCSGLTSLNLRYANIQGADLIKLVSQCPSLQRLWVLDYIEDIGLEALAACCKDLTELRVFPSDPYGAEPNVSLTERGLVSVSEGCPKLHSVLYFCRQMTNAALVTIAKNRPSMT…	585	ATGGACTTGGATTGTGAGAAACATAGGAAACGAAGAAAAACCAAGGTTGAATATGATCCACAAACAACTGGAATGGAGCTTCTACCACGGGAGATTGCTCATGATATACTTTCAAGATTACCCATCACATCTTTGGTGCAATTCAAGTGTGTATGCCGAGCTTGGCGTGCCTTGGTGCAGGATCCTCAGCTTGTAGATTTATATTTGTCTTGCTCAACTCAGGACACCGATCATCCTTGCCTAATCCTTCACTGCGACTTTCCAATCAGAAACAATCTCTATTTTGTGGATTTTGCTGCTCACGAGGAAGAAAAGGAGAAGGTGAAGAGAATTCCGGCACCCTTTTCCTCTATGATGCCAGAATTTGAAGTGGTAGGCTCCTGTAACGGTTTACTGTGC…	1269	Chr14	10256941	10259719
PtrFBA61	Potri.014G162600.1.v4.1	MDLDCEKHRKRRKTKVEYDPQTTGMELLPREIAHDILSRLPITSLVQFKCVCRAWRALVQDPQLVDLYLSCSTQDTDHPCLILHCDFPIRNNLYFVDFAAHEEEKEKVKRIPAPFSSMMPEFEVVGSCNGLLCLSDSLYNDSLYIYNPFTGCYKELPKSLQYPDQEVVSGFGFNPKTKEYKVIRIVYYRNGHGGYPRSRRIIYPLSEVQILTLGCPEWRSLGKVSYRLVRRASGALVNGRLHWISRPCRNKPARRLVSFDLTDEQFREVSKPDCGGLNRCNYHLVVLRGCLSAAVYCNYGRLEIWVMKEYNVKESWVKEYNIGAYMPKGLKQNQDRQLKIWKNSSNGRVVGALCVLKNGEILLEYKNRVLVSYDPKNGKFKDIELQGAPNWFQTVVHVG…	423	ATGGCAAAAGACAATAGACGAAAACGTTACAAGAAAGCGAATAAAGATATGATTTGTAGATTGCCTAATGAGATTCTTGGTCATGTACTCTCGTTTCTTCCTATAAAAGATGCTGTGCGAACCAGCATTTTGTCCAAAAGTTGGAGAGAACTCTGGACATCACTTGCCAATTTTAATTTTGATGATCACATTCGGTGGCAACTATCAGCAGAAAGAGAGACCACCTTTGGGGATTTCATGGATAGGTTTTGTTATCTTCATAACTCTCCTGAAAACTCTATTGCAAAATTTCATCTCAGAGACAATCTTGAGGAGCTTATACTATACACGTCTGATCATGTTCTGTTGCCTCGGAGAATTTTTAGTTGTGAGAAATTAGTGGCTTTGGACCTTAGTTAT…	930	Chr14	12827122	12830890
PtrFBX221	Potri.014G163866.1.v4.1	MAKDNRRKRYKKANKDMICRLPNEILGHVLSFLPIKDAVRTSILSKSWRELWTSLANFNFDDHIRWQLSAERETTFGDFMDRFCYLHNSPENSIAKFHLRDNLEELILYTSDHVLLPRRIFSCEKLVALDLSYRIDIDLLGVGVRFPCLKVLHLQDLLMLDDHASIEKLLAGSPVLEALKFEHEDCESRNALRICSSSLERLIIRFTFIAYYVKDPGCRALKVVFAWAVQPPPLYSLVEAALRVAYEHVFTIQVDDYIDMTVQFLRPIMPIVKNLQLCDSTMRRYQTQFIRSCLALTIFLISEFDSFGD*	310	ATGGAAGACAATGTTAAAGAGAAGAGACCCAAGTTCTGCATCAATGACCACGTAGACATTCTTTTGGAAATCCTGAAACGACTCGACGGCCGCTCTCTCTGTGTTTCTGCCTGTGTCTGCCGTCTCTGGTGCACCATTGCCCGCAACGACTCTCTCTGGGAGCATCTGTGCTTCCGCCACGTTTCCCCTCCTCCCTCCTCTGGCGTCCGCCCCGTCGTCGTGGCTCTCGGTGGCTACAAGAGGCTGTACATGGTGTGCGTGCGGCCCGTGCTGAGTCGACTGGGCCGATTGAGGCTTGCTGGTGACTCGGACCGGGTCAGGAGGGTGTGGACTCGGGATGAGGTCCAGCTCTCGCTCTCTCTGTTCTGTGTTGATTATTATGAGAGACTTGGGAGACTC…	462	Chr14	11802630	11803937
PtrFBX222	Potri.014G165700.1.v4.1	MEDNVKEKRPKFCINDHVDILLEILKRLDGRSLCVSACVCRLWCTIARNDSLWEHLCFRHVSPPPSSGVRPVVVALGGYKRLYMVCVRPVLSRLGRLRLAGDSDRVRRVWTRDEVQLSLSLFCVDYYERLGRLGGGGDASGSSLMFLCKPVNV*	154	ATGGAAAATGAGGAAGATAAAGCTAGAAGTAGCTGCAGAAGCGAAAATATAGACAGATTGAGTGATCTACCTGATAGCATAATTCATAAAATTCTATCCTTGGTTGACCTCAGATGTGCTGTCCAGACAAGTGTACTGTCCAAAAGGTGGAGATTCTTGTGGACTTCACTTACTGATCTCAATTTCAATGGAACCTGTATGGATTTCACGAACTTCGTAACTTTCAATAGATTCGTGAGTAGAGTATTATCTACTCGTGAGGACAGCAATGTTTACAAGATTCAACTCTATTCCACTTGGAGCCCCCATCATTCTCTCTTGGATATGGTCATAAAATATGCAGTTTCCCATCACATTCAGAATATGGTCATTAATTATGGTCATTCCACTATCCGATCT…	1083	Chr14	13153297	13153758
PtrFBX223	Potri.015G002001.1.v4.1	MINIDRLNDLPDHVIHKVLSFLYLKQAIQTCVLSKRWRFPWTSLPCLKFDSYHFVTKVPSHRDNSFTSKSLKTLELSSVAFYRMPESLALGLANLTSLNLNHCLISYETDLFDDPFAACSNLRSLCLRHCSFYRLKVLRISGLQLANLDTQGWFHSNSCCNRIEIFTPKLTSFRYSHSRPVDFSRLDLPSPLLILLIFIGLHNARFVRISSETIEVLNLVPGLQARQTCPFKRLKSLKVHGEDNSFVIPDHVQIYLLGDELPEETLHMEGSFLAEPGDHTDHLSTSLLADLTRL*	295	ATGATAAACATAGACAGATTGAATGATCTACCTGACCACGTTATCCATAAAGTTCTGTCTTTCCTTTACCTCAAACAGGCAATCCAAACTTGTGTGCTTTCTAAGCGATGGAGATTCCCGTGGACTTCTCTTCCCTGTCTCAAATTTGATAGCTACCATTTCGTCACCAAGGTACCGTCTCACCGTGATAATTCCTTCACGTCTAAATCATTGAAAACCCTTGAATTGTCTTCTGTTGCTTTCTATCGTATGCCTGAATCTCTTGCCTTGGGTTTGGCAAATCTGACCTCCTTGAATCTCAACCATTGTTTAATATCATATGAAACCGATTTGTTCGATGACCCTTTTGCTGCTTGTTCCAATCTCAGGAGTTTATGTCTGCGCCATTGTAGCTTTTAC…	885	Chr15	99602	100719
PtrFBX224	Potri.015G002100.2.v4.1	MENEEDKARSSCRSENIDRLSDLPDSIIHKILSLVDLRCAVQTSVLSKRWRFLWTSLTDLNFNGTCMDFTNFVTFNRFVSRVLSTREDSNVYKIQLYSTWSPHHSLLDMVIKYAVSHHIQNMVINYGHSTIRSFSLPPAFLTCQSLKTLQLSGFNFKALGFALPNLISLSLSHCSFTNPSDFDDPFASCLKLKNLSLRSCSFLSSKVLKISGLQLLNLEIVGLGYMNLAGLLYRIDIFAPKLISFVYKLSHVVDFSGLHLPSLNIARVHVCTKQDKKKEAYLGLINMFKGLGNAQSVMLHSQTIEVLGSFPGLLEQEPSPFKRLKSLQVAPNNKPFVPPHVMTYLLGGTPLAETIYADYL*	361	ATGGAAGACAGAGAAGCTGGATTACAAGACAGATTGAGCGATCTACCCGACTACATAATTCACGAAATCCTTTGTTTCCTCGAGATTAATCAAGCGATCCGAACTTCTGTCTTGTCCGAAAGATGGAAAAACTTGTGGGCTTCTGTTCCAGACCTGAATTTCAACAGCAAAAGTTTTACAGAACAAACGTTTCCTAAGTTTCTCCGAAGAGTTATGTCCAAACGGGAAGATTGCAACGTTCGGAGACTTGACATGTTTGCCCATTTGCCCATTCGTCTCTCATCAATGGAGGGTTTGATAAATTACGCAGTGGCTCATCAGGTTGAGGATTTTCGGTTTGTTTCTGATGATGTCCAGCCTGTTTCTTTACCAGCATGTGGTTCCTTGAAGACCCTTTTC…	1071	Chr15	126945	130807
PtrFBX225	Potri.015G011200.1.v4.1	MEDREAGLQDRLSDLPDYIIHEILCFLEINQAIRTSVLSERWKNLWASVPDLNFNSKSFTEQTFPKFLRRVMSKREDCNVRRLDMFAHLPIRLSSMEGLINYAVAHQVEDFRFVSDDVQPVSLPACGSLKTLFLSRCKFGDLLTSFGFGFVNLTSLDLYVCWFCYSENDFGDPFASCRNLRRLCLRYCRFPSLKRLKITGFQLVSLEIQGFGYGDRGLQEGCAVEIFAPNLLSFVYKFSKPVDFCGLHFPSLDYVEVHVWQHGTDEATDHDKRRASLFLMSMFEGFGNAQSVKLYCETIQVLDLVDGLLEQQPSPFKRLKKVDVQCNRESFKVPAHVTNYLLAGTIGQELHLEVPT	356	ATGTATATATGTATGGACGCATCAAGCGAAGATCAAAAAACCACTTTACCCCAAGAAACCCTAACTGACATCCTATCGAGGCTCCCCATCAAATCTTTAACCCGTTTCGAATCCGTTTCTAAACCCTTTTCTGCTCTGATCAACTCCCCTGATTTCATCTCCGCCCATCTCCACCGTTCTTCTCGACATTTCACCTTTTTTATTCGCCACTTTCATAACCCATCCGGGTCTAACTTCTCTTTTTCACTGACCAATAACCAACCCATTGATGTTGAGATTCCTCTTTTGGGCTCCTTAATTAGGTTCCCAAAAATTGTTGGTTCTAGCAATGGTCTTGTTTGTCTTGATATCTCTTCTTGTTATGCGAGGGGGTTTGTTTTGTGGAATATTGCTAGGAAG…	1185	Chr15	735325	738985
PtrFBA62	Potri.015G013500.1.v4.1	MAASICSSFNNDMVIDILSRLPVKTLLRFKSVSKPMLSVITNPRFITSHLHQSTKNSSLVFHFSHDEFPISMLYYTEPTTLRVVHIPPSMKDHSLKPRIRIKGSCGGLLFMEIYFGCCMFHYGFWNPATRQFKKVTGPQQCINLLAEGFGYGSKINDYKLVRIGYFLHPRTLITRYDRRRVDSVVRALVFSWKTDSWRTVEDGALLGGRFSDAVAVKGDLYWKVSGVENLANEGVLAFDSDTDMFRRIELPGLNQSSPNYSMTITGFKDSLGLFVFLEGSSNSSFDLWVLNESRMGGNIKSWSKLLTVGSMSRIGWPISAWRGKIILKSPNEKDGFFLYDPISQEVIDVPISSSGAYDYAETLASVDGTSNLMLEDAPL*	380	ATGGCGGCTAGCATCTGCTCCTCCTTCAACAATGACATGGTCATAGATATTCTTTCCAGACTACCGGTCAAAACCCTCCTTCGTTTCAAATCTGTTTCTAAACCCATGCTCTCCGTCATCACCAACCCTAGATTTATCACCTCCCATCTACACCAATCCACCAAAAACTCCTCCCTCGTATTTCATTTTTCTCACGATGAGTTCCCCATATCAATGCTCTACTACACTGAACCTACCACTCTCCGTGTCGTGCATATACCACCATCTATGAAGGATCATTCTCTCAAACCACGTATACGTATTAAGGGTTCCTGTGGCGGTTTGCTATTCATGGAAATCTATTTTGGTTGCTGTATGTTTCATTATGGTTTTTGGAATCCTGCTACCAGACAGTTCAAG…	1140	Chr15	887347	888486
PtrFBA63	Potri.015G013800.1.v4.1	MRSKRRSMDKKTTLPQETLTDILSRLPIKSLTRFESVSKPFSALINSPDFISAHLHRSSRHFTFFIRHFHNPSGSNFSFSLTNNQPIDVEIPLLGSLIRFPKIVGSSNGLVCLDISSCYARGFVLWNIARKQYSCLPSPIISDSRGPFWMVSTGFGFDREKNDYKVVRIVGFACEKGESPVVMVEVFSWRTGCWKVIDGRAIGACVIHEGHNGVVINGGLHWLGNSAGKSGGIQKFILSFDLNTEEFRKIPTPEFSAGVCVKIMGFKGLLALAYYPSKGLVGRPAATDRVEICVWDDYGGADGKYWTKLNSLQLNALGYPVGVTNETGLIMRKLDGQFTQFFLCDPSNQNYRRLHICEATYSCDIHSYVESLVPVSAGHDHRVIEEEVLSEV*	393	ATGAGGCTAAGCAGCAAGCCCCTGTTAAAACGAGCAGGAGAAGGAATCAGCAAAACACTATCTGAAATTCTTGTCTGCCCAATCTCCAAACAGCCCTTAAGATGGAATTCCTTGTTTGGTTCCAAGAGACGGCAAGCAACTAAAGGAAACCCCCTCTCGAGCAATATTTTTCCGCAGGCTCATATTTGTCTCTTAATAGAAAGGATGAGCTCAATGCATCTTCGCCAGAGGATTCTTTGCAATCTCTTGGTATTACGTCTGGTGACCTCGCTTATTTCTCTGTCAACACCATTGCTGTGTTTAGGTTCTTGTTCCTCTGTAAGAGAACAGGCTCGAGGTCATCGAGGTAATGTACAAGAGCCTACGCCTGATCAATTGATGAGTTTTCCAGAGTCAGTT…	1194	Chr15	916039	917279
PtrFBX226	Potri.015G020600.2.v4.1	MSSMHLRQRILCNLLVLRLVTSLISLSTPLLCLGSCSSVREQARGHRGNVQEPTPDQLMSFPESVFGFNKLGNQDLFVRGHAGVQANDANSQETKSEISLDMLVQGQKGEQHEIGGSDTSDAVIERHGSLDSKARSGETLETQELTSVDFVWADGKNDGMNENDRSSMLYLENENFELWKIVKDGLVLPLLIDICKKVGLFLPPCLMRLPTELKLKILESLAAIDIAKMESVSSEMQCLSSNNDPWQQKFVEEFGDGQERWELSIGKSSLLHIGRIRRSGRGMSMPWQDYHQVPPFFFPTRRNFAWYSSTQWSSWSRISSISLKFCSKL*	330	ATGTCAGATTTTGGGTGCTTGGACACAGACATTCCCTTTGATGTGCTCTCCCGCTTGCAAACGAAAGATTTGCTGGGATTGAAGTGTGTCTCTAAAGGATGGAAGGACCTTATATCTGATCGCTCTTTCATCCAGGCTCAGTCACAAAAGAAAGAGCCACTGTCAGGATTCTTCTTCCAGCAGAGGCATCGGTACTGTCCTGATGACATAAAAACTATTACCTATTTTCCTGTTGAAAGGAATAGATTGCAGCAGGATGTCTTCGCTTTCCTCCCTCAGGATGTTGTGGTGTTGGCATTGTGCAATGGGCTTGTTTGTTGTCGAAGTTGCTACCCTTTTGAAGATCCAGCTATCTATGTCTGCAACCCCTTGAACAGTGAATGGTGGAAACTGGATTGG…	1275	Chr15	1494181	1496030
PtrFBA64	Potri.015G028500.2.v4.1	MSDFGCLDTDIPFDVLSRLQTKDLLGLKCVSKGWKDLISDRSFIQAQSQKKEPLSGFFFQQRHRYCPDDIKTITYFPVERNRLQQDVFAFLPQDVVVLALCNGLVCCRSCYPFEDPAIYVCNPLNSEWWKLDWKEPGKESFIALAFNPFQDISVNLTNFKVVRPRQFETEQEEAYFSFEIYASRTRNWKLSKEVCWCDNSLSKNEGIFSGGILHWLTDGDQILTFNVENELALLISTPLPAGEFNTRPHACIGESEGQLYYVLISEEGLHVWVLEDYFDSTWSLKYSKTLAQIEKEHSDIMINLYNRVMLWQRIDDRPWMDPLAFKDGVLVVRISNTIYLYHVDTSKMEEVGETSKFGAMSWVSPIVLPYTMSLVPLGRQLGSP*	385	ATGCTGACAACAATAGAGGAGAAACCAAAAGAACCCAAAACGCCAATGACAAGCTTTGCATCAATAAACGAAGACCTTATCCTAAACATACTAAAGAGACTACCAGCTTTATCCTTTGCATCAGCAGCTTGTGTTAGTAAATCATGGAACCAAATTTGCAATCAAATCCTCTACAAACCAAAGTTTGCCTCTGCTTTTTCTCTCAATCCAGACGAAAAGGTTGCATTAGAAGAGGTGGTGAATAAGGTTCTCTCAGAGCCAATTAGACCACATTTTGCCATTGCAAATGTTATTGGCAGTGGAGTTGATTTGAGTGAAAGACTCAATTTTTTAGCAACAAAACTTGGTTTCCAAACTCCAATTATTGTGTCTTGTACAAGTGGAATCATGGGAAGAGAT…	1602	Chr15	2292481	2295899
PtrFBX227	Potri.015G098700.1.v4.1	MTSFASINEDLILNILKRLPALSFASAACVSKSWNQICNQILYKPKFASAFSLNPDEKVALEEVVNKVLSEPIRPHFAIANVIGSGVDLSERLNFLATKLGFQTPIIVSCTSGIMGRDAVTDEHREVMLEEYWVDGESNPCNGIILTVGFLPGLKVDAIPLFQPRKGCRATMVDNFVMDIKDYATSISGCASPVGIIMFGDEDADQKPVMEKLDHAMSSDTIIIGDERAQFLYRNGVESRNDYESSEYFSAAVALVFARDRDKPCGTGEIQFHAALSSGVSAVGPRYKAVSVKKIVSGTGHTTWLTARREGEHEIQDGQRILDDINNELVNQVGHPDLYIGVTEQRRCFIGSQKSRVMTFLVFHGVMGGDQEYLFADGVGIRTGDYFQFYHPDPSAALS…	519	ATGTCGAAAATTCCACACGAAATCATAACCGATATTTTCCAACAACTTCCCGTCAAATCTCTCCTCCGGTTCAGATCTCTATCAAAGCCGATTTGCTCCTTAATCGACGGCCCAGATTTCATCAAGTTCCATCTATACCATTCCATCACCGCTAAATCGAATCACAGTGTCATCCTCAAAGAATGGGATCTTTTCACTGTCGATTTTGACACCCTTTCAGACGCTGTGGAGGTTAAGCACCACCCCCTTTACGCCGCTGGGGGCACGGAGGTGATTGGTTCGGTTAATGGGTTGGTGTTTTTGAGACATTCGGAGAGGAATCTTGCGGTGTATAATTTGTCTACGAGGGAGTGGAAGAAATGTTTCGTGGTAGAAATTAAGCCTCCCAGAAGAGATTTG…	1260	Chr15	11801218	11808082
PtrFBX228	Potri.015G098800.1.v4.1	MRFAYRSTTQMAKQLSGRMRCGFSLVTEEIMQNILSRLPALAFAYAACVNKRWYKICSQILKRPKLASALSLNPSLHDAVEEVIEQVLSEPIRPHFAIACISKEFNLELTHGLIIKKLGSSIPIITNIASGIIGVDGIADELYEEKWETTTAGPNSQDSDRVDRGLVLLVGFLPGLKIGTIPLLRPMQESNTLVDKFVMDILHYTSAVSDCPAPTGIIIFGDKTTDMKPIVSKMDCAMPEETVIVGDASANFIFRNGDNSLNHLAHTCYFQAVALVFARDRYKPEGIGEIQFHVTMSKGVMPFGPTLEAASVLQKDSECSWISAKLKGQNGIVAAGEILNDLKQQFRDANKSADIYIGVTKETISTNDSGIWTPGRCLDFYEVRGGGGRYFNVNGVGIQ…	538	ATGCGCTTTGCATATAGAAGTACTACTCAAATGGCTAAGCAGCTATCAGGAAGAATGAGGTGTGGGTTCTCCCTTGTGACTGAAGAGATAATGCAAAACATACTCTCAAGGTTACCGGCTTTGGCCTTTGCATATGCTGCCTGTGTTAACAAACGCTGGTACAAAATATGCAGTCAAATACTCAAAAGGCCTAAGCTTGCTTCTGCTCTCTCCCTCAACCCTTCTCTCCATGATGCTGTGGAAGAGGTTATTGAACAGGTTCTCTCTGAGCCTATTCGTCCACACTTTGCTATTGCTTGCATCAGCAAGGAGTTTAACTTGGAACTGACTCATGGACTGATAATTAAAAAACTAGGTTCAAGCATCCCAATCATTACTAATATTGCCAGTGGAATCATT…	1614	Chr15	11809463	11815946
PtrFBX229	Potri.015G138600.1.v4.1	MGAGSSSLALESEGGSGSSPSRPSLDDVPECCVSSIFMYLDPPEICKLAKLNKTFHGASLADFVWETKLPSNYKFLVEKVLGQSPESLSKKEIYARLCRPNCFDKGAKQVWLDKSSGKICVAVSYKALRITGIDDRRYWNHISSEESRFNTIAYLQQIWWFEVGGELEFEFPAGTYSLFFRLQLGKTSKKLGRRTCNVDRVHGWDIKPVRFQLSTSNGQQASSECYLHQQGNWGHYHAGDFVVYSSNTAPLKLRFSMMQIDCTHTKGGVCLDSVLICPSEFREKLKQF*	289	ATGGGGGCTGGGTCATCTAGTTTGGCCTTGGAAAGCGAGGGAGGTTCGGGTTCTTCTCCATCAAGACCTAGTCTTGATGATGTCCCAGAATGTTGCGTTTCTTCCATTTTTATGTACCTGGATCCTCCTGAGATATGCAAACTAGCCAAGTTGAACAAGACTTTTCATGGTGCTTCTTTGGCTGATTTTGTGTGGGAAACTAAGCTTCCATCAAACTATAAGTTTCTTGTCGAGAAAGTTTTAGGCCAAAGTCCAGAGAGTTTGAGCAAGAAAGAGATCTATGCAAGATTGTGTCGACCTAATTGCTTTGATAAAGGCGCCAAGCAAGTGTGGTTGGATAAAAGTAGTGGCAAGATTTGTGTTGCTGTTTCTTACAAGGCATTAAGGATAACTGGGATT…	867	Chr15	14712279	14714693
PtrFBA65	Potri.016G012500.1.v4.1	MSKIPHEIITDIFQQLPVKSLLRFRSLSKPICSLIDGPDFIKFHLYHSITAKSNHSVILKEWDLFTVDFDTLSDAVEVKHHPLYAAGGTEVIGSVNGLVFLRHSERNLAVYNLSTREWKKCFVVEIKPPRRDLITGYVYYGFGYDSVGDDYKVVRMAQFVREDEGGGGGGGYGDGGGGLGCEYEVRVYSLKNDKWKKIEDLPICLKLLSKQFFHVLHRRGYGVFAGHALHWIIPQRRQLGIRDCVLGFDIRNDKFFELPQPNYESKGMSFQVDVGVLEGNLCVMCNYEYVCVDVWVMREYGMKESWCKMFSVQGIKWIGAFMFLRPLIYSKDGGKVLLEVNDEKLVWYDWKNKHAKVVKIRGGPNSYGSEMYVESLVRINDGDRNGWKKQQEIDEEEEK…	420	ATGCAAGAAAACGAAAATCCACCATGGTTTATTACAAGGCAAGGTTCCCCTTCAAAACCCCGAGGGAATCAATGCAGTTGCATCGTGAAACTACCGGAGGATGTCATAGCTCACATACTAAGTTATTTACCTGTCAAGAGTCTGTTGCTTTTCAGGTGTGTCTCCAGGCTATGGTGTTCCCTGATTGAGAGTGAATATTTCATCAAACTTCACCTTAGAAACTTTGTCCATGATAGCAGCGGTGCCAAACTTAGCCTCATTCTTCAAGACACATGCTTCTCAACGCCAAAGATCTTTTCAGTTACCCACGTTGGTTCGCAGAATGAATGCGTCGAACTCAGAGCCCCGTTCGGTTACAGGACCAGAATATTGGGGTCTTGCAATGGTTTGCTTTGCGTT…	1293	Chr16	694337	696718
PtrFBA66	Potri.016G012700.1.v4.1	MQENENPPWFITRQGSPSKPRGNQCSCIVKLPEDVIAHILSYLPVKSLLLFRCVSRLWCSLIESEYFIKLHLRNFVHDSSGAKLSLILQDTCFSTPKIFSVTHVGSQNECVELRAPFGYRTRILGSCNGLLCVCQSDMEDSVEYKRSGKYYVSPKIALWNPLTKKLHILPFAPIQVTTWSPLYGVLDSLEFQYAFGHDSFNDDYRVLRIVQQNPGMPDPDKFILKAMVYSLKANSWREIVAPGYLHYIVSKESVLVGDAFHWLLIQGHGLDIVAFDIQREEYCTVPLPNLETKSSLYYRNLGVLRQCLSLASSSVHNVEIWVMKEYGMKDSWVKLFLLEKSSSLCYSTVPYDLAPLAYVKDNNDDHKVLLKGLPDQSLIWYDLKLKTYEHVQIHGAPWL…	431	ATGCTTTTCTTACTGATTTCTTGTTTTTCTTTTATTTTCTTTTTCAAGTCATTTTCTTTCAAGCCAATGAAGAGTGAGGGGAAGATGTTGTTGTTGGGGCCTTGGTTTTGGGAGGGGTTTTCAAGTTTTCTTGTTTCATGGTTCAATAAAGGAAGGTTTGCTGTTAGTATGTTTCAAGTTCCTTTGAAAATGCCACTGACGAAGGTGAATCTTTGTTCAGAAGTTCAAGAGATTGTGGAGGAGGAGGGGGAGAGCCCTTCTCTTCTGGATTTGCCTGAGTTGGCTTTGGAATGCATTCTCGAGAGGCTTTCACCAGCTGAGTTGTGTAGCATGGCTGGAGTTTGTAACTCTCTGAGGGATAGGTGTAGAAGTGATCATTTATGGGAGAAACATTTGAAG…	1185	Chr16	702251	703930
PtrFBX230	Potri.016G019500.1.v4.1	MEERKWEDLECDCLVNVLGRVGMESLLLDVPFVCKSWYKASLDPSCWKHLVFPKDLDSERDFTLLDRFKEKYKIENCSVDAFTKFVVGRSHGNCTGLFLPNGCTEEVAKYVADECPALTALLLPSDILRCESSIVPTLIGKWEHLENLWLGSSENLVNIITQISLACNKFSGLCVSSATIQEEEASAIVTNLPNIKYLILRGAWIDFEDLVIILQGCKNLVHLDVRDCLGFDFDDEKVLELASNIKTFKCEGSMLVDYDDGVIDHDDLVYEGYISS*	277	ATGGAAGAAAGAAAGTGGGAGGATTTAGAGTGTGACTGCTTAGTGAATGTGCTTGGAAGGGTGGGCATGGAATCACTTCTATTAGATGTCCCTTTCGTGTGTAAGTCATGGTACAAAGCCAGCCTTGATCCTTCGTGTTGGAAGCATCTTGTTTTCCCTAAAGATTTGGACTCAGAACGGGATTTTACCTTGCTTGATAGATTTAAGGAAAAATATAAAATTGAAAACTGTTCTGTGGATGCATTTACCAAATTTGTTGTTGGTCGTAGCCATGGGAATTGCACTGGTCTTTTTCTTCCAAATGGCTGTACAGAAGAAGTTGCAAAGTACGTTGCAGATGAGTGTCCTGCCTTGACTGCTCTGTTATTGCCCTCTGATATTCTACGCTGTGAATCATCC…	831	Chr16	1065736	1067564
PtrFBX231	Potri.016G035900.1.v4.1	MLFLLISCFSFIFFFKSFSFKPMKSEGKMLLLGPWFWEGFSSFLVSWFNKGRFAVSMFQVPLKMPLTKVNLCSEVQEIVEEEGESPSLLDLPELALECILERLSPAELCSMAGVCNSLRDRCRSDHLWEKHLKHKWGRVICEAACKEWQCHIASRKRPSFLDQRNKKGFFGSLMSMWPFSWYKSQCESRNKPTTCLPVDSIMALYLSLESGKFWFPAQVYNRENGHVGFMLSCYDAQLSYDSKTDTFQARYSPFARRTIEESIHRDRLRAPPVETPAHVLHTSDCLNDLKPGDHIEIQWRRSKEFPYGWWYAVVGHQELCDGNENRCRCRYSDTVVLEFSQYTPGSRWRQTIVNRKDHREVGNEADGFYGGIRKLYKEEEISKWKQLWPKQIFD*	395	ATGCTAACTTCCACGAACTTATTGTCTCGAATCATAAAAAAGAAGAGACACAAAAAACCCAAAACGAAAACAAGAAACAAAAGACAAGAAACCAAAGAAGATCCTATTGAACAAGATGAACTAGAAGAAGACACTGAAGGGTTTAATCTAAAAACCTCAGCTCCATCAAATACTTATGGGGTTCAGCCACTTGGCAATCTTTACTTCAATCGAGGCTCTATTAACTCAAGAAACACCGGTTTAGGTAATCTTCAAATCCTGACTGATGAGTTAGTTCTTGATATTTTAGGATTTCTTGATGGAACCCAGTTAGGAGTCTTAGCTACTGTTAGCAAGTCATTTTACGTTTTCACTAATCATGAGCCTTTATGGAGAAACCTTGTATTGGATAAGTTAAAT…	1509	Chr16	2112186	2116249
PtrFBX232	Potri.016G065400.1.v4.1	MLTSTNLLSRIIKKKRHKKPKTKTRNKRQETKEDPIEQDELEEDTEGFNLKTSAPSNTYGVQPLGNLYFNRGSINSRNTGLGNLQILTDELVLDILGFLDGTQLGVLATVSKSFYVFTNHEPLWRNLVLDKLNGEFLFNGSWKSTYIAGIYPLFDVNGCSSLKVRDFYSDYLFQSWLCASLEMKPEWLERDNIVRKKGISVEEFVMNFEEPNKPVLLERCIDNWAALQKWDKDYLVSVCGDVKFAAGPVEMRLQEYFRYSDQVREERPLYLFDPKFAEKIPVLGSEYEVPLYFREDLFSVLGNERPDYRWVIIGPAGSGSSFHIDPNSTSAWNAVIKGSKKWILFPPDVVPPGVYPSPDGAEVACPVSIMEWFMNFYGATRNLKRRPIECICKAGEVIF…	504	ATGGGTGGTAGAAAGAGAAGGAAAGTGAAATTGTTATCTGCGAGGGTGGTGGATGATAAAAGAAGAACAACAATGAATAAGAAAGCAATGTTGGAAATGCAAACTTGGTCTGATCTTCCCATAGAACTTCTGGAACTGATATTCTGTCGCTTGTCGCTAGAGGATAATATCCGTTCCTCCATTGCTTGCAAGAGATGGAACACTGCTGCCATTTCTGTTAGAGTGGTAAACCATTCACCCTGGCTTATGTATTTTCCAAAATTTGGTAACATGTATGAGTTCTACGATCCAGCTCAGCGCAAGACCTATTCTCTTGAGTTGCCAGAGTTGTATGGGTCGAGAGTTTGCTACACCAAAGATGGTTGGCTGTTGCTATACAGACCCAGAACAAACCGTGTG…	1131	Chr16	4611839	4614595
PtrFBX233	Potri.016G079300.1.v4.1	MGGRKRRKVKLLSARVVDDKRRTTMNKKAMLEMQTWSDLPIELLELIFCRLSLEDNIRSSIACKRWNTAAISVRVVNHSPWLMYFPKFGNMYEFYDPAQRKTYSLELPELYGSRVCYTKDGWLLLYRPRTNRVFFFNPFSREVVKLPRFELTYQIVAFSCAPTSNTCVVFTVRHISPTIVAISTCHPGATEWVTVNYQNRLPFVSSIWNKIVFCNGFFYCLSLTGWLGVFDPLEHTWSVLAVPPPKCPENFFAKNWWKGKFMSEHNGDILVIYTCCSENPIIFKLDQSKMFWREMKTLDGMTLFASFLSSHSRSDLPGMMRNSVYFSKVRFFGKRCISYSLDDCRYYPRKQCHDWGEQDPFENIWIEPPEDLSSFI*	377	ATGGAAGAACCAAAAACTAGTGTCAAGCTAAAAAAAGCACTACAAGATGATCAAAGGCAGCAGCTGATTCCAGGCCTTCCAGATGAGATTGCCATGGAGTGCCTGGTGAGAGTGCCTTATCAATTCCATTCCAATATGAAGTCAGTTTGCCATACCTGGCAACGCTTGATTTCCCATCCTTCCTTCTATCAACAAAGGCTCCAATCTGGCACTGCCGAACATCTTGTTTGCCTTGTCCAACCTCTACCCCCGATAAACCACTCCACTACTTCTACTACTACTGATGATGATGATGATGATGATGATCCCCTTATCAGCAGCAGCAGCAATAATAAAATTCTTAAAAACGAAGACAAGCAAGAGGAGCAGCAGCACATACACAGCCCACCTCAGTATGCA…	1362	Chr16	6061213	6064507
PtrFBX234	Potri.016G106600.2.v4.1	MEDRISELSDDILSFILSFLTMQDAVKTRLLSHRWRYLSPPLSHLQFDVFTLFGTHGESSSKFVTAVDQVLLACRGPKIGTLKVRFGLGDGHAFHVDRWVSFSSAMQVEKIAFDFSCSPKSCGSYNFPCHILPADKASHLKHLCLVSCTLRLSPKFTSQLNPLRTLDLDGVPLDQSGLDIITSACPKLTLLRMIGCGLPKIVCIHGQLLCLKTLIIHDSLISVELKSINLEIFEFFGHPRKLTFVDVPHLKKALVRSLFIYRRTSPICNALAKDLPQLQFLSLIVKDEVLPLPATSPKFISLKQLDLSIWPFIDSDLLTVIYLLNASPLLEILQLKIGHQGEGRSNGERREYSRHTHSHLKEVKMEGFRDKWNAMELAIYLLKNTIALERMVVVVSDST…	427	ATGGAAGATCGTATCAGCGAATTGTCTGATGACATTCTGTCTTTCATTCTCTCCTTTTTGACAATGCAGGATGCTGTTAAAACAAGGTTACTTTCACATAGATGGAGATATCTCTCTCCACCGCTCTCCCATCTTCAGTTTGATGTTTTTACTCTGTTTGGAACCCACGGGGAAAGTAGTTCTAAGTTTGTTACAGCTGTCGATCAAGTTTTGCTAGCTTGCAGAGGTCCAAAAATAGGCACTCTCAAGGTCCGCTTTGGCCTAGGCGATGGCCATGCTTTCCATGTTGATAGGTGGGTTTCATTTTCCTCTGCAATGCAGGTTGAGAAAATAGCTTTTGACTTCTCATGCTCTCCTAAAAGTTGTGGAAGTTATAATTTTCCATGTCATATTCTTCCC…	1281	Chr16	10792487	10794955
PtrFBX235	Potri.016G106600.3.v4.1	MQVEKIAFDFSCSPKSCGSYNFPCHILPADKASHLKHLCLVSCTLRLSPKFTSQLNPLRTLDLDGVPLDQSGLDIITSACPKLTLLRMIGCGLPKIVCIHGQLLCLKTLIIHDSLISVELKSINLEIFEFFGHPRKLTFVDVPHLKKALVRSLFIYRRTSPICNALAKDLPQLQFLSLIVKDEVLPLPATSPKFISLKQLDLSIWPFIDSDLLTVIYLLNASPLLEILQLKIGHQGEGRSNGERREYSRHTHSHLKEVKMEGFRDKWNAMELAIYLLKNTIALERMVVVVSDSTMQMDLRQRVDNLLQKEKGNSTAELIIL*	322	ATGCAGGTTGAGAAAATAGCTTTTGACTTCTCATGCTCTCCTAAAAGTTGTGGAAGTTATAATTTTCCATGTCATATTCTTCCCGCTGATAAAGCATCTCATTTGAAGCATCTGTGCCTTGTTTCCTGCACGCTGAGGCTTTCTCCTAAATTCACAAGCCAACTCAATCCTTTAAGAACCCTGGATTTGGATGGTGTACCCTTGGATCAAAGTGGCCTAGATATCATCACCTCTGCTTGTCCGAAACTTACGCTGTTGAGAATGATTGGTTGTGGACTGCCTAAGATTGTGTGCATACACGGCCAACTCCTATGTCTGAAGACATTGATCATTCACGATTCTTTGATCAGTGTTGAGCTTAAGTCTATTAATCTTGAAATCTTTGAGTTTTTTGGTCAT…	966	Chr16	10792487	10794955
PtrFBX236	Potri.016G128400.1.v4.1	MKRQKTLETNANNSNLFDLLSEEIVFTILDFIDTNSLDRKSFSLVCKSFYITESKHRKNLKPLRQELLPRVLNRYPHVNHLDLSLCPRINDNSLNVISNTCKDSLNSIDLSRSRFFSYNGLMSLASNCKNLVSIDLSNATELRDAAAAAVAEVKNLERLWLGRCKLITDMGIGCIAVGCKKLRLISLKWCIGVSDLGVGLIAVKCKEIRSLDLSYLPITNKCLPSILKLQHLEDIVLEGCFGIDDDSLAALKHGCKSMKALDISSCQHISHVGLSSLISGAGSLQQLTLSYSCPVTLALANSLKRLSMLQSVKLDGCAVTSAGLTAIGNWCITLSELSLSKCVGVTDEGLSSLVTKHKDLKKLDITCCRKITDVSIAYITNSCTNLTSLRMESCTLVPS…	669	ATGAAGAGACAAAAGACCTTAGAAACCAACGCCAACAACAGCAACCTGTTTGATCTCTTGTCTGAAGAGATAGTTTTTACAATCTTAGACTTCATCGACACAAACTCTTTAGACAGAAAGTCTTTTTCTTTAGTTTGCAAGTCATTTTACATTACAGAATCAAAACACCGCAAAAATCTTAAGCCTTTAAGACAAGAACTCCTTCCAAGAGTCCTTAACAGATACCCACATGTAAACCATCTTGATCTTTCTTTATGTCCACGTATAAATGACAATTCTTTGAATGTAATATCAAACACCTGCAAAGATTCATTGAATTCTATTGATCTTTCAAGGTCAAGGTTCTTTTCTTATAATGGGTTGATGAGTTTGGCTTCGAATTGTAAGAATTTGGTGAGT…	2007	Chr16	13104906	13109085
PtrFBX237	Potri.017G000700.1.v4.1	MEEPKTSVKLKKALQDDQRQQLIPGLPDEIAMECLVRVPYQFHSNMKSVCHTWQRLISHPSFYQQRLQSGTAEHLVCLVQPLPPINHSTTSTTTDDDDDDDDPLISSSSNNKILKNEDKQEEQQHIHSPPQYALSTYNATHNIWQRTRPPEGSRIPMFCQCLALPSSGKLLLLGGWDPTTLEPVPHVYILDLIETTGAACKWRRGASMSVPRSFFACGVVGPSTVCVAGGHDSQKNALRSAEVYDVETDQWEMLPDMIEERDECQGLSWEGDSKFWVVSGYGTESQGQFRSDVEFYDRHTGCWSKIDGVWPFSTTSPRVVTTTVCVSRDKYQWSWFLGGEQQSQQQQSREVVKVSDNIRLEIVSSIPLPNCITGTTPCVTALDYVGQEGGNHRLFVMSG…	454	ATGTTGAAAGGAAAGGCAATCAAGATCGAAGATCCATTACCTGAAGATTTGATAACTGAGATTCTATCATGGCTGCCGGTGAAAGCTCTACTGCAATTCAAGTGCGTTTGCAAGTCATGGTATGCGATCATTACAAGCCAAACTTTCATATCCAGGCATCTTAATAATTACTATGACAACTATGACGATAGTGATACTTTCCTTGCTCAGTATTTCGTAACGAAATTAGGAGAACTTGCGTTGTATGAATTCTTGGTAGATGAAACATCTACAATTTTATCATACGAAGAACTGCGTGATAGGCCCATATATAATTCCTTTATATGTGGTCCTTGCAATGGGATATTCTACCTGGACCGTTATTCTTATAGGGATCATCGTGCTCTATGGAACCCTGCA…	1164	Chr17	29644	32461
PtrFBA67	Potri.017G012200.3.v4.1	MLKGKAIKIEDPLPEDLITEILSWLPVKALLQFKCVCKSWYAIITSQAFISKHLNNYYDNYNDIDTFLAQYFVTKLGELALYEFLVDETSTILSYEELRDRPIYNSFICGPCNGIFYLDRYSYRDHRALWNPATNELKTLPPLIRKPNLPSLSFYAGVKEVFGFGFDRVTKDYKVIVIKSWSKTNSKIRYPLSVFVYSLSTDSWRYWGDLPQNYKLLSNNKCYICLNGVFYWLGSDYSGGKTYDEAIISFDMATDLIQDMQLPDYDKPARETVLSVYHDSLALLTVHDIKHFLEIWTLKEGCWTKQFTVGTSSYGRISPIAHWKNSKFIFECGPCKELTLFDIITQEITYLGYIKDIHSCEGIFVYRGSLVSFKDRNEHWEAEALAQ*	388	ATGCCCCCAATCATTAATAAGCTGGGAGATTTAGCTCTCAACATAATCTTAACAAAATTGGGTCCAAAAGAGACAGCAAAAGTATCATGTGTTAGCAAGAGGTTCAAAGATTTAGCCTCTGAGGAATCTCTCTGGTCATTATTTTGCCTTCAAGATCTAGATCTATCTGCCCCTCTTGACCATCATGGAAACCCTTTACGCTCTTTTAAGGCAACTTATAAGTTATGGAGAGAAGCTTTTTGCATGTATCCATGGTCCCTTGTAAAGCGAGTTAAAAGTTGTTGGGACAGACTCAAGAGCTGGTTGACCACAAACTTTCCTGAAGTTAAAGCTACTCTTGGAAGGGGTGCATCAGAAGGTGAGATTCAAGAGCTTGAAAGAATTTTGAAAGTTAAGCTG…	1281	Chr17	1034655	1036717
PtrFBX238	Potri.017G027000.3.v4.1	MGLDSVGDLALNIILTKLGPKETAKVSCVSKRFKDLASEESLWSLFCLQDLDLSAPLDHHGNPLRSFKATYKLWREAFCMYPWSLVKRVKSCWDRLKSWLTTNFPEVKATLGRGASEGEIQELERILKVKLPLPTRLLYRFHDGQNLTGENLNTDAAACLLGLIGGYCFYDHLVNVYLLPLHEVILETREIVRHLDLPNGSQFIVVAASSSNIGKFFFLNCSDGQLYVGTQNLLTIGEMIPCVPQTLISPVHDFNIDQQQDAMLLWLEEHGHRLHNGMIKLRDEGNIKSISLFPEESPLCSTAVTNGVKVRASAIFVPEAVDLSRKYLFAYSIRMSLPPEGCIISGMRFSSCQLHLRHWVISADDTVVSNVNAEAVIGKFPLLLPGEKEFVYESCTPLR…	441	ATGTCAAAACTCCCCCAAGAAATCATTGTTGATATTCTCACCTATTTACCAGCCAAGTCGCTCATAAAATTCAAGTGTGTGTGCAGATCATGGCGGTCATTAATCTCCGATCCTCAATTTGCCAAGTTGCATCTCAAAAGGGCACATGAAGACGAGAACATTAACCGTCAAAGGCTCCTCATTGCTGCTGATCCTCTTTATTCTGTAGACTTTGAAGCAGCTAGTGATGGTGATAATGGCAATACATTAGTGAAGCTTTCTTATCCTAACGCAGAGAGTCATAACGACTCCTTCGCTGTTGGATTATTTCTGGGATCTTGTGATGGCATAGTATGTATACTTAATGAAGTTGATAGTGTGGTCTTATGGAATCCATCAACTAGAGAGTCCAAGAAATTG…	1083	Chr17	2453191	2457082
PtrFBA68	Potri.017G058000.1.v4.1	MSKLPQEIIVDILTYLPAKSLIKFKCVCRSWRSLISDPQFAKLHLKRAHEDENINRQRLLIAADPLYSVDFEAASDGDNGNTLVKLSYPNAESHNDSFAVGLFLGSCDGIVCILNEVDSVVLWNPSTRESKKLSGPTSSLHKDFSTGLGYDSSTDDYKMVIASSATASTRSDQIMVEVFTLKTNTWRTVQGSLPGITLGSNYYGEFWNGALLWLGKRDAAHHLDVIVPFDIEKEKFMEAEPLPNHFYTAVLSISGNCLCVFGELQPSGSYFEAWLASEYGVKTTWRRLFVVPADKLCLDCYSSGMWLTKKGEVLLDNHGCPGILTLYNPVEDAKKLLKVENDGDPFYESAIYTESLVSLC*	361	ATGCCGAAAAAGATCCCTAAACTTCCATCAGAAATCATTTCAGAAATTCTTTCAAGGCTTCCTGTCAAGTGTCTGGTTCGTTTCAAGTGTGTATCCAAGACATGGCGTTCTCTAATATCCCATCCCGAGTTTGTCAAAAACCACCTCAAACGTACCAAGGAAGACACCAATGCAAACCATTACAAAATCTTTCTCTCCACCGATCCTCACCTATCCATCGATCCTGAAGCCTATTTTGATGCCGATGATAATCTTTTAACAACTCAGCTCAAATTTCCTGTCAGCTATCCTGAATATTCTTATATTGAGATCTTGGGATCTTGTAATGGCTTGGTGTGTGGACTTATTCACGATAACCCGCTGATCTATATATGGAATCCATCTACTAGAGAGTCCAGG…	1125	Chr17	5286858	5287940
PtrFBA69	Potri.017G058900.1.v4.1	MPKKIPKLPSEIISEILSRLPVKCLVRFKCVSKTWRSLISHPEFVKNHLKRTKEDTNANHYKIFLSTDPHLSIDPEAYFDADDNLLTTQLKFPVSYPEYSYIEILGSCNGLVCGLIHDNPLIYIWNPSTRESRELAIPGSSEDDAFYGFGYDVKLDDYKIVRVSISTSTNSTDGSNSETKVEVFTLKSNIWRTIEDLRCSVLLEGPGTLANGALHWLVRQENGGSKKCVMVSFDLSEEKFLEMVPLRGLTEDDSSWDLELKVLGDWLCLYSHYGLICEAWIMKEYSSEASWTRFLRFNGESIPGGKYWFRLLWVTKNGNVVYDLDGREVVFYNPDEDTARPFIIYHEGDWFESTAYIESLVSPNNISDGLLPNI*	375	ATGAATTATTTCCCAGATGAAGTATTAGAGCATATTTTCGATTTTGTAACATCACAAAGAGACAGGAACTCAGTTTCTCAAGTATGTAAACCATGGTACAAGATCGAAAGTAGTAGCAGGCAGAAGGTTTTTGTAGGGAATTGTTATGCAATTAGTCCTCAGAGAGTGATTGAGAGGTTTCCTGGTTTAAAATCTATTACTTTGAAAGGAAAGCCTCATTTTGCTGATTTTAATTTGGTTCCAAATGATTGGGGAGGCTTTGTTTATCCATGGATTGAAGCTTTTGCAAGGAATAGTGTGGGGTTAGAGGAGCTCAAGTTGAAGAGGATGATAATATCCGATGAGTGCTTGGAGCTCATTTCAAGGTCTTTTCCCAATTTCAAGTCCTTGGTTCTTGTT…	1716	Chr17	5372238	5373385
PtrFBX239	Potri.017G061600.1.v4.1	MNYFPDEVLEHIFDFVTSQRDRNSVSQVCKPWYKIESSSRQKVFVGNCYAISPQRVIERFPGLKSITLKGKPHFADFNLVPNDWGGFVYPWIEAFARNSVGLEELKLKRMIISDECLELISRSFPNFKSLVLVSCEGFTADGLAAIASNCRFLRELDLQENDVEDHRGHWLSCFPDTCTSLVSLNFACLKGEVNVAALERLIARSPNLRSLRLNHAVPLDVLQKILIRAPHLVDLGVGSYVNDPDSETYNKLVMAIQKCMSVKSLSGFLEVAPHCLSAFHLICPNLTSLNLSYAPGIHGAELIKLIRHCMKLQRLWILDCIGDQGLEVVASTCKDLQEIRVFPSDPHVGNAAVTEVGLVALSSGCRKLHSILYFCQQMTNVALITVAKNCPNFTRFRLC…	572	ATGGATGGTAGTCCTGGAGAATCATCTGAATCTGGGTCTATTGTATCTAATGCTCACTCGTTGAAAAATGGTGGTTTGCATGATGACGATGGTTGTCCAAGGCAAGTGTCACCAATTAGAATTGGTGGGTCGAGGAATACAAGTCCTATCGGTTGTGTTGGATCAAGGAATACTAGCCCTTCTCGGCAAAAGGTGATTAAGACCAAGCCGCGTGGTTTAGATGAGGAAACGGTAGCTACATTTGGTAAGGTTGTTCACCCAGATGTTCAAATGGAGGATAACATATGGGCAATGTTGCCTGAGGATCTGTTGAACGAGATTTTATTAAGGGTTCCTCCGTTTATGATCTTTCGTCTTCGTTCAGTTTGTAAAAGGTGGAATTCAATTCTCCAAGATAGT…	1320	Chr17	5741704	5745358
PtrFBX240	Potri.017G069500.2.v4.1	MSKGKELESEDGRGDVSRNDPDPSKKRVLAEGSGNSCWTNSNSPPMEKIGVCENSRRGVGCYDFPCCDRRAGDSSSVEPQDADYSYVPQLCDELENQILARVPRSEYWKFRIVNKRILSLVKSGELLNIRREIGFRESLVFIFATGDRSWWAFDQQFSSRRKLPDIPADCCFSFGDKESICAGTHLIISGREIDGVVVWRYELETNSWNKGPSMINPRCLFASASCGAFAFVAGGVTGTGFDLNSAEKYNPDTKSWEDLPRMWHKRKLCSGCFMDNKFYVIGGRNEEGKVLTSAEVYDEDKKAWDLIPDMLEDTTIATFQSPPLIAVVNNALYSLEPSSNQLMVYLKKSKTWKKLGPVPVRADSNTGWGVAFKSLGNELLVIGASTSTVSYSGDGMAIY…	435	ATGTCCAAAGGAAAAGAGTTGGAGAGTGAAGATGGAAGAGGGGATGTGAGCAGAAATGATCCCGATCCTAGTAAGAAAAGGGTGCTTGCAGAGGGCTCTGGTAACAGCTGTTGGACTAATTCTAATAGCCCCCCAATGGAAAAGATTGGGGTTTGTGAAAATAGTAGAAGAGGAGTGGGGTGTTATGATTTCCCTTGCTGCGATCGCAGAGCTGGTGATTCCTCTAGTGTAGAACCTCAGGATGCAGATTACTCGTATGTTCCCCAACTCTGTGATGAGTTAGAGAATCAGATTTTGGCAAGAGTTCCACGATCAGAGTACTGGAAGTTTCGGATTGTGAACAAGAGGATACTCTCTCTTGTAAAGAGTGGTGAGCTCTTAAACATCAGGAGGGAAATT…	1305	Chr17	7871604	7874101
PtrFBX241	Potri.017G079100.1.v4.1	MEAEPSSTATTTRITDLNEDSLAHCATYLSLQDLSNLATTCKSLKRVAYSDPIWQHCFREHWPRELLQTSGLREAYLKRRVAVQQFKFVDPLVADLYITDAKPFDHIILDKNDITFSQGSLVQMTNIDSFLNGRDGVTALSDHNARITCMRLFPLSETSLFRSETQRKENVLVTSSCDHSIRLWWKGSCQRCFRGHNGPVLTLSDKLLGDGSAKVLASGGEDGTVRLWSLSSSGKRGQHALKATLYGHEKPIKLMSVAGHRTSLLATISKDSKVRVWDTTTSSAVRSSCCVGMTSVPGAPVDVKCCESLLYVAAGSSVVAIDLRTMQKVITVAIYQPKLCSFAIVPSKPLICTGGIDKAKLWDIRINQETLKPEPVAELDGHTGPVTLLHMDPYKIVTG…	495	ATGGAAGCAGAGCCATCAAGCACAGCAACAACAACCAGGATTACGGATTTGAACGAGGACTCGCTGGCTCACTGTGCCACTTACTTGTCCCTTCAGGACCTCTCCAATTTAGCCACGACCTGCAAATCCCTCAAACGCGTTGCTTATTCTGATCCCATCTGGCAACACTGCTTCAGGGAGCATTGGCCACGCGAATTGTTACAAACCTCAGGGTTGAGAGAGGCATATCTAAAACGACGTGTTGCGGTTCAGCAATTCAAGTTTGTCGATCCTTTGGTTGCTGACTTGTACATTACAGATGCTAAACCTTTTGATCATATCATTTTGGACAAGAATGATATTACCTTTTCCCAGGGCTCCTTGGTACAAATGACAAATATTGATAGCTTTTTAAATGGA…	1485	Chr17	9215035	9221003
PtrFBX242	Potri.017G092800.1.v4.1	MSYVEILKAVFPLLEGADLASCVAVCKQWRDIAQDDYLWKCLCAKRWPSICKRPNPPTVTYYKLYQTFYKHQRQQTLLPPRLSFDNLEFFIDIWTRDKLIFSEVVSGPVLQTGIKCPPPRICDRLGFHLEGPDYKMILPVEPRFKAPLGETVSVSVLVGRKDNNKVACIINKSVFDYIDRTAYRAMAFDYLGFSPAHPFVPGIRAWISLLFVDDKNDSVLDVFGIEIDFCDAAKSRDEVLWLLDILDWK*	250	ATGTCATATGTAGAAATTCTGAAGGCTGTTTTCCCTTTACTGGAGGGTGCAGATCTGGCTTCATGCGTGGCAGTGTGTAAACAGTGGAGAGATATAGCGCAAGATGATTACTTATGGAAATGTCTTTGTGCCAAGAGATGGCCTTCCATTTGCAAGAGGCCAAACCCTCCAACTGTCACATACTACAAGCTATATCAGACCTTTTATAAGCACCAGCGTCAACAAACCCTGCTTCCTCCAAGACTTTCCTTTGACAATTTGGAATTCTTCATCGACATCTGGACCAGAGATAAATTGATCTTCTCTGAGGTGGTCTCAGGCCCTGTTTTGCAAACTGGAATCAAATGCCCACCTCCTAGAATTTGTGATAGGCTTGGATTTCATCTTGAAGGCCCCGAT…	750	Chr17	10989532	10991634
PtrFBX243	Potri.017G102300.5.v4.1	MDGSPGESSESGSIVSNSHSLKNGGLHDDDGCPRQVSPIRIGGSRNTSPIGCVGSRNTSPSRQRVIKTKPRGLDEETVATFGKVVHPDVQMEDNIWAMLPEDLLNEILLRVPPFMIFRLRSVCKRWNSILQDSCFLKFHSQVPSHGPCLLTFWKNLQTPQCSVFSLPLKAWYRIPFTFLPQWAFWLVGSSGGLVCFSGLDGLTFKTLVCNPLTQTWRTLPGMHYNQQRQLIMVVDRIDCSFKVIATGDIFGDRSLPTEVYDSKLDRWSLHQIMPAVNLCSSKMAYCDSRLYLETLSPLGLMMYRLDPGYWEHIPARFPRSLLDGYLVAGTQKRLFLVGRIGLYSTLQSMRIWELDHAKITWVEISRMPPKYFRALLRLSAERFECVGQDNLICFTSWNQ…	440	ATGGAGAGCCCATCAAAGCTTATGGTACTGAGCTCTTCTAAGGGAAACAACGTTGCTAATAGCCATGACAGACTCATTGGACTTCCAGAGCACATTATTCATCACATTATTTCATTCCTTGGGGCTAATGATATTGCTCGGCTAAGCTTTGCCTCGAAAGGATATCGACAGATATGTATTTCTAGTCCTTACTTGTATTTCGATGTTGATTTTGCTTCACATGAATGTGCCACCAAGTGTAGCCAGTTTAAAGAATTTCTCAGCAAGTTTCTGAGATCCCGCAATGGCCAGCGGATACAACTGCTTCGTTTTCGTTGGCTATGTGATTCATGTGAGTGTTCTCATGAAAGGCCCTATGATTCCTGGGTTTGTGATGCTTTAAGGTGTGATGTTAAAGAG…	1632	Chr17	11914388	11917443
PtrFBX244	Potri.017G107600.5.v4.1	MLNLAEELTKKIMKKHENLAETEKQLEIDRISNLPWDVLDTILVCLPLRDAARTSILSSKWRYKWTNLSQFILDDKCIHYSISDKTSRWIEIRKIIDHVQSNHNGPIEKFKLAAYCCPNYSDLDQWIRFLTEKGIKELIIQEFSVIKHFKLPDSVFCGPKLSHLELYGCILRLPSSFKGFDCLKILQLNHVFIKSDTLEHLIRNCPVLEKLTLLNLHHLACVRIYNPNLKYVKIDSAFEDICLGHSLLLASVDIRMLPMNGGITHQPPEQGKVCTLIRVFGYLHGINRLSLSNQFLEFLANKDVPERLPTPFNSLLALELKEIRFASLKGIAASISILRSSPNLEDLLVTVYPCDDISNPVMDLVTAQLQSDFYFNQLKVVKIRGINGTRIEWEFLRLI…	442	ATGTTAAATTTAGCTGAAGAACTTACAAAAAAGATAATGAAGAAACATGAGAATCTTGCTGAGACGGAAAAGCAACTAGAGATTGATAGGATCAGCAATCTGCCGTGGGATGTATTGGATACTATCCTTGTGTGCTTGCCTCTTAGAGATGCTGCAAGGACTAGTATCCTATCCAGTAAGTGGAGATATAAGTGGACTAATCTTTCACAGTTCATTTTGGATGATAAATGCATCCACTATTCTATATCAGACAAAACATCCAGATGGATAGAGATTAGGAAAATCATCGATCATGTTCAATCCAATCACAATGGACCAATAGAGAAGTTCAAGCTTGCGGCTTATTGCTGTCCAAACTATTCCGATTTAGACCAATGGATAAGGTTTTTAACAGAGAAA…	1326	Chr17	12451304	12453256
PtrFBX245	Potri.017G119200.2.v4.1	MESPSKLMVLSSSKGNNVANSHDRLIGLPEHIIHHIISFLGANDIARLSFASKGYRQICISSPYLYFDVDFASHECATKCSQFKEFLSKFLRSRNGQRIQLLRFRWLCDSCECSHERPYDSWVCDALRCDVKELDIGYRLDEQNCFALPMSATGYASLRVLKLNLQDCCLDDLLPATLVSLEVLSLKSLRVYGALLEAWISTNCPSLKRLNLEAIKIMDGFPISYTSSLQELTIHNCYVNHILGFCKNSIKGSSLKNVTISDCIFREAELSKIKIACSSLENLTLRGCVFGSGCFVSIACPLLENLTIHKCFVDESNGIDIRHCPSLINLMISQCTLQLLHLNIPTSSLRKLSIFECSSQFPISIAVSAEQLQTLSLKLYGSWWKGSVFEIQPQKLICL…	544	ATGGATACTGCTAATCTGATATCCCAATTGCCCGACCACATCATACACCACATTCTCTCTTTTCTTTCAACACCAGAAGTAGTTCGTCTTAGTGTATTGTCCAAGGCATGGCATCGGATTTTCAATTCTTTTCCCATATTCGAGTTCTCCAGTTCCTCTTTCGCAAAAACTTCTGATAGTAGTTTTGAATTTATTATCTTTGTCTACAAATCTTTACTTCTCCAATGCCATCAATACAGAAGCATACCAAAATTTCAGTTTTCTTTCACCCAAGATCGTTGGAGACCTTATGTTTATTCTAAATATCTCCCGTCGCCGTGTGAACTTGATAAACTTATCAGTCGGTGTATAGAAATAGGTACACGGAAGGGTGTTAAGGAGCTTTCTATCTACTTTAGT…	1572	Chr17	13328316	13332326
PtrFBX246	Potri.017G146300.1.v4.1	MDTANLISQLPDHIRHHILSFLSTPEVVRLSVLSKAWHRIFNSFPIFEFSSSSFAKTSDSSFEFIIFVYKSLLLQCHQYRSIPKFQFSFTQDRWRPYVYSKYLPSPCELDKLISRCIEIGTRKGVKELSIYFSITGYYRLPEAVLSVKELVVCSLGGCIFDGAINWPSLRELSLKEVQICDQRIINNLFFTCPLIEKFSLVECFGLKYLHLSGLRKLKKVKVKSGYPHMEKIEIDVVSLHTFSYSAHHYMKTDIDLTSCKNLEVFKFKGYNITEDMIQYLNRNFPALKVLVLHGERLHFQRIEISIPLLEKLNLIVAQISAVEAIINTPRLRSFKCVMHKIPSLFYLNSLQEVTLELFVDLNNIKHGESFLEDFREYLKNLNKIKLVTLSICVYSSSEI…	524	ATGAACACAAGTTCTATGGATGCTGCTGATCGGATATCCCAATTGCCTGACCACATCAAACATCGAATTTTCTCTTTTCTTTCAACACCAGAGGTGGTTCGTCTTAGTGTCTTGTCCAAGCCATGGCATCAGGTTTTCACTTCTTTTCCCATATCTGAGTTCTCCTGTCCCTCTTTTTTCACAAAAAAATCTGACAGAAGTTACGAATTCTGTAACTTTGTCTACAAATCTTTGCTTCGACAATGCCGACTATACAGAAGCATACCAAGATTTCAGTTGTCTGTCAGTACCAGATATCTTTGTAGACCTTTTCCTTATTGTAAATTCATCAATCGGTGTATAGAACTAAGTACACAGAAGGGTGTTAAGGAGCTTTCTATCTACTTTTGTATGCCTCTA…	1674	Chr17	15359800	15361371
PtrFBX247	Potri.017G146400.4.v4.1	MNTSSMDAADRISQLPDHIKHRIFSFLSTPEVVRLSVLSKPWHQVFTSFPISEFSCPSFFTKKSDRSYEFCNFVYKSLLRQCRLYRSIPRFQLSVSTRDLCRPFPYCKFINRCIELSTQKGVKELSIYFCMPLYHRLPEAMLSVKELVVCKLAGCLLKGNVNWPSLRVLSLKKVEICDQSIIDNLIFTCPFIEKLALIECNGLRYLHLSGLRKLKKVKVKSQISPPLEKIEIDVVSLQTFSYSASYKEKTDIDLTSCKNLEVFKYKHGMITEDLIQGLNCNFPALKVLVLHGYRHHIQRIEISIPLLEKLNLSLPDLSAEEAIINAPRLRSFKCYMENIPPLFSLNQTSLQEVALKLSLDLIYFQQRESFREDFMEIIESFNQIKLVTLRFTYYSSSVI…	530	ATGAACACAAGTTCTATGGATGCTGCTGATCGGATATCCCAATTGCCTGACCACATCAAACATCGAATTTTCTCTTTTCTTTCAACACCAGAGGTGGTTCGTCTTAGTGTCTTGTCCAAGCCATGGCATCAGGTTTTCACTTCTTTTCCCATATCTGAGTTCTCCTGTCCCTCTTTTTTCACAAAAAAATCTGACAGAAGTTACGAATTCTGTAACTTTGTCTACAAATCTTTGCTTCGACAATGCCGACTATACAGAAGCATACCAAGATTTCAGTTGTCTGTCAGTACCAGATATCTTTGTAGACCTTTTCCTTATTGTAAATTCATCAATCGGTGTATAGAACTAAGTACACAGAAGGGTGTTAAGGAGCTTTCTATCTACTTTTGTATGCCTCTA…	1674	Chr17	15362559	15364481
PtrFBX248	Potri.017G146500.2.v4.1	MNTISMDAADRISQLPEHIIHHILSLLSTPEVVRLSVLSKTWHQVFNSFPISEFSSSSFLVENSDRSLEFATFVYNSLLRQCRQYRSIPKFQFSVTDRYFRTCFFTFQQPLQPQLAKHINRCIRLGTQKGVKELSIYFCVPDYYRLPEATLSVKELVVCRLAGCILSGPINWPSLRELSLKQVKICDQRIFDNLVFTCPFIEKFALVECDGLKYLHLSGLRKLKKVKVKRQSFPLMEKIEIDVVSLHTFSYSPFYFEKTHIDLTSCKNLEVFKFKGCTESFRKYLKNLNQIKRVTLCIFCYSSSGFEKIVSKVSDPVLHITHLKLKTYIIEKKGHSLVDVLFCICRPESLFLVSGRGTNDEFMKILCKKLVRRVKHNHLNGWQHDLKGVQIERCGRNGY…	434	ATGAACACAATTTCTATGGATGCTGCTGATCGGATATCCCAGTTGCCTGAACACATCATACACCACATTCTCTCTCTTTTATCAACACCAGAGGTGGTTCGTCTTAGCGTCTTGTCCAAGACATGGCATCAGCCGTTGCAGCCTCAACTGGCTAAACATATCAATCGCTGTATACGACTGGGTACACAGAAGGGTGTTAAGGAGCTTTCTATCTACTTTTGTGTACCTGACTATTATAGACTACCCGAAGCCACCTTGTCTGTCAAAGAATTGGTTGTTTGTAGGTTAGCTGGTTGTATTCTCAGCGGCCCCATAAATTGGCCTTCTCTTCGTGAGCTCTCCCTGAAACAAGTTAAAATCTGTGACCAAAGGATTTTCGACAATCTCGTCTTTACCTGC…	1107	Chr17	15367063	15368364
PtrFBX249	Potri.018G007100.1.v4.1	MADLSENQEKTEEKHVEPLIPGLPDEVAELCLLYLPYPYQALVRSVSSSWNRAITDPAFLVSKKTLSLALPHVFVLAFHKSTARIQWQALDPRSGRWFVLPPMPCPKTVCPPAFACTSLPRQGKLLVLGGMRSDTETSMDSTFIYRSSTNQWSIGSPMLTPRSFFATGNVKGKIIAVGGSASGISDSITAVECYNSESGKWGPAAKMRMGLARYDSAVVGNRMYVTEGWTWPFMFSPRAGIYDADKDTWQEMSNGMREGWTGLSVVLGDRLFVISEHGDCPMKVYVPDLDTWQYVGGDRFPREAMQRPFAVNGVEGKVYVVSCGLNVAVGSVYEADKGEFCVKWQVLVAPRAFHDFAPSNCQVLYA*	367	ATGGCGGATTTGAGTGAAAATCAAGAAAAAACCGAAGAGAAACATGTTGAGCCTCTGATTCCAGGGTTGCCCGATGAGGTAGCAGAGTTGTGTCTTCTTTACCTTCCATATCCTTACCAAGCTTTGGTACGTTCAGTCTCTTCATCATGGAACAGGGCAATAACAGACCCTGCTTTTCTTGTCTCCAAGAAAACCCTGTCCCTTTCCTTGCCGCATGTCTTCGTGCTTGCATTTCATAAATCAACGGCCAGGATCCAGTGGCAAGCTTTGGACCCTCGATCTGGCCGTTGGTTTGTCCTACCCCCCATGCCTTGCCCGAAGACTGTTTGCCCACCAGCGTTTGCATGCACCTCATTGCCACGTCAAGGGAAACTATTGGTTTTGGGTGGGATGCGGTCG…	1101	Chr18	518107	520238
PtrFBA70	Potri.018G007900.1.v4.1	MAAGSCLPEDMIRETLLRLPVQSLLRFQVVCKRWLALITSSDFILTHCKHRPKHSIMLTNTWFGENYGISVLEADAKSKPEHRNLPSSLMNNVVKCRGIGSSNGLLCVYVKNTHNVDYFLWNLATRKHRLLLFPPTLGHYTPRTFGFGFVPETSDYKLLIIDDASFDGHLNLKALVYTLSTDSWKEVEGVTASRSYLSPKISVVVQGMWYDLIFREEENIVQGTLREPRKVPSILKFNMVNDVFSKIEDGLPYDNACGRNLNLMEYKELLAMGVYRDEETTFELEIWTLMKNEYCWTKLFVCRPLPKIMTMIPLGFRNDKEIILSDYSTELFYDILQLYDPSTQESSVVSTYEDFIYFDAHNYVESLVSVDAWSSSCMQMFS*	383	ATGGCTGCCGGATCCTGTCTACCTGAAGATATGATTAGAGAAACTCTGTTAAGATTGCCAGTGCAATCCTTGCTTCGATTCCAGGTTGTATGTAAACGCTGGCTGGCTCTGATTACAAGCTCCGACTTTATTCTCACACACTGCAAACATCGTCCAAAACACTCTATCATGCTTACAAACACTTGGTTCGGAGAAAATTATGGCATATCAGTGCTTGAAGCTGATGCAAAAAGTAAACCTGAGCATCGAAACCTACCATCGTCGCTGATGAATAATGTTGTCAAGTGTCGCGGCATTGGTTCTAGTAATGGTTTATTATGTGTTTATGTCAAAAACACACATAATGTTGATTATTTTTTATGGAATCTAGCAACAAGAAAACATCGGCTTCTGCTCTTT…	1149	Chr18	555333	556481
PtrFBX250	Potri.018G015800.2.v4.1	MAIMSSREEDMSLDVLPEACIANVLSFTCPRDACRLSMVCSLFKAAEESDFVWERFLPRDYQSIISKSDASSMLLASASSKKHLYLMLCEKPLIIEGGKKSISLEKKSGKKCYMLSARDLIIVWGDTPTYWKWNSDPSSRFGEVAELISVCWLEIRGKINATMLSPATLYTAYLVFRPTRGLYGLDYQPVEVGVGLVGSECGMRNVYLDSERGRRQQYHFVSRRIGLFNRCRIVGMPASEPARENNGQYPKKREDGWLEIELGEFFCKEGEDRELEMSVQEVKGGDWKGGLIVEGIEIRPKEGK*	305	ATGGCAATAATGAGTTCGAGAGAAGAAGATATGTCGTTGGACGTGCTGCCAGAAGCATGCATAGCCAACGTTCTGTCCTTTACTTGTCCGAGGGATGCTTGTAGACTGTCTATGGTGTGTTCCTTGTTTAAGGCGGCAGAAGAATCTGATTTTGTCTGGGAAAGGTTTCTGCCCCGTGATTATCAATCTATCATCTCCAAATCTGATGCTTCTTCTATGCTGCTGGCTTCTGCTTCTTCTAAGAAACATCTCTATCTCATGCTTTGTGAGAAGCCCTTGATTATCGAGGGTGGCAAAAAGAGCGTTTCATTGGAAAAAAAGAGTGGGAAGAAATGCTACATGCTTTCTGCAAGAGATCTGATAATTGTATGGGGTGATACTCCTACTTACTGGAAATGG…	915	Chr18	1252322	1256660
PtrFBX251	Potri.018G016000.5.v4.1	MERSGELHLNELPEGCIANALSFTAPLDVARLSAVSPMFKSAAISDVVWERFLPSDLESVLSTSPDGSLLLASVSSKRELYFSLCDNPILVENGRKSFSLEKKSGKKCYMLSAMDLVITWSDTPRYWKWNSNPASRFPEVAELIKVCWLEIRGKINTCMLSPSILYTANLVFKFSIEAYGLDDQPVEVAMKLDGDKICAHSVCWNAERRGQQFRTARRPVDFFNFSCRRSIPARESDGHYPKKRGDGWLEIELGDFFCTEGEDGELEMRVFDGTNYWKHGLIVEGIEIRPKEVGASPSS*	300	ATGGAAAGATCAGGAGAATTGCATTTAAATGAGCTGCCGGAGGGATGCATAGCGAACGCACTGTCCTTTACAGCTCCCCTGGACGTTGCTCGGCTCTCAGCTGTCTCTCCCATGTTCAAGTCGGCCGCCATATCCGACGTTGTATGGGAGAGGTTCTTGCCTAGCGATCTTGAGTCTGTCCTTTCCACTTCCCCTGATGGTTCTCTCCTGCTGGCATCTGTTTCATCCAAAAGGGAACTGTATTTTAGCCTTTGTGACAATCCAATCCTTGTTGACAATGGGAGAAAGAGCTTTTCATTGGAAAAAAAGAGTGGGAAGAAGTGTTACATGCTATCTGCAATGGACCTCGTGATTACATGGAGCGATACTCCTCGATATTGGAAATGGAATTCTAATCCA…	1197	Chr18	1262264	1267609
PtrFBX252	Potri.018G016100.1.v4.1	MEMRSGRVVRGVPLNIDLPEGCVANVLSLTTPQDVCRLSAVSPIFKSAAESDDVWQRFLPNDLESILSTALDGSLLLSSASSKKEVYFSLCDNPIIVDHGRKSFSLEKKSGKICYVLSARDLVITWRDTPMYWTWNSNSDSRFAEVAELINVCLFEIRGKINTCLLSPATLYTAYLVFKFASRIDGLDNQPVDVTMKLNEGECGAQTVSWNAHGRFRSTSVTVRGKVHYPKERGDGWLEMELGEFLSMKGEDGELEIRLCDASGHWKRGLIVEGIEIRPKDVSRAASPSS*	291	ATGGAAATGAGGAGTGGTAGGGTAGTAAGAGGCGTTCCGTTGAATATTGATCTACCAGAGGGGTGCGTGGCAAACGTACTCTCCTTAACAACTCCTCAGGACGTATGCCGGCTCTCTGCTGTCTCTCCCATTTTCAAGTCGGCCGCCGAATCTGACGATGTTTGGCAGAGATTCCTGCCTAACGATCTTGAATCCATCCTGTCTACTGCCCTTGATGGTTCTCTCCTGCTGTCGTCTGCTTCTTCCAAAAAAGAAGTCTACTTCAGTCTCTGTGACAATCCCATCATTGTTGACCATGGGAGAAAGAGCTTTTCATTGGAGAAAAAGAGTGGGAAGATATGTTACGTGCTTTCTGCAAGGGATCTCGTGATTACATGGCGTGATACTCCTATGTACTGG…	873	Chr18	1274099	1276741
PtrFBX253	Potri.018G027700.1.v4.1	MSKVFEFAGENDFCPGGPIYTNPKEPSLFLSLGLPVDVYFPSRKRSRISAPFVFSEERFEQKKQASIEVLPDECLFEIFRRLPGGEERSACACVSKRWLILLSSICRDELCSQNRSAVKNTEVKSKIEDEEIEGDGCLSRSLEGKKATDIRLAAIAVGTANCGGLGKLFIRGSNSSQGVTKVGLRAIARGCPSLKVLSLWNLPSVGDEGLSEISNGCHMLEKLDLSQCPAITDKGLLAIAKNCINLTDLVLESCSNIGNEGLQAVGKHCTNLKSISITNCPGVGDQGIAALVSSASNVLTKLKLQSLNITDVSLAVVGHYGKAVTDLVLTSLPNVSERGFWVMGNGQGLHKLKSLTVTSCLGVTDIGLEAVGKGCPNLKQFCLHKCAFLSDNGLVSFAK…	647	ATGTCTAAGGTCTTTGAATTTGCTGGTGAAAATGATTTTTGTCCTGGGGGGCCAATATACACTAACCCCAAGGAGCCGAGCCTCTTCTTGTCCCTTGGTCTTCCTGTGGACGTGTACTTTCCTTCACGCAAGAGGTCTCGCATCAGTGCTCCATTTGTCTTTTCTGAGGAGAGATTTGAGCAGAAGAAGCAAGCTTCTATTGAAGTTTTGCCAGATGAATGCCTCTTCGAAATCTTCAGACGTTTGCCCGGGGGTGAAGAGAGAAGTGCCTGTGCCTGTGTTTCAAAGCGTTGGCTTATTCTTCTAAGCAGCATATGCAGGGATGAACTTTGCAGCCAGAATAGATCAGCTGTAAAGAACACTGAGGTGAAAAGCAAGATTGAGGATGAGGAAATTGAA…	1941	Chr18	2202620	2206754
PtrFBX254	Potri.018G048700.5.v4.1	MKIWCFSCFIFGKKEVVEYKPMREGISENEGNTEGNFGNNEEEDTEAVALTDIRRDRNARESLRWIEEMIRAMQRTRGGGGSGAATWGEVGPGFEVEAQFVAPSLALRSSAFRASWLARGESSGSSSAVAEAEGSGKEKCDRDAHNKRAKVYSCSNDSHYAAVMSSDVGDSTSSADRDLGLTQSSSISSNNEICYHNFMWNNNSDENPFDSSGGRDGGDDSVISNSEDLDVRMDLTDDLLHMVFSFLDHINLCRAAMVCRQWQAASAHEDFWRCLDFENRNISVEQFEDMSRRYPNATEVNIYGAPSIQLLVMKAVSSLRNLESLTLGKGQLGDPFFHALGDCSMLKNLNVNDATLGNGIQEIPINHDRLCHLQLTKCRVMRISVRCPQLETLSLKRSN…	1030	ATGAAGATTTGGTGTTTCTCGTGCTTCATTTTCGGTAAAAAAGAAGTAGTAGAATATAAACCCATGAGAGAGGGCATTTCAGAAAATGAAGGCAACACTGAGGGTAATTTTGGAAATAACGAAGAGGAGGATACTGAGGCCGTTGCATTGACAGATATCCGCCGAGACCGTAATGCTCGGGAGTCGTTGAGGTGGATTGAGGAAATGATTAGAGCGATGCAACGTACACGTGGCGGCGGAGGCAGCGGTGCGGCTACTTGGGGAGAGGTGGGGCCGGGTTTCGAGGTGGAGGCTCAATTTGTGGCTCCTTCTCTTGCTTTGAGGAGCTCTGCTTTTCGCGCCTCATGGCTGGCACGGGGAGAAAGTAGTGGTAGTAGTTCTGCAGTGGCAGAGGCGGAG…	3090	Chr18	4623693	4632248
PtrFBX255	Potri.018G071900.1.v4.1	MMETNHDSSSTNTIGFCLLPSEIIQNILLHLALPEIICLKSLNRFVADVISDKYFVRAYNSQARSTAWLFVYKKRWNRDALLHGFNDQSNRWFSFQIDSLLNPIIRPGDDIYFLTASCNVFLFVSNTRGEVIALNLVTKAVKTIPPSPLGPRGTSSWRRSGMKLVITGSDQFQFLFVDLVRNSPVLFVYSSQTDTWQSTEAREGLAGMPRVCPKEDDHVFLNVIDGPYESMVTAVGLERDAHNNYAPIVLRPRFNRRPSDGLNLLQVYGDGSMLVIKSSGCGDDDGNTGVRMLNDIELWGGLRLNGSWHNWEYISKVPCKIKEQIRKPYRAMRGCLERRDGIIRAVLLSNYDGLWDIIWLSYDMGRSLWAWLPLPDCKMKGLNMAGIAFSSGLTLS*	397	ATGGAAACTAATCATGACAGTTCTTCAACAAATACCATTGGATTTTGCCTCCTTCCTTCAGAGATCATCCAGAACATACTCCTCCATCTAGCCTTGCCCGAAATCATTTGTCTAAAGTCACTCAACAGATTCGTTGCCGATGTAATCTCCGATAAGTATTTTGTACGTGCGTATAACTCTCAGGCAAGGTCCACCGCATGGCTCTTCGTCTACAAGAAGAGGTGGAACCGTGACGCCTTGCTTCATGGCTTCAACGACCAGTCTAATCGCTGGTTCAGCTTTCAGATTGACAGTTTATTGAACCCCATAATCCGTCCAGGTGATGATATCTATTTTCTGACGGCTAGTTGCAACGTCTTTCTTTTTGTTTCCAACACTCGCGGGGAAGTTATTGCCCTT…	1188	Chr18	9229461	9231083
PtrFBX256	Potri.018G090800.1.v4.1	MEWDSDSDLSGEEDEEGFMLNDGGGGPLPFPVENLLQTAPCGFVVTDALEPDHPLIYVNTVFEMVTGYRAEEVLGRNCRFLQCRGPFAKRRHPLVDSTVVSEIRRCLEEGIEFQGELLNFRKDGSPLMNRLRLTPIYGEDDTITHVIGIQFFTEANIDLGPVPGYSVKESSKLADKFRSGFSTYRPIPVGDRNVSRGICGILQLSDEVLSLKILSRLTPRDIASIGSVCRQLYELTKNEDLWRMVCQNAWGSETTRVLETVPGAKRLGWGRLARELTTLEAATWRKLTVGGSVEPSRCNFSACAVGNRVVLFGGEGVNMQPMNDTFVLDLNSSNPEWQHVHVSSPPPGRWGHTLSCVNGSHLVVFGGCGRQGLLNDVFILDLDAKPPTWREISGLAPPL…	614	ATGGAGTGGGATAGCGATTCGGATCTGAGCGGGGAGGAAGATGAGGAGGGATTCATGTTAAACGACGGAGGAGGAGGTCCTTTGCCTTTTCCTGTCGAGAATTTGCTGCAAACTGCTCCTTGTGGATTTGTTGTCACTGATGCTCTTGAACCTGACCATCCTCTTATTTATGTCAACACTGTTTTTGAGATGGTTACTGGCTATCGAGCTGAGGAAGTTCTTGGCCGTAATTGCCGTTTCTTGCAATGCAGAGGACCATTTGCTAAACGAAGGCATCCATTGGTCGACTCCACAGTGGTTTCGGAAATAAGAAGATGCCTCGAAGAGGGCATTGAATTCCAAGGTGAGTTGTTAAACTTCAGAAAAGATGGATCTCCACTGATGAACAGGCTGCGGCTT…	1842	Chr18	11995547	12003179
PtrFBX257	Potri.018G104900.1.v4.1	MRRNEDTDVVETDAESGLIADWAELTYECLIIILSRLTFEHRWRGPMLVCKGWLIACKDPSLNTLFDLDTQFDSVIESPRWWTPDFERKIDSMLVSVITFSDGSLTEIRTQHCSDLSVTFAAERCSNLQVLSIKSCRNVTDASMAQIAYKCAKLKELDISYCFEISHESLVMMGRNCPNLRVLKRNQMNWLDASEHVGIVPDSYLNTCPQDGDCEAGAIGKYMPNLVHLELRFSKMSAKGLVSICEGCLNLEYLDLSGCANLTSRDIVKATLGLKNLKEIKKPNFYIPRSVFHTERYGHWRLYDERFQTDIFRI*	315	ATGAGACGTAACGAAGATACAGACGTGGTAGAGACGGATGCCGAGTCAGGACTCATCGCCGACTGGGCCGAGTTAACTTACGAGTGCTTAATCATCATCCTCTCTCGACTCACCTTTGAGCACCGATGGCGCGGTCCCATGCTCGTGTGCAAAGGTTGGCTTATCGCCTGCAAGGATCCATCTCTCAACACACTATTCGATCTGGACACTCAATTCGACTCGGTCATTGAATCACCTCGGTGGTGGACCCCTGATTTCGAGAGAAAAATCGATTCAATGCTCGTTTCCGTCATCACTTTTAGTGACGGATCCCTGACCGAGATCCGCACCCAGCACTGCTCCGATCTCTCAGTCACTTTCGCCGCCGAAAGGTGCTCAAATCTTCAAGTGCTTTCAATA…	945	Chr18	13203326	13205461
PtrFBX258	Potri.018G130800.3.v4.1	MPALVNYSGDDEIYSGGSLYANSSDLGRLYSIGSRVDVYSPACKRARISAPFLFGSSGFEQNKRPSIEVLPDECLFEIFRRVPEGKERSSCACVSKKWLMLLSSIRRNEFCSSSAAAEEKETVAPVRNDVEMVSCEENREVESDGYLTRSLEGKKATDMRLAAIAVGTSSRGGLGKLLIRGSNSVRGVTNLGLSTIARGCPSLRALSLWNVPFVGDEGLFEIAKECHLLEKLDLTNCPSISNKGLIAVAENCPNLSSLNIESCSKIGNEGLQTIGKLCPKLQSISIKDCPLVGDHGVSSLLSSASSVLTRVKLQALNITDFSLAVIGHYGKAVTNLALSGLQHVSEKGFWVMGNAKGLQKLMSLTITSCRGITDVSLEAIAKGSVNLKQMCLRKCCFVS…	656	ATGCCTGCTCTTGTTAACTACAGCGGAGATGATGAAATCTATTCTGGGGGCTCTCTCTATGCAAATTCCTCAGACCTTGGTCGATTATATTCAATTGGATCCCGTGTGGATGTATATAGCCCTGCTTGCAAGCGGGCTCGCATTAGTGCCCCATTTCTCTTTGGATCATCTGGGTTTGAACAGAATAAGCGACCATCAATTGAAGTTCTTCCAGATGAATGCCTTTTTGAGATCTTCAGACGCGTTCCTGAAGGCAAAGAGAGGAGTTCATGTGCCTGTGTCTCCAAGAAATGGCTTATGCTTTTGAGCAGTATCCGGAGGAATGAATTTTGCAGTAGCAAAAACAGGGAAGTTGAGAGTGATGGGTACCTTACCAGGTCCTTGGAAGGAAAGAAAGCA…	1899	Chr18	15213465	15217195
PtrFBA71	Potri.018G132800.1.v4.1	MIPSSPSHLEVSFNSPKKKKSSPVDVVLGNDDFVGEILLHLPVKTVLKLKLISKRWLSIISHPSFAIRHTYLNPHTISGLLLNVAYHFKKPSSYLYVSIDGKSVVNVSSDFLRFDPDKPGSTYVSQSCNGLLLCSKRMRYSAARTKPTYYYVFNPTTRQFVELTLPSGDGIRSNRIQLVFDPSKSPYYKVLCIHYFKSLLEIHVYSSETKIWKLSLKQENFDSSSVDLNNGVFWNGAIHWISRMGNGFCFLLDKECLQAMPSPPLPESWETNNFRYFGESGGQLHFIGLLTGEQKADIRGVNASPEMLDDKMTSSSSSNIDSQYVVVYAMEKGCSKWFVKYYLDVNAIVMAYPEITDQDPSVSPCFVSGSIYVSSFIEENDEEGPLLVINMPGEIISYS…	432	ATGATTCCCTCTTCTCCAAGCCATTTAGAAGTCTCCTTTAACTCACCAAAGAAGAAGAAATCATCGCCTGTTGATGTTGTCCTTGGCAATGATGACTTTGTCGGCGAGATTTTGTTACATTTGCCTGTAAAAACTGTCCTGAAACTCAAGCTAATCTCCAAGAGATGGCTATCTATAATATCCCATCCCAGTTTCGCTATCCGCCATACCTACCTCAATCCTCACACCATTTCTGGTCTCCTCCTCAATGTAGCATACCATTTCAAGAAACCAAGTAGTTACCTATATGTTTCTATTGATGGGAAATCAGTAGTTAATGTTTCCTCCGATTTTCTTCGTTTCGATCCTGATAAACCCGGAAGTACTTATGTTTCTCAGTCCTGCAATGGCTTGCTTTTG…	1296	Chr18	15346270	15347565
PtrFBA72	Potri.019G013900.2.v4.1	MKKKKKMRSGIDGVNAALSSDDILCEILLRVPPETVFSLIIVSKRWLHVICSSVFCQHYLRRWPLAYRMLGFFVCNNLYLGRGQNGVRRPRTEPAMPLLSTCKEGDDLKFSKTLKQYGYFIDSSNGLLLCGRHPKRYFVWNPITKQHYKIPKPRVYFEDLCMAFLAEDHPSVDMCYKVIRAKCDFSLDEDMKTVPIETFNSKTSTWNFSTLTCVPSLSLCPWSVATVVKGVVHWYAAQRNLAIYDPHNGERRLSSIKLPGSIDFEERVLGESFDGRLQYGWSCKSGLEIWVLEKEEAGHATTPSDDGYPNKGWNLRYRLNFKTMWKKNPTFMTKSCLRDKETQILSFLHRNSKSVCIRSGPDIFLLHLVNQKVEAVLYNGRGSSISWDFSRVAPYFRPD…	414	ATGAAGAAGAAAAAGAAGATGAGGAGTGGTATTGATGGTGTAAATGCTGCCTTGAGCTCTGATGACATCCTATGTGAGATCCTCCTTCGGGTGCCACCAGAAACTGTTTTTAGTTTAATCATAGTATCGAAGAGGTGGCTTCATGTTATCTGCAGCTCTGTTTTTTGTCAACATTATCTGAGACGATGGCCACTGGCTTATCGCATGTTGGGCTTCTTTGTGTGCAATAATTTGTACCTTGGGAGAGGTCAAAATGGTGTGCGCCGACCACGAACAGAACCTGCTATGCCATTATTGTCAACTTGTAAAGAGGGTGATGACTTGAAGTTCTCTAAGACCCTCAAGCAGTATGGCTACTTCATTGACTCTTCCAATGGCCTTCTTCTTTGCGGTCGCCAC…	1242	Chr19	1544388	1546803
PtrFBX259	Potri.019G023500.1.v4.1	MRRSKSAKQSHNPNITVRRSERLADNFKKLPDDLILKILFKIQDDTKTLIRCSTVCKNLHSLVSKIDTVSLKFLCPNEGDDDDDDDDDVLLCSQSHHHIPQVAFPALMKVFANLNFLEIKLCSFPSSSNLHVSRLNCMIGDCDSIHCELIFAIQVGVLSSTRRSRNIPLKLNGKFDTSFAETMMFFLKKMVPHWPKTLKKVVILSANMQGSGSRGKVFIGEEELDNFVDLISTSMVYESWLNWLNNPKNVTYWRKDAQNDEHSWLRENVWILYGLGFPWVKDRVTTDIVVMESVVKELLGAFE*	304	ATGAGAAGATCCAAATCAGCCAAGCAATCCCACAACCCTAACATCACTGTAAGAAGATCTGAAAGATTAGCAGACAATTTCAAGAAACTCCCAGATGACTTAATCCTCAAAATCTTGTTTAAGATCCAAGATGATACCAAAACCCTCATTCGCTGTTCCACTGTTTGCAAGAACTTGCATTCCCTCGTCTCCAAAATCGACACTGTCTCCCTCAAATTCTTATGTCCAAACGAGGGTGATGATGATGATGATGATGATGATGATGTTCTCTTGTGCTCGCAGTCTCATCACCACATTCCACAAGTAGCGTTCCCTGCCCTCATGAAGGTGTTTGCAAATCTCAACTTTCTTGAAATCAAGCTCTGCTCTTTCCCTTCTTCCTCAAATTTGCATGTGTCC…	912	Chr19	2708098	2710339
PtrFBA73	Potri.019G062900.1.v4.1	MVSQLARNNIIVADILSRLPVKTLLRFNSVCKLWHYMIDSSLGFQALHYDRSQRKPRFLLRWSDFDFQPLESIGCRYVYNFIPTDTEGNMFSPIQVKVQEPVKLVLPGCFGLLCLATETRIYVFNPSTRRLLALPYDRSGIAGFGIGYLSSAKTHKIVRLNIPRQSRTSLNCKLECSVFTLLPEKRGLKWRAVKEGCPYLVEQFGFPAFANETIYWKIDLGQHQALHRHNDFIVSFKLSDEKFQTITHPDHRTDTPRHWKSPTRHSTQLVELRGHLYMVETLALSHVAIWRLTNPENSIWSKACIIDISKISPKFVGELQCVKGTEIIFNSGTRLLLYYDEEKKTFRRKILPCSAENLTIYCESLTSLTTSQG*	374	ATGGTTTCTCAACTCGCAAGAAACAATATCATCGTAGCAGACATTCTATCAAGACTGCCTGTGAAGACCCTTTTGAGGTTCAACTCTGTATGCAAGTTATGGCACTACATGATTGACTCGAGCCTTGGCTTCCAAGCCTTGCACTACGATCGATCGCAGAGGAAACCTCGATTCCTTTTGCGGTGGTCTGACTTTGATTTTCAGCCGCTTGAATCCATCGGATGCCGGTATGTGTATAACTTTATTCCGACAGACACTGAGGGGAACATGTTCAGTCCGATTCAGGTTAAGGTGCAAGAACCTGTTAAACTCGTATTGCCAGGTTGCTTTGGTTTGCTTTGCTTAGCTACAGAAACACGTATTTATGTGTTTAACCCTAGCACTCGTCGTCTTCTTGCA…	1122	Chr19	9546663	9547814
PtrFBX260	Potri.T125006.1.v4.1	MGDHDDDPYPYHKLCGYLCTVLTSPHPLPFLSHCHLITDGSHQQIRFKSLNDVVLSPLSNPYGQNGAVSLQENSNAVGKKTTKKKRMAKRGSCLKKSGNSVVEKKRVGRRVIGMVNGSVSVVHQIRALVMHKCVKILARVLHVAESEGEVVEVRVVVLVDVYLPVSVWSGGQFPKSGPIAGSLFRHLSCDWEKRRSMLVDGGEYFKNALGDHRSIWNLSGCHVLGCNLHCDVPDSSSKKRFELHEIFKGLPSTENKEQYYSSRVKPADNSLESGIWDLTGDILMSILSALGPKDLVRVAATCHHLRSLAVSIMPCMKLKLFPHQQAAVEWMLQRERNAQVLPHPLYTNLSTEDGFTFHVSTVSGEIITGVAPTVRDFHGGMFCDEPGLGKTITALSLIL…	1338	ATGGGCGATCACGATGATGATCCTTACCCATACCACAAACTCTGCGGTTACCTCTGTACAGTTCTCACATCACCACACCCACTCCCTTTCCTTTCTCATTGCCATCTCATCACAGACGGAAGCCACCAACAAATCAGATTCAAATCCCTAAACGACGTCGTTCTGTCTCCGCTTTCCAATCCTTACGGCCAGAACGGCGCGGTTTCTCTTCAAGAGAACAGTAATGCGGTTGGGAAGAAGACGACGAAGAAGAAGAGAATGGCGAAGAGGGGGAGTTGTTTGAAGAAAAGCGGTAATTCAGTGGTGGAGAAGAAGAGAGTAGGGAGGAGGGTAATTGGGATGGTGAATGGTAGTGTGAGCGTGGTGCATCAAATTCGCGCGCTTGTAATGCACAAGTGT…	4014	scaffold_67	77092	83497
PtrFBX261	Potri.002G132402.v4.1	MSNVTQREPPKFPCEIDTELDRISSLPGHVLGQILSLLPIRDAVRTSALKRKWRYKWSQIPHIVFDSQGISISSQDQTTIKNKLVNIIDHILLLHNGPIYKFKLSHCDLLAVSDIDRWILHLSRGSAKEFVLEIWKGQQYKLPSCLFSFKNLVYLELFNCLLKPPLAFKGFRNLKNLDLQHVTLAQEVFEKLISSCAMLERLTLINFDGFTHLNINAPNLQFFDVGGVFDDVSFENTFVLALVSIGLYVNVKNDQNVSYGSSSKLLRFFVNLPHVRRLEIQSYFLKYLAIGKVPSKLPKPCIDLNYLSIRLNFNDYEENSAAFCLLRSCPNLQEIEILARPEEQAVVGPVTDFWDDDHWKCLFGQLRLVKIVGISGIRSELDCIKFLLSNSPVLEKMTI…	432	ATGAGTAATGTTACGCAAAGAGAACCACCCAAATTCCCATGTGAAATAGACACAGAGCTGGACAGGATCAGCAGCTTACCTGGGCATGTTTTAGGCCAAATTCTATCACTTTTGCCAATTAGGGATGCAGTGAGAACTAGTGCTTTAAAAAGAAAGTGGAGGTACAAATGGTCTCAAATTCCTCATATTGTGTTTGATTCTCAAGGCATCTCAATCTCTTCCCAAGATCAAACTACAATTAAGAATAAGCTTGTCAATATTATCGACCATATACTTTTACTTCACAATGGTCCAATTTACAAGTTCAAACTATCTCACTGCGATCTATTAGCTGTCAGCGATATTGATCGATGGATTCTTCATTTATCGAGAGGTTCTGCCAAAGAATTTGTACTTGAG…	1296	Chr02	9982653	9984464
PtrFBX262	Potri.006G071102.v4.1	MTSSFPSCSQVSLNKPKQKKSSSVDAVIGNNDLVTQILLRVPAKSVLKFKLVSKKWLSIISHPSFAFHHTQLNLHTTSALLLRVLFLFKEPFIYRFLSLDGKSVVNVPSNFLCFDPDNPRSTYISQSCNGLHLCYRGIFCYIERNRSTYYKILCVSHLESTLEIYVYSSETKIWKLSVRHEDYDISPAGLSNCVFWNGAVHWIDPAGNGFCFLVDEECLRAMPRPPLPASWELNSFRYFGESDGQLHFIGLLAGEQNPDAMNMGVNVSPDMSAGQMARSRSSNIGSQFIVYYLDANAIAVAYAEMMEDPTVSPCLVNGSINISSFIEGNNEEEPLLVINMPGEIISYSFKSKTFKKLFSFHPCEDHICSALQYTETLAWV*	381	ATGACTTCCTCTTTTCCAAGCTGTTCACAAGTGTCCTTAAACAAACCAAAGCAGAAGAAATCATCATCTGTTGATGCTGTCATCGGCAACAATGACCTTGTCACCCAGATTTTATTGCGTGTGCCTGCAAAATCTGTCCTGAAATTCAAGTTAGTCTCCAAGAAATGGCTATCTATCATCTCCCACCCTAGTTTCGCTTTCCACCACACCCAACTCAATCCTCACACCACCTCTGCTCTCCTCCTCAGAGTATTATTCCTTTTCAAGGAACCATTTATCTACCGTTTTCTTTCTCTTGATGGGAAATCCGTTGTTAATGTTCCCTCCAATTTTCTTTGTTTCGATCCCGATAACCCTAGGAGCACGTATATTTCTCAGTCCTGCAATGGCTTGCATTTG…	1227	Chr06	5189914	5191210
PtrFBX263	Potri.007G023401.v4.1	MSIKSIVRELKEMKDGIGNISRRGLEGKHWRGRARSHIAPDETPAETDQIEQGQWANLPPELLLDIIRRVEESETSWPARAVVVHCASVCRSWREITKEIVKTPEQCGRLTFPISLKQPGHRESPIQCFIKRDTATSTFLLYYGLVPSEGENDKLLLAARKIRRATCSDFIVSLVSDDFSRASNTYVGKLRSNFLGTKFTMYDCEPTFEVPTQTQHANRISRRFHSRQVSPRLPACNYSIGTITYELNVLRSRGPRRMHCMMHSIPMSSIEEGGTVPTLTSLTETFGGQFPHLSTSKGKESVSDISSPSPSQSPVLTQGSEEPLVLKNKAPRWHEQLQCWCLNFRGRVTVASVKNFQLVAAVESFHNVSSADQERVILQFGKIGKDIFTMDYRYPLSAF…	417	ATGTCCATCAAAAGCATCGTGCGTGAGTTGAAAGAGATGAAAGATGGGATTGGAAACATATCAAGGCGAGGACTTGAAGGGAAACATTGGCGTGGCAGGGCAAGGTCACATATTGCACCAGATGAAACACCAGCTGAAACTGATCAGATTGAGCAGGGTCAGTGGGCGAATCTACCGCCAGAATTGCTTTTGGATATCATTAGGAGGGTAGAAGAGAGTGAAACCTCATGGCCTGCTCGGGCAGTTGTTGTTCATTGTGCTTCAGTCTGTAGGTCATGGAGAGAAATTACTAAGGAGATTGTAAAAACTCCTGAGCAATGTGGGCGGCTGACATTTCCCATATCATTGAAGCAGCCGGGTCATCGCGAGTCGCCCATACAGTGCTTTATTAAGAGGGAT…	1251	Chr07	1795136	1798377
