# Supplementary material for: Genome-Wide Analysis of the FBA Subfamily of the Poplar F-Box Gene Family and Its Role under Drought Stress
Source: Int J Mol Sci. 2023 Mar 2;24(5):4823. doi: 10.3390/ijms24054823 (PMC10002531; doi:10.3390/ijms24054823)
Supplement: Supplementary file 1 [file ijms-24-04823-s001.zip › Table.S2 Physicochemical properties of FBA gene subfamily of Populus trichocarpa F-box family..xlsx]

## Sheet: Sheet1
Table.S2 Physicochemical properties of FBA gene subfamily of Populus trichocarpa F-box family
Sequence ID	Number of Amino Acid	Molecular Weight	Theoretical pI	Instability Index	Aliphatic Index	Grand Average of Hydropathicity	Predicted subcellular localization
Potri.001G035500.1_PtrFBA1	420	48191.4	8.73	41.11	81.88	-0.347	Nucleus.
Potri.001G057100.2_PtrFBA2	466	52824	9.1	51.06	79.06	-0.241	Nucleus.
Potri.001G129200.2_PtrFBA3	403	45654.5	8.85	47.01	82.26	-0.284	Nucleus.
Potri.001G129400.2_PtrFBA4	391	44941.5	4.94	37.75	90.46	-0.118	Nucleus.
Potri.001G224200.1_PtrFBA5	391	44738.8	9.39	48.94	84.27	-0.284	Nucleus.
Potri.001G262900.1_PtrFBA6	363	41705.1	4.74	35.38	82.87	-0.163	Nucleus.
Potri.001G318300.1_PtrFBA7	364	40761.8	6.59	41.4	87.03	-0.126	Nucleus.
Potri.001G318400.1_PtrFBA8	372	42280.2	5.4	47.1	83.28	-0.257	Nucleus.
Potri.001G396800.1_PtrFBA9	419	47777.7	9.31	38.99	90.86	-0.258	Nucleus.
Potri.001G458400.1_PtrFBA10	412	46870.8	8.75	41.21	82.84	-0.299	Nucleus.
Potri.002G118700.1_PtrFBA11	374	43168.9	8.52	61.37	77.59	-0.027	Nucleus.
Potri.002G223000.1_PtrFBA12	411	47687.3	9.28	38.77	86.72	-0.373	Nucleus.
Potri.003G062000.1_PtrFBA13	375	41961.6	9.4	40.5	82.99	-0.132	Nucleus.
Potri.003G145950.1_PtrFBA14	378	42748.8	5.72	43.32	92.83	-0.204	Nucleus.
Potri.003G171300.1_PtrFBA15	464	52552.9	9.04	48.93	81.49	-0.175	Nucleus.
Potri.003G215900.2_PtrFBA16	413	47132	5.88	41.28	85.64	-0.141	Cell membrane/Nucleus.
Potri.003G215900.2_PtrFBA16.1	361	41278.4	6.11	40.87	88.25	-0.106	Nucleus.
Potri.004G000900.1_PtrFBA17	435	49455.2	9.32	40.28	92.32	-0.223	Nucleus.
Potri.005G043500.2_PtrFBA18	381	43728.4	6.27	45.37	88.98	-0.062	Nucleus.
Potri.005G114900.1_PtrFBA19	443	51286.4	4.91	46	87.34	-0.231	Nucleus.
Potri.005G124500.1_PtrFBA20	421	47343.9	4.86	43.4	78.74	-0.163	Cell membrane/Cytoplasm/Nucleus.
Potri.005G254500.1_PtrFBA21	393	44885	9.09	40.98	90.53	-0.201	Chloroplast/Golgi apparatus.
Potri.005G254633.1_PtrFBA22	394	44940.1	9.1	42.94	91.29	-0.179	Chloroplast/Nucleus.
Potri.006G010800.3_PtrFBA23	390	44191.6	5.7	37.22	96.85	-0.136	Nucleus.
Potri.006G011400.1_PtrFBA24	380	43454.9	6.33	37.73	92.84	-0.159	Nucleus.
Potri.006G012900.1_PtrFBA25	335	38810.2	8.8	34.93	89.28	-0.107	Nucleus.
Potri.006G013000.2_PtrFBA26	427	48901.5	6.43	38.73	95.06	-0.059	Nucleus.
Potri.006G013200.2_PtrFBA27	412	47554.7	7.61	37.55	88.35	-0.317	Nucleus.
Potri.006G170300.1_PtrFBA28	441	51107.3	5.66	49.4	79.52	-0.281	Nucleus.
Potri.007G027200.1_PtrFBA29	405	45623.2	5.28	43.79	82.81	-0.129	Nucleus.
Potri.007G074084.1_PtrFBA30	394	45725.9	8.95	53.62	86.07	-0.265	Nucleus.
Potri.007G130600.1_PtrFBA31	419	49182.7	5.34	35.35	78.19	-0.197	Chloroplast.
Potri.008G006800.2_PtrFBA32	388	44762.5	8.73	48.97	94.9	-0.198	Nucleus.
Potri.008G006900.1_PtrFBA33	429	48542.8	6.76	45.21	93.8	-0.197	Nucleus.
Potri.008G016300.1_PtrFBA34	191	21027.5	6.91	42.14	91.94	0.213	Nucleus.
Potri.008G144000.1_PtrFBA35	433	49368.4	8.61	43.67	86.86	-0.258	Nucleus.
Potri.008G199800.1_PtrFBA36	445	50027.4	7.47	45.24	86.81	-0.183	Nucleus.
Potri.008G215800.1_PtrFBA37	434	49587.9	8.39	48.47	80.37	-0.324	Nucleus.
Potri.008G215901.1_PtrFBA38	436	49529.5	6.03	47.35	83.6	-0.231	Nucleus.
Potri.008G216000.2_PtrFBA39	277	31195.2	8.52	52.99	97.47	-0.014	Nucleus.
Potri.010G149000.3_PtrFBA40	359	41520.2	9.03	29.89	90.84	-0.101	Nucleus.
Potri.010G154500.1_PtrFBA41	430	49225.9	6.7	46.97	97.16	-0.113	Nucleus.
Potri.010G154700.1_PtrFBA42	419	48307.7	8.63	30.77	85.7	-0.337	Nucleus.
Potri.010G207500.1_PtrFBA43	381	43482.9	5.96	48.65	96.72	-0.132	Nucleus.
Potri.010G224400.1_PtrFBA44	418	49169.3	9.51	41.21	71.1	-0.487	Nucleus.
Potri.010G254000.1_PtrFBA45	406	46736.7	7.25	53.81	84.75	-0.236	Cell membrane.
Potri.011G037200.1_PtrFBA46	410	46214.3	8.8	46.8	83.66	-0.269	Nucleus.
Potri.011G037312.1_PtrFBA47	410	46228.3	8.73	47.35	83.66	-0.266	Nucleus.
Potri.011G121200.2_PtrFBA48	381	43625.2	7.58	46.81	96.4	-0.062	Nucleus.
Potri.011G137200.9_PtrFBA49	433	48839.1	6.16	49.79	91.13	-0.13	Nucleus.
Potri.012G014300.1_PtrFBA50	397	44281.8	8.33	56.24	83.68	-0.059	Nucleus.
Potri.012G014700.1_PtrFBA51	409	47051.7	6.04	43.95	91.44	-0.149	Nucleus.
Potri.012G099733.1_PtrFBA52	367	42302	5.37	38.37	91.83	-0.263	Nucleus.
Potri.013G053301.2_PtrFBA53	358	40885.3	8.91	39.43	100.34	-0.045	Cell membrane/Nucleus.
Potri.013G065500.3_PtrFBA54	405	46963.6	8.41	39.84	79.38	-0.131	Nucleus.
Potri.013G067800.2_PtrFBA55	396	45190.9	7.54	42.96	87.37	-0.042	Cell membrane/Nucleus.
Potri.013G093100.1_PtrFBA56	383	44388.3	9.35	36.2	89.32	-0.202	Nucleus.
Potri.013G104100.6_PtrFBA57	426	48565.9	8.28	39.98	83.45	-0.226	Chloroplast/Nucleus.
Potri.013G109900.1_PtrFBA58	391	43971.6	6.9	46.39	88.29	0.043	Nucleus.
Potri.013G110300.2_PtrFBA59	391	43897.7	7.87	47.97	88.06	0.054	Nucleus.
Potri.014G016200.1_PtrFBA60	374	43073.9	8.14	59.53	81.23	0.045	Nucleus.
Potri.014G162600.1_PtrFBA61	422	48653.9	8.91	38.67	84.22	-0.428	Nucleus.
Potri.015G013500.1_PtrFBA62	379	42637	8.82	39.71	86.89	-0.078	Nucleus.
Potri.015G013800.1_PtrFBA63	392	43733.2	8.69	45.28	86.22	-0.089	Nucleus.
Potri.015G028500.2_PtrFBA64	384	44400.7	4.98	45.04	87.27	-0.205	Nucleus.
Potri.016G012500.1_PtrFBA65	419	48307.7	8.63	30.77	85.7	-0.337	Nucleus.
Potri.016G012700.1_PtrFBA66	430	49268	6.91	46.26	97.4	-0.111	Nucleus.
Potri.017G012200.3_PtrFBA67	387	44999.6	5.95	26.29	91.45	-0.167	Nucleus.
Potri.017G058000.1_PtrFBA68	360	40044.6	5.17	38.62	90.44	-0.114	Nucleus.
Potri.017G058900.1_PtrFBA69	374	42780.5	5.01	44.64	89.6	-0.275	Nucleus.
Potri.018G007900.1_PtrFBA70	382	44082.8	5.66	46.08	91.28	-0.118	Nucleus.
Potri.018G132800.1_PtrFBA71	431	48766.9	8.21	49.4	85.17	-0.143	Chloroplast.
Potri.019G013900.2_PtrFBA72	413	47547.1	9.31	44.71	79.49	-0.317	Chloroplast.
Potri.019G062900.1_PtrFBA73	373	43009.9	9.35	48.01	92.76	-0.19	Nucleus.
