# Supplementary material for: Genome-Wide Analysis of the FBA Subfamily of the Poplar F-Box Gene Family and Its Role under Drought Stress
Source: Int J Mol Sci. 2023 Mar 2;24(5):4823. doi: 10.3390/ijms24054823 (PMC10002531; doi:10.3390/ijms24054823)
Supplement: Supplementary file 1 [file ijms-24-04823-s001.zip › Table.S3 Co-lineage genes of PtrFBAs in P. trichocarpa.xlsx]

## Sheet: Sheet1
Table.S3 Co-lineage genes of PtrFBAs in Populus trichocarpa
Potri.001G057100.2.v4.1	PtrFBA2	Potri.003G171300.1.v4.1	PtrFBA15
Potri.001G318300.1.v4.1	PtrFBA7	Potri.017G058000.1.v4.1	PtrFBA68
Potri.002G223000.1.v4.1	PtrFBA12	Potri.006G011400.1.v4.1	PtrFBA24
Potri.002G118700.1.v4.1	PtrFBA11	Potri.014G016200.1.v4.1	PtrFBA60
Potri.002G223000.1.v4.1	PtrFBA12	Potri.014G162600.1.v4.1	PtrFBA61
Potri.005G124500.1.v4.1	PtrFBA20	Potri.007G027200.1.v4.1	PtrFBA29
Potri.006G013000.2.v4.1	PtrFBA26	Potri.010G154500.1.v4.1	PtrFBA41
Potri.006G013200.2.v4.1	PtrFBA27	Potri.010G154700.1.v4.1	PtrFBA42
Potri.006G012900.1.v4.1	PtrFBA25	Potri.016G012500.1.v4.1	PtrFBA65
Potri.006G071100.2.v4.1	PtrFBX118	Potri.018G132800.1.v4.1	PtrFBA71
