# Supplementary material for: Genome-Wide Analysis of the FBA Subfamily of the Poplar F-Box Gene Family and Its Role under Drought Stress
Source: Int J Mol Sci. 2023 Mar 2;24(5):4823. doi: 10.3390/ijms24054823 (PMC10002531; doi:10.3390/ijms24054823)
Supplement: Supplementary file 1 [file ijms-24-04823-s001.zip › Table.S4 Duplications of PtrFBA genes in P. trichocarpa..xlsx]

## Sheet: Sheet1
Table S4. Duplications of PtrFBA genes in P. trichocarpa.
Gene 1	Gene 2	Ka	Ks	Ka/Ks	EffectiveLen	AverageS-sites	AverageN-sites	cN	cS	pN	pS	Duplication
PtrFBA2	PtrFBA15	1.78825	2.38568	0.749578	1392	321.583	1070.42	728.833	231.167	0.680888	0.718839	WGD
PtrFBA7	PtrFBA68	2.9697	1.64383	1.80658	1071	243.667	827.333	608.667	162.333	0.735697	0.666211	WGD
PtrFBA12	PtrFBA24	0.765388	2.80995	0.272385	1080	253.083	826.917	396.667	185.333	0.479694	0.732302	WGD
PtrFBA20	PtrFBA29	0.1086	0.204782	0.530318	1194	272.5	921.5	93.1667	48.8333	0.101103	0.179205	WGD
PtrFBA25	PtrFBA65	2.36227	1.57161	1.50309	936	214.75	721.25	517.75	141.25	0.717851	0.657742	WGD
PtrFBX118	PtrFBA71	0.919701	0.93329	0.985439	1134	259.25	874.75	463.583	138.417	0.529961	0.533912	WGD
