# Supplementary material for: Genome-Wide Analysis of the FBA Subfamily of the Poplar F-Box Gene Family and Its Role under Drought Stress
Source: Int J Mol Sci. 2023 Mar 2;24(5):4823. doi: 10.3390/ijms24054823 (PMC10002531; doi:10.3390/ijms24054823)
Supplement: Supplementary file 1 [file ijms-24-04823-s001.zip › Table.S5 Sequence and SeqLogo of the Motif1-10.xlsx]

## Sheet: Sheet1
Table S5. Sequence and SeqLogo of the Motif1-10
Motif ID	Amino acid sequence encode	SeqLogo
Motif-1	DILSRLPVKSLKRFRCVSKSW
Motif-2	VYYGFGYDSVGDDYKVVRMAQ
Motif-3	LWNPSTRESKKLPKP
Motif-4	EIWVMKEYGVKESWT
Motif-5	ALQFEIYSSRTNSWR
Motif-6	GVFWNGAIHWI
Motif-7	GSCNGLLC
Motif-8	SLISDPQFAKLHLKR
Motif-9	KFIVSFDLDTEEFRKIPIPD
Motif-10	FDAHNYVESLVSVDA
