# Supplementary material for: Genome-Wide Analysis of the FBA Subfamily of the Poplar F-Box Gene Family and Its Role under Drought Stress
Source: Int J Mol Sci. 2023 Mar 2;24(5):4823. doi: 10.3390/ijms24054823 (PMC10002531; doi:10.3390/ijms24054823)
Supplement: Supplementary file 1 [file ijms-24-04823-s001.zip › Table.S6 Promoter element analysis.xlsx]

## Sheet: Sheet1
Table S6. Cis-acting elements on the promoters of differentially expressed target genes
Gene name	element name	function	group
PtrFBA1	A-box	cis-acting regulatory element	Growth and development
PtrFBA1	ABRE	cis-acting element involved in the abscisic acid responsiveness	Phytohomone responsive
PtrFBA1	ABRE	cis-acting element involved in the abscisic acid responsiveness	Phytohomone responsive
PtrFBA1	MYB	MYB binding site	Abiotic and biotic stress
PtrFBA1	MYB	MYB binding site	Abiotic and biotic stress
PtrFBA1	MYB	MYB binding site	Abiotic and biotic stress
PtrFBA1	MYB	MYB binding site	Abiotic and biotic stress
PtrFBA1	MYB	MYB binding site	Abiotic and biotic stress
PtrFBA1	TC-rich repeats	cis-acting element involved in defense and stress responsiveness	Abiotic and biotic stress
PtrFBA1	WUN-motif	wound-responsive element	Abiotic and biotic stress
PtrFBA1	TCA-element	cis-acting element involved in salicylic acid responsiveness	Phytohomone responsive
PtrFBA1	O2-site	cis-acting regulatory element involved in zein metabolism regulation	Growth and development
PtrFBA1	circadian	cis-acting regulatory element involved in circadian control	Growth and development
PtrFBA1	circadian	cis-acting regulatory element involved in circadian control	Growth and development
PtrFBA2	ARE	cis-acting regulatory element essential for the anaerobic induction	Abiotic and biotic stress
PtrFBA2	ARE	cis-acting regulatory element essential for the anaerobic induction	Abiotic and biotic stress
PtrFBA2	MYB	MYB binding site	Abiotic and biotic stress
PtrFBA2	MYB	MYB binding site	Abiotic and biotic stress
PtrFBA2	LTR	cis-acting element involved in low-temperature responsiveness	Abiotic and biotic stress
PtrFBA2	MYC	cis-acting element involved in the jasmonic acid responsive	Abiotic and biotic stress
PtrFBA2	ABRE	cis-acting element involved in the abscisic acid responsiveness	Phytohomone responsive
PtrFBA2	ABRE	cis-acting element involved in the abscisic acid responsiveness	Phytohomone responsive
PtrFBA2	ABRE	cis-acting element involved in the abscisic acid responsiveness	Phytohomone responsive
PtrFBA2	ABRE	cis-acting element involved in the abscisic acid responsiveness	Phytohomone responsive
PtrFBA2	P-box	gibberellin-responsive element	Phytohomone responsive
PtrFBA2	TGA-element	auxin-responsive element	Phytohomone responsive
PtrFBA2	CAT-box	cis-acting regulatory element related to meristem expression	Growth and development
PtrFBA2	CCAAT-box	MYBHv1 binding site	Growth and development
PtrFBA3	ARE	cis-acting regulatory element essential for the anaerobic induction	Abiotic and biotic stress
PtrFBA3	as-1	cis-acting element involved in the salicylic acid responsiveness	Abiotic and biotic stress
PtrFBA3	MYB	MYB binding site	Abiotic and biotic stress
PtrFBA3	MYB	MYB binding site	Abiotic and biotic stress
PtrFBA3	MYB	MYB binding site	Abiotic and biotic stress
PtrFBA3	MYB	MYB binding site	Abiotic and biotic stress
PtrFBA3	MYB	MYB binding site	Abiotic and biotic stress
PtrFBA3	MYC	cis-acting element involved in the jasmonic acid responsive	Abiotic and biotic stress
PtrFBA3	MYC	cis-acting element involved in the jasmonic acid responsive	Abiotic and biotic stress
PtrFBA3	MYC	cis-acting element involved in the jasmonic acid responsive	Abiotic and biotic stress
PtrFBA3	MYC	cis-acting element involved in the jasmonic acid responsive	Abiotic and biotic stress
PtrFBA3	STRE	drought-responsive element	Abiotic and biotic stress
PtrFBA3	STRE	drought-responsive element	Abiotic and biotic stress
PtrFBA3	WUN-motif	wound-responsive element	Abiotic and biotic stress
PtrFBA3	ERE	estrogen response element	Phytohomone responsive
PtrFBA3	ERE	estrogen response element	Phytohomone responsive
PtrFBA3	P-box	gibberellin-responsive element	Phytohomone responsive
PtrFBA3	TCA-element	cis-acting element involved in salicylic acid responsiveness	Phytohomone responsive
PtrFBA3	TCA-element	cis-acting element involved in salicylic acid responsiveness	Phytohomone responsive
PtrFBA3	CAT-box	cis-acting regulatory element related to meristem expression	Growth and development
PtrFBA3	CCAAT-box	MYBHv1 binding site	Growth and development
PtrFBA3	AT-rich element	binding site of AT-rich DNA binding protein (ATBP-1)	Growth and development
PtrFBA3	AAGAA-motif	cis-acting regulatory element involved in the ABA-responsiveness	Growth and development
PtrFBA4	ARE	cis-acting regulatory element essential for the anaerobic induction	Abiotic and biotic stress
PtrFBA4	ARE	cis-acting regulatory element essential for the anaerobic induction	Abiotic and biotic stress
PtrFBA4	ARE	cis-acting regulatory element essential for the anaerobic induction	Abiotic and biotic stress
PtrFBA4	MYB	MYB binding site	Abiotic and biotic stress
PtrFBA4	MYB	MYB binding site	Abiotic and biotic stress
PtrFBA4	CGTCA-motif	cis-acting regulatory element involved in the MeJA-responsiveness	Phytohomone responsive
PtrFBA4	P-box	gibberellin-responsive element	Phytohomone responsive
PtrFBA4	TGACG-motif	cis-acting regulatory element involved in the MeJA-responsiveness	Phytohomone responsive
PtrFBA4	CAT-box	cis-acting regulatory element related to meristem expression	Growth and development
PtrFBA5	ARE	cis-acting regulatory element essential for the anaerobic induction	Abiotic and biotic stress
PtrFBA5	ARE	cis-acting regulatory element essential for the anaerobic induction	Abiotic and biotic stress
PtrFBA5	MYB	MYB binding site	Abiotic and biotic stress
PtrFBA5	MYB	MYB binding site	Abiotic and biotic stress
PtrFBA5	MYB	MYB binding site	Abiotic and biotic stress
PtrFBA5	MYB	MYB binding site	Abiotic and biotic stress
PtrFBA5	MYB	MYB binding site	Abiotic and biotic stress
PtrFBA5	MYB	MYB binding site	Abiotic and biotic stress
PtrFBA5	MYB	MYB binding site	Abiotic and biotic stress
PtrFBA5	MYC	cis-acting element involved in the jasmonic acid responsive	Abiotic and biotic stress
PtrFBA5	MYC	cis-acting element involved in the jasmonic acid responsive	Abiotic and biotic stress
PtrFBA5	MYC	cis-acting element involved in the jasmonic acid responsive	Abiotic and biotic stress
PtrFBA5	MYC	cis-acting element involved in the jasmonic acid responsive	Abiotic and biotic stress
PtrFBA5	MYC	cis-acting element involved in the jasmonic acid responsive	Abiotic and biotic stress
PtrFBA5	TC-rich repeats	cis-acting element involved in defense and stress responsiveness	Abiotic and biotic stress
PtrFBA5	ABRE	cis-acting element involved in the abscisic acid responsiveness	Phytohomone responsive
PtrFBA5	ABRE	cis-acting element involved in the abscisic acid responsiveness	Phytohomone responsive
PtrFBA5	ABRE	cis-acting element involved in the abscisic acid responsiveness	Phytohomone responsive
PtrFBA5	ABRE	cis-acting element involved in the abscisic acid responsiveness	Phytohomone responsive
PtrFBA5	CGTCA-motif	cis-acting regulatory element involved in the MeJA-responsiveness	Phytohomone responsive
PtrFBA5	P-box	gibberellin-responsive element	Phytohomone responsive
PtrFBA5	P-box	gibberellin-responsive element	Phytohomone responsive
PtrFBA5	TGACG-motif	cis-acting regulatory element involved in the MeJA-responsiveness	Phytohomone responsive
PtrFBA5	TGA-element	auxin-responsive element	Phytohomone responsive
PtrFBA5	G-box	cis-acting regulatory element involved in light responsiveness	Growth and development
PtrFBA5	G-box	cis-acting regulatory element involved in light responsiveness	Growth and development
PtrFBA5	G-box	cis-acting regulatory element involved in light responsiveness	Growth and development
PtrFBA5	G-box	cis-acting regulatory element involved in light responsiveness	Growth and development
PtrFBA5	AT-rich element	binding site of AT-rich DNA binding protein (ATBP-1)	Growth and development
PtrFBA5	GCN4-motif	cis-regulatory element involved in endosperm expression	Growth and development
PtrFBA5	circadian	cis-acting regulatory element involved in circadian control	Growth and development
PtrFBA6	ARE	cis-acting regulatory element essential for the anaerobic induction	Abiotic and biotic stress
PtrFBA6	ARE	cis-acting regulatory element essential for the anaerobic induction	Abiotic and biotic stress
PtrFBA6	ARE	cis-acting regulatory element essential for the anaerobic induction	Abiotic and biotic stress
PtrFBA6	ARE	cis-acting regulatory element essential for the anaerobic induction	Abiotic and biotic stress
PtrFBA6	ARE	cis-acting regulatory element essential for the anaerobic induction	Abiotic and biotic stress
PtrFBA6	ARE	cis-acting regulatory element essential for the anaerobic induction	Abiotic and biotic stress
PtrFBA6	MBS	MYB binding site involved in drought-inducibility	Abiotic and biotic stress
PtrFBA6	MYB	MYB binding site	Abiotic and biotic stress
PtrFBA6	MYB	MYB binding site	Abiotic and biotic stress
PtrFBA6	MYB	MYB binding site	Abiotic and biotic stress
PtrFBA6	LTR	cis-acting element involved in low-temperature responsiveness	Abiotic and biotic stress
PtrFBA6	MYC	cis-acting element involved in the jasmonic acid responsive	Abiotic and biotic stress
PtrFBA6	W-box	cis-acting regulatory element involved in the JA responsive	Abiotic and biotic stress
PtrFBA6	W-box	cis-acting regulatory element involved in the JA responsive	Abiotic and biotic stress
PtrFBA6	W-box	cis-acting regulatory element involved in the JA responsive	Abiotic and biotic stress
PtrFBA6	ABRE	cis-acting element involved in the abscisic acid responsiveness	Phytohomone responsive
PtrFBA6	TCA-element	cis-acting element involved in salicylic acid responsiveness	Phytohomone responsive
PtrFBA6	CAT-box	cis-acting regulatory element related to meristem expression	Growth and development
PtrFBA6	CAT-box	cis-acting regulatory element related to meristem expression	Growth and development
PtrFBA7	ARE	cis-acting regulatory element essential for the anaerobic induction	Abiotic and biotic stress
PtrFBA7	ARE	cis-acting regulatory element essential for the anaerobic induction	Abiotic and biotic stress
PtrFBA7	ARE	cis-acting regulatory element essential for the anaerobic induction	Abiotic and biotic stress
PtrFBA7	ARE	cis-acting regulatory element essential for the anaerobic induction	Abiotic and biotic stress
PtrFBA7	ARE	cis-acting regulatory element essential for the anaerobic induction	Abiotic and biotic stress
PtrFBA7	ARE	cis-acting regulatory element essential for the anaerobic induction	Abiotic and biotic stress
PtrFBA7	as-1	cis-acting element involved in the salicylic acid responsiveness	Abiotic and biotic stress
PtrFBA7	as-1	cis-acting element involved in the salicylic acid responsiveness	Abiotic and biotic stress
PtrFBA7	as-1	cis-acting element involved in the salicylic acid responsiveness	Abiotic and biotic stress
PtrFBA7	as-1	cis-acting element involved in the salicylic acid responsiveness	Abiotic and biotic stress
PtrFBA7	MBS	MYB binding site involved in drought-inducibility	Abiotic and biotic stress
PtrFBA7	MYB	MYB binding site	Abiotic and biotic stress
PtrFBA7	MYB	MYB binding site	Abiotic and biotic stress
PtrFBA7	MYB	MYB binding site	Abiotic and biotic stress
PtrFBA7	MYB	MYB binding site	Abiotic and biotic stress
PtrFBA7	MYB	MYB binding site	Abiotic and biotic stress
PtrFBA7	MYC	cis-acting element involved in the jasmonic acid responsive	Abiotic and biotic stress
PtrFBA7	MYC	cis-acting element involved in the jasmonic acid responsive	Abiotic and biotic stress
PtrFBA7	W-box	cis-acting regulatory element involved in the JA responsive	Abiotic and biotic stress
PtrFBA7	W-box	cis-acting regulatory element involved in the JA responsive	Abiotic and biotic stress
PtrFBA7	TC-rich repeats	cis-acting element involved in defense and stress responsiveness	Abiotic and biotic stress
PtrFBA7	TC-rich repeats	cis-acting element involved in defense and stress responsiveness	Abiotic and biotic stress
PtrFBA7	ABRE	cis-acting element involved in the abscisic acid responsiveness	Phytohomone responsive
PtrFBA7	CGTCA-motif	cis-acting regulatory element involved in the MeJA-responsiveness	Phytohomone responsive
PtrFBA7	CGTCA-motif	cis-acting regulatory element involved in the MeJA-responsiveness	Phytohomone responsive
PtrFBA7	CGTCA-motif	cis-acting regulatory element involved in the MeJA-responsiveness	Phytohomone responsive
PtrFBA7	CGTCA-motif	cis-acting regulatory element involved in the MeJA-responsiveness	Phytohomone responsive
PtrFBA7	ERE	estrogen response element	Phytohomone responsive
PtrFBA7	ERE	estrogen response element	Phytohomone responsive
PtrFBA7	ERE	estrogen response element	Phytohomone responsive
PtrFBA7	P-box	gibberellin-responsive element	Phytohomone responsive
PtrFBA7	TGACG-motif	cis-acting regulatory element involved in the MeJA-responsiveness	Phytohomone responsive
PtrFBA7	TGACG-motif	cis-acting regulatory element involved in the MeJA-responsiveness	Phytohomone responsive
PtrFBA7	TGACG-motif	cis-acting regulatory element involved in the MeJA-responsiveness	Phytohomone responsive
PtrFBA7	TGACG-motif	cis-acting regulatory element involved in the MeJA-responsiveness	Phytohomone responsive
PtrFBA7	TGA-element	auxin-responsive element	Phytohomone responsive
PtrFBA7	TGA-element	auxin-responsive element	Phytohomone responsive
PtrFBA7	A-box	cis-acting regulatory element	Growth and development
PtrFBA7	CAT-box	cis-acting regulatory element related to meristem expression	Growth and development
PtrFBA7	CAT-box	cis-acting regulatory element related to meristem expression	Growth and development
PtrFBA7	GCN4-motif	cis-regulatory element involved in endosperm expression	Growth and development
PtrFBA8	ARE	cis-acting regulatory element essential for the anaerobic induction	Abiotic and biotic stress
PtrFBA8	ARE	cis-acting regulatory element essential for the anaerobic induction	Abiotic and biotic stress
PtrFBA8	ARE	cis-acting regulatory element essential for the anaerobic induction	Abiotic and biotic stress
PtrFBA8	MBS1	MYB binding site involved in flavonoid biosynthetic genes regulation	Abiotic and biotic stress
PtrFBA8	MYB	MYB binding site	Abiotic and biotic stress
PtrFBA8	MYB	MYB binding site	Abiotic and biotic stress
PtrFBA8	MYB	MYB binding site	Abiotic and biotic stress
PtrFBA8	MYB	MYB binding site	Abiotic and biotic stress
PtrFBA8	MYB	MYB binding site	Abiotic and biotic stress
PtrFBA8	MYB	MYB binding site	Abiotic and biotic stress
PtrFBA8	MYB	MYB binding site	Abiotic and biotic stress
PtrFBA8	MYB	MYB binding site	Abiotic and biotic stress
PtrFBA8	MYB	MYB binding site	Abiotic and biotic stress
PtrFBA8	MYB	MYB binding site	Abiotic and biotic stress
PtrFBA8	MYC	cis-acting element involved in the jasmonic acid responsive	Abiotic and biotic stress
PtrFBA8	MYC	cis-acting element involved in the jasmonic acid responsive	Abiotic and biotic stress
PtrFBA8	STRE	drought-responsive element	Abiotic and biotic stress
PtrFBA8	STRE	drought-responsive element	Abiotic and biotic stress
PtrFBA8	W-box	cis-acting regulatory element involved in the JA responsive	Abiotic and biotic stress
PtrFBA8	W-box	cis-acting regulatory element involved in the JA responsive	Abiotic and biotic stress
PtrFBA8	TC-rich repeats	cis-acting element involved in defense and stress responsiveness	Abiotic and biotic stress
PtrFBA8	ABRE	cis-acting element involved in the abscisic acid responsiveness	Phytohomone responsive
PtrFBA8	ABRE	cis-acting element involved in the abscisic acid responsiveness	Phytohomone responsive
PtrFBA8	ABRE	cis-acting element involved in the abscisic acid responsiveness	Phytohomone responsive
PtrFBA8	TCA-element	cis-acting element involved in salicylic acid responsiveness	Phytohomone responsive
PtrFBA8	TCA-element	cis-acting element involved in salicylic acid responsiveness	Phytohomone responsive
PtrFBA8	G-box	cis-acting regulatory element involved in light responsiveness	Growth and development
PtrFBA8	G-box	cis-acting regulatory element involved in light responsiveness	Growth and development
PtrFBA8	AT-rich element	binding site of AT-rich DNA binding protein (ATBP-1)	Growth and development
PtrFBA8	AAGAA-motif	cis-acting regulatory element involved in the ABA-responsiveness	Growth and development
PtrFBA8	circadian	cis-acting regulatory element involved in circadian control	Growth and development
PtrFBA9	ARE	cis-acting regulatory element essential for the anaerobic induction	Abiotic and biotic stress
PtrFBA9	ARE	cis-acting regulatory element essential for the anaerobic induction	Abiotic and biotic stress
PtrFBA9	MYB	MYB binding site	Abiotic and biotic stress
PtrFBA9	MYB	MYB binding site	Abiotic and biotic stress
PtrFBA9	MYB	MYB binding site	Abiotic and biotic stress
PtrFBA9	MYB	MYB binding site	Abiotic and biotic stress
PtrFBA9	MYC	cis-acting element involved in the jasmonic acid responsive	Abiotic and biotic stress
PtrFBA9	MYC	cis-acting element involved in the jasmonic acid responsive	Abiotic and biotic stress
PtrFBA9	MYC	cis-acting element involved in the jasmonic acid responsive	Abiotic and biotic stress
PtrFBA9	MYC	cis-acting element involved in the jasmonic acid responsive	Abiotic and biotic stress
PtrFBA9	W-box	cis-acting regulatory element involved in the JA responsive	Abiotic and biotic stress
PtrFBA9	ABRE	cis-acting element involved in the abscisic acid responsiveness	Phytohomone responsive
PtrFBA9	TATC-box	cis-acting element involved in gibberellin-responsiveness	Phytohomone responsive
PtrFBA9	TATC-box	cis-acting element involved in gibberellin-responsiveness	Phytohomone responsive
PtrFBA9	TATC-box	cis-acting element involved in gibberellin-responsiveness	Phytohomone responsive
PtrFBA9	G-box	cis-acting regulatory element involved in light responsiveness	Growth and development
PtrFBA9	RY-element	cis-acting regulatory element involved in seed-specific regulation	Growth and development
PtrFBA9	GCN4-motif	cis-regulatory element involved in endosperm expression	Growth and development
PtrFBA9	AAGAA-motif	cis-acting regulatory element involved in the ABA-responsiveness	Growth and development
PtrFBA9	AAGAA-motif	cis-acting regulatory element involved in the ABA-responsiveness	Growth and development
PtrFBA10	ARE	cis-acting regulatory element essential for the anaerobic induction	Abiotic and biotic stress
PtrFBA10	ARE	cis-acting regulatory element essential for the anaerobic induction	Abiotic and biotic stress
PtrFBA10	ARE	cis-acting regulatory element essential for the anaerobic induction	Abiotic and biotic stress
PtrFBA10	ARE	cis-acting regulatory element essential for the anaerobic induction	Abiotic and biotic stress
PtrFBA10	as-1	cis-acting element involved in the salicylic acid responsiveness	Abiotic and biotic stress
PtrFBA10	MYB	MYB binding site	Abiotic and biotic stress
PtrFBA10	MYB	MYB binding site	Abiotic and biotic stress
PtrFBA10	MYB	MYB binding site	Abiotic and biotic stress
PtrFBA10	MYB	MYB binding site	Abiotic and biotic stress
PtrFBA10	MYC	cis-acting element involved in the jasmonic acid responsive	Abiotic and biotic stress
PtrFBA10	STRE	drought-responsive element	Abiotic and biotic stress
PtrFBA10	STRE	drought-responsive element	Abiotic and biotic stress
PtrFBA10	W-box	cis-acting regulatory element involved in the JA responsive	Abiotic and biotic stress
PtrFBA10	ABRE	cis-acting element involved in the abscisic acid responsiveness	Phytohomone responsive
PtrFBA10	ABRE	cis-acting element involved in the abscisic acid responsiveness	Phytohomone responsive
PtrFBA10	ABRE	cis-acting element involved in the abscisic acid responsiveness	Phytohomone responsive
PtrFBA10	ABRE	cis-acting element involved in the abscisic acid responsiveness	Phytohomone responsive
PtrFBA10	ABRE	cis-acting element involved in the abscisic acid responsiveness	Phytohomone responsive
PtrFBA10	CGTCA-motif	cis-acting regulatory element involved in the MeJA-responsiveness	Phytohomone responsive
PtrFBA10	CGTCA-motif	cis-acting regulatory element involved in the MeJA-responsiveness	Phytohomone responsive
PtrFBA10	TATC-box	cis-acting element involved in gibberellin-responsiveness	Phytohomone responsive
PtrFBA10	TATC-box	cis-acting element involved in gibberellin-responsiveness	Phytohomone responsive
PtrFBA10	TATC-box	cis-acting element involved in gibberellin-responsiveness	Phytohomone responsive
PtrFBA10	ERE	estrogen response element	Phytohomone responsive
PtrFBA10	ERE	estrogen response element	Phytohomone responsive
PtrFBA10	ERE	estrogen response element	Phytohomone responsive
PtrFBA10	ERE	estrogen response element	Phytohomone responsive
PtrFBA10	ERE	estrogen response element	Phytohomone responsive
PtrFBA10	ERE	estrogen response element	Phytohomone responsive
PtrFBA10	ERE	estrogen response element	Phytohomone responsive
PtrFBA10	P-box	gibberellin-responsive element	Phytohomone responsive
PtrFBA10	TGACG-motif	cis-acting regulatory element involved in the MeJA-responsiveness	Phytohomone responsive
PtrFBA10	TGACG-motif	cis-acting regulatory element involved in the MeJA-responsiveness	Phytohomone responsive
PtrFBA10	G-box	cis-acting regulatory element involved in light responsiveness	Growth and development
PtrFBA10	G-box	cis-acting regulatory element involved in light responsiveness	Growth and development
PtrFBA10	AAGAA-motif	cis-acting regulatory element involved in the ABA-responsiveness	Growth and development
PtrFBA10	AAGAA-motif	cis-acting regulatory element involved in the ABA-responsiveness	Growth and development
PtrFBA11	ARE	cis-acting regulatory element essential for the anaerobic induction	Abiotic and biotic stress
PtrFBA11	ARE	cis-acting regulatory element essential for the anaerobic induction	Abiotic and biotic stress
PtrFBA11	ARE	cis-acting regulatory element essential for the anaerobic induction	Abiotic and biotic stress
PtrFBA11	ARE	cis-acting regulatory element essential for the anaerobic induction	Abiotic and biotic stress
PtrFBA11	ARE	cis-acting regulatory element essential for the anaerobic induction	Abiotic and biotic stress
PtrFBA11	as-1	cis-acting element involved in the salicylic acid responsiveness	Abiotic and biotic stress
PtrFBA11	as-1	cis-acting element involved in the salicylic acid responsiveness	Abiotic and biotic stress
PtrFBA11	as-1	cis-acting element involved in the salicylic acid responsiveness	Abiotic and biotic stress
PtrFBA11	MBS	MYB binding site involved in drought-inducibility	Abiotic and biotic stress
PtrFBA11	MBS	MYB binding site involved in drought-inducibility	Abiotic and biotic stress
PtrFBA11	MYB	MYB binding site	Abiotic and biotic stress
PtrFBA11	MYB	MYB binding site	Abiotic and biotic stress
PtrFBA11	MYB	MYB binding site	Abiotic and biotic stress
PtrFBA11	MYB	MYB binding site	Abiotic and biotic stress
PtrFBA11	MYB	MYB binding site	Abiotic and biotic stress
PtrFBA11	MYB	MYB binding site	Abiotic and biotic stress
PtrFBA11	MYB	MYB binding site	Abiotic and biotic stress
PtrFBA11	LTR	cis-acting element involved in low-temperature responsiveness	Abiotic and biotic stress
PtrFBA11	MYC	cis-acting element involved in the jasmonic acid responsive	Abiotic and biotic stress
PtrFBA11	MYC	cis-acting element involved in the jasmonic acid responsive	Abiotic and biotic stress
PtrFBA11	MYC	cis-acting element involved in the jasmonic acid responsive	Abiotic and biotic stress
PtrFBA11	MYC	cis-acting element involved in the jasmonic acid responsive	Abiotic and biotic stress
PtrFBA11	STRE	drought-responsive element	Abiotic and biotic stress
PtrFBA11	STRE	drought-responsive element	Abiotic and biotic stress
PtrFBA11	W-box	cis-acting regulatory element involved in the JA responsive	Abiotic and biotic stress
PtrFBA11	TC-rich repeats	cis-acting element involved in defense and stress responsiveness	Abiotic and biotic stress
PtrFBA11	CGTCA-motif	cis-acting regulatory element involved in the MeJA-responsiveness	Phytohomone responsive
PtrFBA11	CGTCA-motif	cis-acting regulatory element involved in the MeJA-responsiveness	Phytohomone responsive
PtrFBA11	CGTCA-motif	cis-acting regulatory element involved in the MeJA-responsiveness	Phytohomone responsive
PtrFBA11	TCA-element	cis-acting element involved in salicylic acid responsiveness	Phytohomone responsive
PtrFBA11	TGACG-motif	cis-acting regulatory element involved in the MeJA-responsiveness	Phytohomone responsive
PtrFBA11	TGACG-motif	cis-acting regulatory element involved in the MeJA-responsiveness	Phytohomone responsive
PtrFBA11	TGACG-motif	cis-acting regulatory element involved in the MeJA-responsiveness	Phytohomone responsive
PtrFBA11	TGA-element	auxin-responsive element	Phytohomone responsive
PtrFBA11	CAT-box	cis-acting regulatory element related to meristem expression	Growth and development
PtrFBA11	HD-Zip1	element involved in differentiation of the palisade mesophyll cells	Growth and development
PtrFBA11	circadian	cis-acting regulatory element involved in circadian control	Growth and development
PtrFBA12	ARE	cis-acting regulatory element essential for the anaerobic induction	Abiotic and biotic stress
PtrFBA12	ARE	cis-acting regulatory element essential for the anaerobic induction	Abiotic and biotic stress
PtrFBA12	ARE	cis-acting regulatory element essential for the anaerobic induction	Abiotic and biotic stress
PtrFBA12	ARE	cis-acting regulatory element essential for the anaerobic induction	Abiotic and biotic stress
PtrFBA12	as-1	cis-acting element involved in the salicylic acid responsiveness	Abiotic and biotic stress
PtrFBA12	MYB	MYB binding site	Abiotic and biotic stress
PtrFBA12	MYB	MYB binding site	Abiotic and biotic stress
PtrFBA12	MYB	MYB binding site	Abiotic and biotic stress
PtrFBA12	LTR	cis-acting element involved in low-temperature responsiveness	Abiotic and biotic stress
PtrFBA12	MYC	cis-acting element involved in the jasmonic acid responsive	Abiotic and biotic stress
PtrFBA12	MYC	cis-acting element involved in the jasmonic acid responsive	Abiotic and biotic stress
PtrFBA12	MYC	cis-acting element involved in the jasmonic acid responsive	Abiotic and biotic stress
PtrFBA12	MYC	cis-acting element involved in the jasmonic acid responsive	Abiotic and biotic stress
PtrFBA12	MYC	cis-acting element involved in the jasmonic acid responsive	Abiotic and biotic stress
PtrFBA12	STRE	drought-responsive element	Abiotic and biotic stress
PtrFBA12	STRE	drought-responsive element	Abiotic and biotic stress
PtrFBA12	STRE	drought-responsive element	Abiotic and biotic stress
PtrFBA12	W-box	cis-acting regulatory element involved in the JA responsive	Abiotic and biotic stress
PtrFBA12	W-box	cis-acting regulatory element involved in the JA responsive	Abiotic and biotic stress
PtrFBA12	TC-rich repeats	cis-acting element involved in defense and stress responsiveness	Abiotic and biotic stress
PtrFBA12	ABRE	cis-acting element involved in the abscisic acid responsiveness	Phytohomone responsive
PtrFBA12	ABRE	cis-acting element involved in the abscisic acid responsiveness	Phytohomone responsive
PtrFBA12	ABRE	cis-acting element involved in the abscisic acid responsiveness	Phytohomone responsive
PtrFBA12	ABRE	cis-acting element involved in the abscisic acid responsiveness	Phytohomone responsive
PtrFBA12	AuxRR-core	cis-acting regulatory element involved in auxin responsiveness	Phytohomone responsive
PtrFBA12	CGTCA-motif	cis-acting regulatory element involved in the MeJA-responsiveness	Phytohomone responsive
PtrFBA12	TCA-element	cis-acting element involved in salicylic acid responsiveness	Phytohomone responsive
PtrFBA12	GARE-motif	gibberellin-responsive element	Phytohomone responsive
PtrFBA12	TGACG-motif	cis-acting regulatory element involved in the MeJA-responsiveness	Phytohomone responsive
PtrFBA12	A-box	cis-acting regulatory element	Growth and development
PtrFBA12	A-box	cis-acting regulatory element	Growth and development
PtrFBA12	G-box	cis-acting regulatory element involved in light responsiveness	Growth and development
PtrFBA12	G-box	cis-acting regulatory element involved in light responsiveness	Growth and development
PtrFBA12	G-box	cis-acting regulatory element involved in light responsiveness	Growth and development
PtrFBA12	G-box	cis-acting regulatory element involved in light responsiveness	Growth and development
PtrFBA12	CAT-box	cis-acting regulatory element related to meristem expression	Growth and development
PtrFBA12	O2-site	cis-acting regulatory element involved in zein metabolism regulation	Growth and development
PtrFBA12	O2-site	cis-acting regulatory element involved in zein metabolism regulation	Growth and development
PtrFBA12	AAGAA-motif	cis-acting regulatory element involved in the ABA-responsiveness	Growth and development
PtrFBA12	circadian	cis-acting regulatory element involved in circadian control	Growth and development
PtrFBA13	ARE	cis-acting regulatory element essential for the anaerobic induction	Abiotic and biotic stress
PtrFBA13	as-1	cis-acting element involved in the salicylic acid responsiveness	Abiotic and biotic stress
PtrFBA13	as-1	cis-acting element involved in the salicylic acid responsiveness	Abiotic and biotic stress
PtrFBA13	MBS	MYB binding site involved in drought-inducibility	Abiotic and biotic stress
PtrFBA13	MYB	MYB binding site	Abiotic and biotic stress
PtrFBA13	MYB	MYB binding site	Abiotic and biotic stress
PtrFBA13	MYC	cis-acting element involved in the jasmonic acid responsive	Abiotic and biotic stress
PtrFBA13	MYC	cis-acting element involved in the jasmonic acid responsive	Abiotic and biotic stress
PtrFBA13	MYC	cis-acting element involved in the jasmonic acid responsive	Abiotic and biotic stress
PtrFBA13	STRE	drought-responsive element	Abiotic and biotic stress
PtrFBA13	STRE	drought-responsive element	Abiotic and biotic stress
PtrFBA13	W-box	cis-acting regulatory element involved in the JA responsive	Abiotic and biotic stress
PtrFBA13	W-box	cis-acting regulatory element involved in the JA responsive	Abiotic and biotic stress
PtrFBA13	W-box	cis-acting regulatory element involved in the JA responsive	Abiotic and biotic stress
PtrFBA13	TC-rich repeats	cis-acting element involved in defense and stress responsiveness	Abiotic and biotic stress
PtrFBA13	ABRE	cis-acting element involved in the abscisic acid responsiveness	Phytohomone responsive
PtrFBA13	CGTCA-motif	cis-acting regulatory element involved in the MeJA-responsiveness	Phytohomone responsive
PtrFBA13	CGTCA-motif	cis-acting regulatory element involved in the MeJA-responsiveness	Phytohomone responsive
PtrFBA13	ERE	estrogen response element	Phytohomone responsive
PtrFBA13	TCA-element	cis-acting element involved in salicylic acid responsiveness	Phytohomone responsive
PtrFBA13	TGACG-motif	cis-acting regulatory element involved in the MeJA-responsiveness	Phytohomone responsive
PtrFBA13	TGACG-motif	cis-acting regulatory element involved in the MeJA-responsiveness	Phytohomone responsive
PtrFBA13	G-box	cis-acting regulatory element involved in light responsiveness	Growth and development
PtrFBA13	CAT-box	cis-acting regulatory element related to meristem expression	Growth and development
PtrFBA13	CAT-box	cis-acting regulatory element related to meristem expression	Growth and development
PtrFBA13	O2-site	cis-acting regulatory element involved in zein metabolism regulation	Growth and development
PtrFBA13	O2-site	cis-acting regulatory element involved in zein metabolism regulation	Growth and development
PtrFBA13	O2-site	cis-acting regulatory element involved in zein metabolism regulation	Growth and development
PtrFBA14	ARE	cis-acting regulatory element essential for the anaerobic induction	Abiotic and biotic stress
PtrFBA14	ARE	cis-acting regulatory element essential for the anaerobic induction	Abiotic and biotic stress
PtrFBA14	ARE	cis-acting regulatory element essential for the anaerobic induction	Abiotic and biotic stress
PtrFBA14	ARE	cis-acting regulatory element essential for the anaerobic induction	Abiotic and biotic stress
PtrFBA14	as-1	cis-acting element involved in the salicylic acid responsiveness	Abiotic and biotic stress
PtrFBA14	as-1	cis-acting element involved in the salicylic acid responsiveness	Abiotic and biotic stress
PtrFBA14	as-1	cis-acting element involved in the salicylic acid responsiveness	Abiotic and biotic stress
PtrFBA14	as-1	cis-acting element involved in the salicylic acid responsiveness	Abiotic and biotic stress
PtrFBA14	MBS	MYB binding site involved in drought-inducibility	Abiotic and biotic stress
PtrFBA14	MBS	MYB binding site involved in drought-inducibility	Abiotic and biotic stress
PtrFBA14	MYB	MYB binding site	Abiotic and biotic stress
PtrFBA14	MYB	MYB binding site	Abiotic and biotic stress
PtrFBA14	MYB	MYB binding site	Abiotic and biotic stress
PtrFBA14	MYB	MYB binding site	Abiotic and biotic stress
PtrFBA14	MYB	MYB binding site	Abiotic and biotic stress
PtrFBA14	MYB	MYB binding site	Abiotic and biotic stress
PtrFBA14	LTR	cis-acting element involved in low-temperature responsiveness	Abiotic and biotic stress
PtrFBA14	MYC	cis-acting element involved in the jasmonic acid responsive	Abiotic and biotic stress
PtrFBA14	MYC	cis-acting element involved in the jasmonic acid responsive	Abiotic and biotic stress
PtrFBA14	STRE	drought-responsive element	Abiotic and biotic stress
PtrFBA14	W-box	cis-acting regulatory element involved in the JA responsive	Abiotic and biotic stress
PtrFBA14	W-box	cis-acting regulatory element involved in the JA responsive	Abiotic and biotic stress
PtrFBA14	TC-rich repeats	cis-acting element involved in defense and stress responsiveness	Abiotic and biotic stress
PtrFBA14	ABRE	cis-acting element involved in the abscisic acid responsiveness	Phytohomone responsive
PtrFBA14	ABRE	cis-acting element involved in the abscisic acid responsiveness	Phytohomone responsive
PtrFBA14	ABRE	cis-acting element involved in the abscisic acid responsiveness	Phytohomone responsive
PtrFBA14	ABRE	cis-acting element involved in the abscisic acid responsiveness	Phytohomone responsive
PtrFBA14	ABRE	cis-acting element involved in the abscisic acid responsiveness	Phytohomone responsive
PtrFBA14	CGTCA-motif	cis-acting regulatory element involved in the MeJA-responsiveness	Phytohomone responsive
PtrFBA14	CGTCA-motif	cis-acting regulatory element involved in the MeJA-responsiveness	Phytohomone responsive
PtrFBA14	CGTCA-motif	cis-acting regulatory element involved in the MeJA-responsiveness	Phytohomone responsive
PtrFBA14	CGTCA-motif	cis-acting regulatory element involved in the MeJA-responsiveness	Phytohomone responsive
PtrFBA14	P-box	gibberellin-responsive element	Phytohomone responsive
PtrFBA14	TGACG-motif	cis-acting regulatory element involved in the MeJA-responsiveness	Phytohomone responsive
PtrFBA14	TGACG-motif	cis-acting regulatory element involved in the MeJA-responsiveness	Phytohomone responsive
PtrFBA14	TGACG-motif	cis-acting regulatory element involved in the MeJA-responsiveness	Phytohomone responsive
PtrFBA14	TGACG-motif	cis-acting regulatory element involved in the MeJA-responsiveness	Phytohomone responsive
PtrFBA14	G-box	cis-acting regulatory element involved in light responsiveness	Growth and development
PtrFBA14	G-box	cis-acting regulatory element involved in light responsiveness	Growth and development
PtrFBA14	G-box	cis-acting regulatory element involved in light responsiveness	Growth and development
PtrFBA14	O2-site	cis-acting regulatory element involved in zein metabolism regulation	Growth and development
PtrFBA14	AT-rich element	binding site of AT-rich DNA binding protein (ATBP-1)	Growth and development
PtrFBA14	RY-element	cis-acting regulatory element involved in seed-specific regulation	Growth and development
PtrFBA14	RY-element	cis-acting regulatory element involved in seed-specific regulation	Growth and development
PtrFBA14	AAGAA-motif	cis-acting regulatory element involved in the ABA-responsiveness	Growth and development
PtrFBA15	MBS	MYB binding site involved in drought-inducibility	Abiotic and biotic stress
PtrFBA15	MYB	MYB binding site	Abiotic and biotic stress
PtrFBA15	MYB	MYB binding site	Abiotic and biotic stress
PtrFBA15	MYB	MYB binding site	Abiotic and biotic stress
PtrFBA15	LTR	cis-acting element involved in low-temperature responsiveness	Abiotic and biotic stress
PtrFBA15	MYC	cis-acting element involved in the jasmonic acid responsive	Abiotic and biotic stress
PtrFBA15	MYC	cis-acting element involved in the jasmonic acid responsive	Abiotic and biotic stress
PtrFBA15	STRE	drought-responsive element	Abiotic and biotic stress
PtrFBA15	STRE	drought-responsive element	Abiotic and biotic stress
PtrFBA15	STRE	drought-responsive element	Abiotic and biotic stress
PtrFBA15	STRE	drought-responsive element	Abiotic and biotic stress
PtrFBA15	WUN-motif	wound-responsive element	Abiotic and biotic stress
PtrFBA15	WUN-motif	wound-responsive element	Abiotic and biotic stress
PtrFBA15	ABRE	cis-acting element involved in the abscisic acid responsiveness	Phytohomone responsive
PtrFBA15	ABRE	cis-acting element involved in the abscisic acid responsiveness	Phytohomone responsive
PtrFBA15	ABRE	cis-acting element involved in the abscisic acid responsiveness	Phytohomone responsive
PtrFBA15	ERE	estrogen response element	Phytohomone responsive
PtrFBA15	ERE	estrogen response element	Phytohomone responsive
PtrFBA15	ERE	estrogen response element	Phytohomone responsive
PtrFBA15	ERE	estrogen response element	Phytohomone responsive
PtrFBA15	TCA-element	cis-acting element involved in salicylic acid responsiveness	Phytohomone responsive
PtrFBA15	TCA-element	cis-acting element involved in salicylic acid responsiveness	Phytohomone responsive
PtrFBA15	TCA-element	cis-acting element involved in salicylic acid responsiveness	Phytohomone responsive
PtrFBA15	G-box	cis-acting regulatory element involved in light responsiveness	Growth and development
PtrFBA15	G-box	cis-acting regulatory element involved in light responsiveness	Growth and development
PtrFBA15	G-box	cis-acting regulatory element involved in light responsiveness	Growth and development
PtrFBA15	AT-rich element	binding site of AT-rich DNA binding protein (ATBP-1)	Growth and development
PtrFBA15	AT-rich element	binding site of AT-rich DNA binding protein (ATBP-1)	Growth and development
PtrFBA15	AAGAA-motif	cis-acting regulatory element involved in the ABA-responsiveness	Growth and development
PtrFBA15	circadian	cis-acting regulatory element involved in circadian control	Growth and development
PtrFBA16	ARE	cis-acting regulatory element essential for the anaerobic induction	Abiotic and biotic stress
PtrFBA16	ARE	cis-acting regulatory element essential for the anaerobic induction	Abiotic and biotic stress
PtrFBA16	ARE	cis-acting regulatory element essential for the anaerobic induction	Abiotic and biotic stress
PtrFBA16	as-1	cis-acting element involved in the salicylic acid responsiveness	Abiotic and biotic stress
PtrFBA16	MBS	MYB binding site involved in drought-inducibility	Abiotic and biotic stress
PtrFBA16	MBS	MYB binding site involved in drought-inducibility	Abiotic and biotic stress
PtrFBA16	MYB	MYB binding site	Abiotic and biotic stress
PtrFBA16	MYB	MYB binding site	Abiotic and biotic stress
PtrFBA16	MYB	MYB binding site	Abiotic and biotic stress
PtrFBA16	MYB	MYB binding site	Abiotic and biotic stress
PtrFBA16	MYC	cis-acting element involved in the jasmonic acid responsive	Abiotic and biotic stress
PtrFBA16	MYC	cis-acting element involved in the jasmonic acid responsive	Abiotic and biotic stress
PtrFBA16	MYC	cis-acting element involved in the jasmonic acid responsive	Abiotic and biotic stress
PtrFBA16	MYC	cis-acting element involved in the jasmonic acid responsive	Abiotic and biotic stress
PtrFBA16	W-box	cis-acting regulatory element involved in the JA responsive	Abiotic and biotic stress
PtrFBA16	W-box	cis-acting regulatory element involved in the JA responsive	Abiotic and biotic stress
PtrFBA16	W-box	cis-acting regulatory element involved in the JA responsive	Abiotic and biotic stress
PtrFBA16	W-box	cis-acting regulatory element involved in the JA responsive	Abiotic and biotic stress
PtrFBA16	W-box	cis-acting regulatory element involved in the JA responsive	Abiotic and biotic stress
PtrFBA16	W-box	cis-acting regulatory element involved in the JA responsive	Abiotic and biotic stress
PtrFBA16	ABRE	cis-acting element involved in the abscisic acid responsiveness	Phytohomone responsive
PtrFBA16	CGTCA-motif	cis-acting regulatory element involved in the MeJA-responsiveness	Phytohomone responsive
PtrFBA16	ERE	estrogen response element	Phytohomone responsive
PtrFBA16	ERE	estrogen response element	Phytohomone responsive
PtrFBA16	ERE	estrogen response element	Phytohomone responsive
PtrFBA16	TCA-element	cis-acting element involved in salicylic acid responsiveness	Phytohomone responsive
PtrFBA16	TGACG-motif	cis-acting regulatory element involved in the MeJA-responsiveness	Phytohomone responsive
PtrFBA16	TGA-element	auxin-responsive element	Phytohomone responsive
PtrFBA16	TGA-element	auxin-responsive element	Phytohomone responsive
PtrFBA16	A-box	cis-acting regulatory element	Growth and development
PtrFBA16	G-box	cis-acting regulatory element involved in light responsiveness	Growth and development
PtrFBA16	G-box	cis-acting regulatory element involved in light responsiveness	Growth and development
PtrFBA16	CAT-box	cis-acting regulatory element related to meristem expression	Growth and development
PtrFBA16	O2-site	cis-acting regulatory element involved in zein metabolism regulation	Growth and development
PtrFBA16	AAGAA-motif	cis-acting regulatory element involved in the ABA-responsiveness	Growth and development
PtrFBA16	AAGAA-motif	cis-acting regulatory element involved in the ABA-responsiveness	Growth and development
PtrFBA16	circadian	cis-acting regulatory element involved in circadian control	Growth and development
PtrFBA16	circadian	cis-acting regulatory element involved in circadian control	Growth and development
PtrFBA16.1	ARE	cis-acting regulatory element essential for the anaerobic induction	Abiotic and biotic stress
PtrFBA16.1	ARE	cis-acting regulatory element essential for the anaerobic induction	Abiotic and biotic stress
PtrFBA16.1	ARE	cis-acting regulatory element essential for the anaerobic induction	Abiotic and biotic stress
PtrFBA16.1	as-1	cis-acting element involved in the salicylic acid responsiveness	Abiotic and biotic stress
PtrFBA16.1	MBS	MYB binding site involved in drought-inducibility	Abiotic and biotic stress
PtrFBA16.1	MBS	MYB binding site involved in drought-inducibility	Abiotic and biotic stress
PtrFBA16.1	MYB	MYB binding site	Abiotic and biotic stress
PtrFBA16.1	MYB	MYB binding site	Abiotic and biotic stress
PtrFBA16.1	MYB	MYB binding site	Abiotic and biotic stress
PtrFBA16.1	MYB	MYB binding site	Abiotic and biotic stress
PtrFBA16.1	MYC	cis-acting element involved in the jasmonic acid responsive	Abiotic and biotic stress
PtrFBA16.1	MYC	cis-acting element involved in the jasmonic acid responsive	Abiotic and biotic stress
PtrFBA16.1	MYC	cis-acting element involved in the jasmonic acid responsive	Abiotic and biotic stress
PtrFBA16.1	MYC	cis-acting element involved in the jasmonic acid responsive	Abiotic and biotic stress
PtrFBA16.1	W-box	cis-acting regulatory element involved in the JA responsive	Abiotic and biotic stress
PtrFBA16.1	W-box	cis-acting regulatory element involved in the JA responsive	Abiotic and biotic stress
PtrFBA16.1	W-box	cis-acting regulatory element involved in the JA responsive	Abiotic and biotic stress
PtrFBA16.1	W-box	cis-acting regulatory element involved in the JA responsive	Abiotic and biotic stress
PtrFBA16.1	W-box	cis-acting regulatory element involved in the JA responsive	Abiotic and biotic stress
PtrFBA16.1	W-box	cis-acting regulatory element involved in the JA responsive	Abiotic and biotic stress
PtrFBA16.1	ABRE	cis-acting element involved in the abscisic acid responsiveness	Phytohomone responsive
PtrFBA16.1	CGTCA-motif	cis-acting regulatory element involved in the MeJA-responsiveness	Phytohomone responsive
PtrFBA16.1	ERE	estrogen response element	Phytohomone responsive
PtrFBA16.1	ERE	estrogen response element	Phytohomone responsive
PtrFBA16.1	ERE	estrogen response element	Phytohomone responsive
PtrFBA16.1	TCA-element	cis-acting element involved in salicylic acid responsiveness	Phytohomone responsive
PtrFBA16.1	TGACG-motif	cis-acting regulatory element involved in the MeJA-responsiveness	Phytohomone responsive
PtrFBA16.1	TGA-element	auxin-responsive element	Phytohomone responsive
PtrFBA16.1	TGA-element	auxin-responsive element	Phytohomone responsive
PtrFBA16.1	A-box	cis-acting regulatory element	Growth and development
PtrFBA16.1	G-box	cis-acting regulatory element involved in light responsiveness	Growth and development
PtrFBA16.1	G-box	cis-acting regulatory element involved in light responsiveness	Growth and development
PtrFBA16.1	CAT-box	cis-acting regulatory element related to meristem expression	Growth and development
PtrFBA16.1	O2-site	cis-acting regulatory element involved in zein metabolism regulation	Growth and development
PtrFBA16.1	AAGAA-motif	cis-acting regulatory element involved in the ABA-responsiveness	Growth and development
PtrFBA16.1	AAGAA-motif	cis-acting regulatory element involved in the ABA-responsiveness	Growth and development
PtrFBA16.1	circadian	cis-acting regulatory element involved in circadian control	Growth and development
PtrFBA16.1	circadian	cis-acting regulatory element involved in circadian control	Growth and development
PtrFBA17	ARE	cis-acting regulatory element essential for the anaerobic induction	Abiotic and biotic stress
PtrFBA17	ARE	cis-acting regulatory element essential for the anaerobic induction	Abiotic and biotic stress
PtrFBA17	ARE	cis-acting regulatory element essential for the anaerobic induction	Abiotic and biotic stress
PtrFBA17	ARE	cis-acting regulatory element essential for the anaerobic induction	Abiotic and biotic stress
PtrFBA17	ARE	cis-acting regulatory element essential for the anaerobic induction	Abiotic and biotic stress
PtrFBA17	ARE	cis-acting regulatory element essential for the anaerobic induction	Abiotic and biotic stress
PtrFBA17	as-1	cis-acting element involved in the salicylic acid responsiveness	Abiotic and biotic stress
PtrFBA17	MBS	MYB binding site involved in drought-inducibility	Abiotic and biotic stress
PtrFBA17	MYB	MYB binding site	Abiotic and biotic stress
PtrFBA17	MYB	MYB binding site	Abiotic and biotic stress
PtrFBA17	MYB	MYB binding site	Abiotic and biotic stress
PtrFBA17	MYB	MYB binding site	Abiotic and biotic stress
PtrFBA17	MYB	MYB binding site	Abiotic and biotic stress
PtrFBA17	MYB	MYB binding site	Abiotic and biotic stress
PtrFBA17	MYB	MYB binding site	Abiotic and biotic stress
PtrFBA17	MYB	MYB binding site	Abiotic and biotic stress
PtrFBA17	MYB	MYB binding site	Abiotic and biotic stress
PtrFBA17	MYB	MYB binding site	Abiotic and biotic stress
PtrFBA17	LTR	cis-acting element involved in low-temperature responsiveness	Abiotic and biotic stress
PtrFBA17	MYC	cis-acting element involved in the jasmonic acid responsive	Abiotic and biotic stress
PtrFBA17	MYC	cis-acting element involved in the jasmonic acid responsive	Abiotic and biotic stress
PtrFBA17	MYC	cis-acting element involved in the jasmonic acid responsive	Abiotic and biotic stress
PtrFBA17	STRE	drought-responsive element	Abiotic and biotic stress
PtrFBA17	STRE	drought-responsive element	Abiotic and biotic stress
PtrFBA17	STRE	drought-responsive element	Abiotic and biotic stress
PtrFBA17	W-box	cis-acting regulatory element involved in the JA responsive	Abiotic and biotic stress
PtrFBA17	ABRE	cis-acting element involved in the abscisic acid responsiveness	Phytohomone responsive
PtrFBA17	CGTCA-motif	cis-acting regulatory element involved in the MeJA-responsiveness	Phytohomone responsive
PtrFBA17	TGACG-motif	cis-acting regulatory element involved in the MeJA-responsiveness	Phytohomone responsive
PtrFBA17	G-box	cis-acting regulatory element involved in light responsiveness	Growth and development
PtrFBA17	G-box	cis-acting regulatory element involved in light responsiveness	Growth and development
PtrFBA17	AT-rich element	binding site of AT-rich DNA binding protein (ATBP-1)	Growth and development
PtrFBA17	AAGAA-motif	cis-acting regulatory element involved in the ABA-responsiveness	Growth and development
PtrFBA17	AAGAA-motif	cis-acting regulatory element involved in the ABA-responsiveness	Growth and development
PtrFBA17	AAGAA-motif	cis-acting regulatory element involved in the ABA-responsiveness	Growth and development
PtrFBA18	ARE	cis-acting regulatory element essential for the anaerobic induction	Abiotic and biotic stress
PtrFBA18	ARE	cis-acting regulatory element essential for the anaerobic induction	Abiotic and biotic stress
PtrFBA18	ARE	cis-acting regulatory element essential for the anaerobic induction	Abiotic and biotic stress
PtrFBA18	ARE	cis-acting regulatory element essential for the anaerobic induction	Abiotic and biotic stress
PtrFBA18	as-1	cis-acting element involved in the salicylic acid responsiveness	Abiotic and biotic stress
PtrFBA18	as-1	cis-acting element involved in the salicylic acid responsiveness	Abiotic and biotic stress
PtrFBA18	MYB	MYB binding site	Abiotic and biotic stress
PtrFBA18	MYB	MYB binding site	Abiotic and biotic stress
PtrFBA18	LTR	cis-acting element involved in low-temperature responsiveness	Abiotic and biotic stress
PtrFBA18	MYC	cis-acting element involved in the jasmonic acid responsive	Abiotic and biotic stress
PtrFBA18	MYC	cis-acting element involved in the jasmonic acid responsive	Abiotic and biotic stress
PtrFBA18	MYC	cis-acting element involved in the jasmonic acid responsive	Abiotic and biotic stress
PtrFBA18	MYC	cis-acting element involved in the jasmonic acid responsive	Abiotic and biotic stress
PtrFBA18	STRE	drought-responsive element	Abiotic and biotic stress
PtrFBA18	STRE	drought-responsive element	Abiotic and biotic stress
PtrFBA18	STRE	drought-responsive element	Abiotic and biotic stress
PtrFBA18	W-box	cis-acting regulatory element involved in the JA responsive	Abiotic and biotic stress
PtrFBA18	W-box	cis-acting regulatory element involved in the JA responsive	Abiotic and biotic stress
PtrFBA18	WUN-motif	wound-responsive element	Abiotic and biotic stress
PtrFBA18	WUN-motif	wound-responsive element	Abiotic and biotic stress
PtrFBA18	ABRE	cis-acting element involved in the abscisic acid responsiveness	Phytohomone responsive
PtrFBA18	CGTCA-motif	cis-acting regulatory element involved in the MeJA-responsiveness	Phytohomone responsive
PtrFBA18	CGTCA-motif	cis-acting regulatory element involved in the MeJA-responsiveness	Phytohomone responsive
PtrFBA18	ERE	estrogen response element	Phytohomone responsive
PtrFBA18	ERE	estrogen response element	Phytohomone responsive
PtrFBA18	ERE	estrogen response element	Phytohomone responsive
PtrFBA18	ERE	estrogen response element	Phytohomone responsive
PtrFBA18	TCA-element	cis-acting element involved in salicylic acid responsiveness	Phytohomone responsive
PtrFBA18	TCA-element	cis-acting element involved in salicylic acid responsiveness	Phytohomone responsive
PtrFBA18	TGACG-motif	cis-acting regulatory element involved in the MeJA-responsiveness	Phytohomone responsive
PtrFBA18	TGACG-motif	cis-acting regulatory element involved in the MeJA-responsiveness	Phytohomone responsive
PtrFBA18	A-box	cis-acting regulatory element	Growth and development
PtrFBA18	G-box	cis-acting regulatory element involved in light responsiveness	Growth and development
PtrFBA19	ARE	cis-acting regulatory element essential for the anaerobic induction	Abiotic and biotic stress
PtrFBA19	ARE	cis-acting regulatory element essential for the anaerobic induction	Abiotic and biotic stress
PtrFBA19	ARE	cis-acting regulatory element essential for the anaerobic induction	Abiotic and biotic stress
PtrFBA19	as-1	cis-acting element involved in the salicylic acid responsiveness	Abiotic and biotic stress
PtrFBA19	MYB	MYB binding site	Abiotic and biotic stress
PtrFBA19	MYB	MYB binding site	Abiotic and biotic stress
PtrFBA19	MYB	MYB binding site	Abiotic and biotic stress
PtrFBA19	MYB	MYB binding site	Abiotic and biotic stress
PtrFBA19	MYB	MYB binding site	Abiotic and biotic stress
PtrFBA19	MYB	MYB binding site	Abiotic and biotic stress
PtrFBA19	MYB	MYB binding site	Abiotic and biotic stress
PtrFBA19	MYB	MYB binding site	Abiotic and biotic stress
PtrFBA19	MYB	MYB binding site	Abiotic and biotic stress
PtrFBA19	MYB	MYB binding site	Abiotic and biotic stress
PtrFBA19	MYC	cis-acting element involved in the jasmonic acid responsive	Abiotic and biotic stress
PtrFBA19	MYC	cis-acting element involved in the jasmonic acid responsive	Abiotic and biotic stress
PtrFBA19	MYC	cis-acting element involved in the jasmonic acid responsive	Abiotic and biotic stress
PtrFBA19	STRE	drought-responsive element	Abiotic and biotic stress
PtrFBA19	WUN-motif	wound-responsive element	Abiotic and biotic stress
PtrFBA19	WUN-motif	wound-responsive element	Abiotic and biotic stress
PtrFBA19	ABRE	cis-acting element involved in the abscisic acid responsiveness	Phytohomone responsive
PtrFBA19	ABRE	cis-acting element involved in the abscisic acid responsiveness	Phytohomone responsive
PtrFBA19	ABRE	cis-acting element involved in the abscisic acid responsiveness	Phytohomone responsive
PtrFBA19	ABRE	cis-acting element involved in the abscisic acid responsiveness	Phytohomone responsive
PtrFBA19	CGTCA-motif	cis-acting regulatory element involved in the MeJA-responsiveness	Phytohomone responsive
PtrFBA19	TATC-box	cis-acting element involved in gibberellin-responsiveness	Phytohomone responsive
PtrFBA19	ERE	estrogen response element	Phytohomone responsive
PtrFBA19	ERE	estrogen response element	Phytohomone responsive
PtrFBA19	GARE-motif	gibberellin-responsive element	Phytohomone responsive
PtrFBA19	TGACG-motif	cis-acting regulatory element involved in the MeJA-responsiveness	Phytohomone responsive
PtrFBA19	TGA-element	auxin-responsive element	Phytohomone responsive
PtrFBA19	A-box	cis-acting regulatory element	Growth and development
PtrFBA19	G-box	cis-acting regulatory element involved in light responsiveness	Growth and development
PtrFBA19	G-box	cis-acting regulatory element involved in light responsiveness	Growth and development
PtrFBA19	G-box	cis-acting regulatory element involved in light responsiveness	Growth and development
PtrFBA19	G-box	cis-acting regulatory element involved in light responsiveness	Growth and development
PtrFBA19	CAT-box	cis-acting regulatory element related to meristem expression	Growth and development
PtrFBA19	O2-site	cis-acting regulatory element involved in zein metabolism regulation	Growth and development
PtrFBA19	O2-site	cis-acting regulatory element involved in zein metabolism regulation	Growth and development
PtrFBA19	circadian	cis-acting regulatory element involved in circadian control	Growth and development
PtrFBA20	ARE	cis-acting regulatory element essential for the anaerobic induction	Abiotic and biotic stress
PtrFBA20	ARE	cis-acting regulatory element essential for the anaerobic induction	Abiotic and biotic stress
PtrFBA20	ARE	cis-acting regulatory element essential for the anaerobic induction	Abiotic and biotic stress
PtrFBA20	ARE	cis-acting regulatory element essential for the anaerobic induction	Abiotic and biotic stress
PtrFBA20	MBS1	MYB binding site involved in flavonoid biosynthetic genes regulation	Abiotic and biotic stress
PtrFBA20	MYB	MYB binding site	Abiotic and biotic stress
PtrFBA20	MYB	MYB binding site	Abiotic and biotic stress
PtrFBA20	MYB	MYB binding site	Abiotic and biotic stress
PtrFBA20	MYB	MYB binding site	Abiotic and biotic stress
PtrFBA20	MYC	cis-acting element involved in the jasmonic acid responsive	Abiotic and biotic stress
PtrFBA20	MYC	cis-acting element involved in the jasmonic acid responsive	Abiotic and biotic stress
PtrFBA20	MYC	cis-acting element involved in the jasmonic acid responsive	Abiotic and biotic stress
PtrFBA20	MYC	cis-acting element involved in the jasmonic acid responsive	Abiotic and biotic stress
PtrFBA20	MYC	cis-acting element involved in the jasmonic acid responsive	Abiotic and biotic stress
PtrFBA20	STRE	drought-responsive element	Abiotic and biotic stress
PtrFBA20	STRE	drought-responsive element	Abiotic and biotic stress
PtrFBA20	STRE	drought-responsive element	Abiotic and biotic stress
PtrFBA20	STRE	drought-responsive element	Abiotic and biotic stress
PtrFBA20	STRE	drought-responsive element	Abiotic and biotic stress
PtrFBA20	WUN-motif	wound-responsive element	Abiotic and biotic stress
PtrFBA20	TATC-box	cis-acting element involved in gibberellin-responsiveness	Phytohomone responsive
PtrFBA20	ERE	estrogen response element	Phytohomone responsive
PtrFBA20	CAT-box	cis-acting regulatory element related to meristem expression	Growth and development
PtrFBA20	AAGAA-motif	cis-acting regulatory element involved in the ABA-responsiveness	Growth and development
PtrFBA20	AAGAA-motif	cis-acting regulatory element involved in the ABA-responsiveness	Growth and development
PtrFBA20	AAGAA-motif	cis-acting regulatory element involved in the ABA-responsiveness	Growth and development
PtrFBA20	AAGAA-motif	cis-acting regulatory element involved in the ABA-responsiveness	Growth and development
PtrFBA20	AAGAA-motif	cis-acting regulatory element involved in the ABA-responsiveness	Growth and development
PtrFBA21	ARE	cis-acting regulatory element essential for the anaerobic induction	Abiotic and biotic stress
PtrFBA21	ARE	cis-acting regulatory element essential for the anaerobic induction	Abiotic and biotic stress
PtrFBA21	ARE	cis-acting regulatory element essential for the anaerobic induction	Abiotic and biotic stress
PtrFBA21	ARE	cis-acting regulatory element essential for the anaerobic induction	Abiotic and biotic stress
PtrFBA21	as-1	cis-acting element involved in the salicylic acid responsiveness	Abiotic and biotic stress
PtrFBA21	MYB	MYB binding site	Abiotic and biotic stress
PtrFBA21	MYB	MYB binding site	Abiotic and biotic stress
PtrFBA21	MYB	MYB binding site	Abiotic and biotic stress
PtrFBA21	MYC	cis-acting element involved in the jasmonic acid responsive	Abiotic and biotic stress
PtrFBA21	WUN-motif	wound-responsive element	Abiotic and biotic stress
PtrFBA21	ABRE	cis-acting element involved in the abscisic acid responsiveness	Phytohomone responsive
PtrFBA21	ABRE	cis-acting element involved in the abscisic acid responsiveness	Phytohomone responsive
PtrFBA21	CGTCA-motif	cis-acting regulatory element involved in the MeJA-responsiveness	Phytohomone responsive
PtrFBA21	ERE	estrogen response element	Phytohomone responsive
PtrFBA21	TGACG-motif	cis-acting regulatory element involved in the MeJA-responsiveness	Phytohomone responsive
PtrFBA21	G-box	cis-acting regulatory element involved in light responsiveness	Growth and development
PtrFBA21	G-box	cis-acting regulatory element involved in light responsiveness	Growth and development
PtrFBA21	G-box	cis-acting regulatory element involved in light responsiveness	Growth and development
PtrFBA21	AAGAA-motif	cis-acting regulatory element involved in the ABA-responsiveness	Growth and development
PtrFBA22	ARE	cis-acting regulatory element essential for the anaerobic induction	Abiotic and biotic stress
PtrFBA22	as-1	cis-acting element involved in the salicylic acid responsiveness	Abiotic and biotic stress
PtrFBA22	MYB	MYB binding site	Abiotic and biotic stress
PtrFBA22	MYB	MYB binding site	Abiotic and biotic stress
PtrFBA22	MYB	MYB binding site	Abiotic and biotic stress
PtrFBA22	MYB	MYB binding site	Abiotic and biotic stress
PtrFBA22	MYB	MYB binding site	Abiotic and biotic stress
PtrFBA22	LTR	cis-acting element involved in low-temperature responsiveness	Abiotic and biotic stress
PtrFBA22	LTR	cis-acting element involved in low-temperature responsiveness	Abiotic and biotic stress
PtrFBA22	LTR	cis-acting element involved in low-temperature responsiveness	Abiotic and biotic stress
PtrFBA22	LTR	cis-acting element involved in low-temperature responsiveness	Abiotic and biotic stress
PtrFBA22	MYC	cis-acting element involved in the jasmonic acid responsive	Abiotic and biotic stress
PtrFBA22	MYC	cis-acting element involved in the jasmonic acid responsive	Abiotic and biotic stress
PtrFBA22	MYC	cis-acting element involved in the jasmonic acid responsive	Abiotic and biotic stress
PtrFBA22	MYC	cis-acting element involved in the jasmonic acid responsive	Abiotic and biotic stress
PtrFBA22	MYC	cis-acting element involved in the jasmonic acid responsive	Abiotic and biotic stress
PtrFBA22	STRE	drought-responsive element	Abiotic and biotic stress
PtrFBA22	STRE	drought-responsive element	Abiotic and biotic stress
PtrFBA22	TC-rich repeats	cis-acting element involved in defense and stress responsiveness	Abiotic and biotic stress
PtrFBA22	WUN-motif	wound-responsive element	Abiotic and biotic stress
PtrFBA22	ABRE	cis-acting element involved in the abscisic acid responsiveness	Phytohomone responsive
PtrFBA22	ABRE	cis-acting element involved in the abscisic acid responsiveness	Phytohomone responsive
PtrFBA22	CGTCA-motif	cis-acting regulatory element involved in the MeJA-responsiveness	Phytohomone responsive
PtrFBA22	ERE	estrogen response element	Phytohomone responsive
PtrFBA22	ERE	estrogen response element	Phytohomone responsive
PtrFBA22	P-box	gibberellin-responsive element	Phytohomone responsive
PtrFBA22	TCA-element	cis-acting element involved in salicylic acid responsiveness	Phytohomone responsive
PtrFBA22	TGACG-motif	cis-acting regulatory element involved in the MeJA-responsiveness	Phytohomone responsive
PtrFBA22	G-box	cis-acting regulatory element involved in light responsiveness	Growth and development
PtrFBA22	G-box	cis-acting regulatory element involved in light responsiveness	Growth and development
PtrFBA22	O2-site	cis-acting regulatory element involved in zein metabolism regulation	Growth and development
PtrFBA22	AT-rich element	binding site of AT-rich DNA binding protein (ATBP-1)	Growth and development
PtrFBA22	AAGAA-motif	cis-acting regulatory element involved in the ABA-responsiveness	Growth and development
PtrFBA22	circadian	cis-acting regulatory element involved in circadian control	Growth and development
PtrFBA23	ARE	cis-acting regulatory element essential for the anaerobic induction	Abiotic and biotic stress
PtrFBA23	ARE	cis-acting regulatory element essential for the anaerobic induction	Abiotic and biotic stress
PtrFBA23	as-1	cis-acting element involved in the salicylic acid responsiveness	Abiotic and biotic stress
PtrFBA23	as-1	cis-acting element involved in the salicylic acid responsiveness	Abiotic and biotic stress
PtrFBA23	MYB	MYB binding site	Abiotic and biotic stress
PtrFBA23	MYB	MYB binding site	Abiotic and biotic stress
PtrFBA23	MYC	cis-acting element involved in the jasmonic acid responsive	Abiotic and biotic stress
PtrFBA23	MYC	cis-acting element involved in the jasmonic acid responsive	Abiotic and biotic stress
PtrFBA23	MYC	cis-acting element involved in the jasmonic acid responsive	Abiotic and biotic stress
PtrFBA23	MYC	cis-acting element involved in the jasmonic acid responsive	Abiotic and biotic stress
PtrFBA23	STRE	drought-responsive element	Abiotic and biotic stress
PtrFBA23	W-box	cis-acting regulatory element involved in the JA responsive	Abiotic and biotic stress
PtrFBA23	ABRE	cis-acting element involved in the abscisic acid responsiveness	Phytohomone responsive
PtrFBA23	CGTCA-motif	cis-acting regulatory element involved in the MeJA-responsiveness	Phytohomone responsive
PtrFBA23	CGTCA-motif	cis-acting regulatory element involved in the MeJA-responsiveness	Phytohomone responsive
PtrFBA23	TCA-element	cis-acting element involved in salicylic acid responsiveness	Phytohomone responsive
PtrFBA23	TGACG-motif	cis-acting regulatory element involved in the MeJA-responsiveness	Phytohomone responsive
PtrFBA23	TGACG-motif	cis-acting regulatory element involved in the MeJA-responsiveness	Phytohomone responsive
PtrFBA23	A-box	cis-acting regulatory element	Growth and development
PtrFBA23	G-box	cis-acting regulatory element involved in light responsiveness	Growth and development
PtrFBA23	CAT-box	cis-acting regulatory element related to meristem expression	Growth and development
PtrFBA23	CAT-box	cis-acting regulatory element related to meristem expression	Growth and development
PtrFBA23	O2-site	cis-acting regulatory element involved in zein metabolism regulation	Growth and development
PtrFBA23	O2-site	cis-acting regulatory element involved in zein metabolism regulation	Growth and development
PtrFBA23	AT-rich element	binding site of AT-rich DNA binding protein (ATBP-1)	Growth and development
PtrFBA23	AAGAA-motif	cis-acting regulatory element involved in the ABA-responsiveness	Growth and development
PtrFBA23	AAGAA-motif	cis-acting regulatory element involved in the ABA-responsiveness	Growth and development
PtrFBA24	ARE	cis-acting regulatory element essential for the anaerobic induction	Abiotic and biotic stress
PtrFBA24	ARE	cis-acting regulatory element essential for the anaerobic induction	Abiotic and biotic stress
PtrFBA24	as-1	cis-acting element involved in the salicylic acid responsiveness	Abiotic and biotic stress
PtrFBA24	MYB	MYB binding site	Abiotic and biotic stress
PtrFBA24	MYB	MYB binding site	Abiotic and biotic stress
PtrFBA24	MYB	MYB binding site	Abiotic and biotic stress
PtrFBA24	MYC	cis-acting element involved in the jasmonic acid responsive	Abiotic and biotic stress
PtrFBA24	MYC	cis-acting element involved in the jasmonic acid responsive	Abiotic and biotic stress
PtrFBA24	MYC	cis-acting element involved in the jasmonic acid responsive	Abiotic and biotic stress
PtrFBA24	MYC	cis-acting element involved in the jasmonic acid responsive	Abiotic and biotic stress
PtrFBA24	MYC	cis-acting element involved in the jasmonic acid responsive	Abiotic and biotic stress
PtrFBA24	MYC	cis-acting element involved in the jasmonic acid responsive	Abiotic and biotic stress
PtrFBA24	STRE	drought-responsive element	Abiotic and biotic stress
PtrFBA24	W-box	cis-acting regulatory element involved in the JA responsive	Abiotic and biotic stress
PtrFBA24	WUN-motif	wound-responsive element	Abiotic and biotic stress
PtrFBA24	CGTCA-motif	cis-acting regulatory element involved in the MeJA-responsiveness	Phytohomone responsive
PtrFBA24	ERE	estrogen response element	Phytohomone responsive
PtrFBA24	ERE	estrogen response element	Phytohomone responsive
PtrFBA24	GARE-motif	gibberellin-responsive element	Phytohomone responsive
PtrFBA24	TGACG-motif	cis-acting regulatory element involved in the MeJA-responsiveness	Phytohomone responsive
PtrFBA24	AT-rich element	binding site of AT-rich DNA binding protein (ATBP-1)	Growth and development
PtrFBA24	AAGAA-motif	cis-acting regulatory element involved in the ABA-responsiveness	Growth and development
PtrFBA24	AAGAA-motif	cis-acting regulatory element involved in the ABA-responsiveness	Growth and development
PtrFBA25	ARE	cis-acting regulatory element essential for the anaerobic induction	Abiotic and biotic stress
PtrFBA25	ARE	cis-acting regulatory element essential for the anaerobic induction	Abiotic and biotic stress
PtrFBA25	ARE	cis-acting regulatory element essential for the anaerobic induction	Abiotic and biotic stress
PtrFBA25	ARE	cis-acting regulatory element essential for the anaerobic induction	Abiotic and biotic stress
PtrFBA25	MBS	MYB binding site involved in drought-inducibility	Abiotic and biotic stress
PtrFBA25	MBS	MYB binding site involved in drought-inducibility	Abiotic and biotic stress
PtrFBA25	MBS	MYB binding site involved in drought-inducibility	Abiotic and biotic stress
PtrFBA25	MYB	MYB binding site	Abiotic and biotic stress
PtrFBA25	MYB	MYB binding site	Abiotic and biotic stress
PtrFBA25	MYB	MYB binding site	Abiotic and biotic stress
PtrFBA25	MYB	MYB binding site	Abiotic and biotic stress
PtrFBA25	MYB	MYB binding site	Abiotic and biotic stress
PtrFBA25	MYB	MYB binding site	Abiotic and biotic stress
PtrFBA25	MYB	MYB binding site	Abiotic and biotic stress
PtrFBA25	MYC	cis-acting element involved in the jasmonic acid responsive	Abiotic and biotic stress
PtrFBA25	STRE	drought-responsive element	Abiotic and biotic stress
PtrFBA25	TC-rich repeats	cis-acting element involved in defense and stress responsiveness	Abiotic and biotic stress
PtrFBA25	ABRE	cis-acting element involved in the abscisic acid responsiveness	Phytohomone responsive
PtrFBA25	ERE	estrogen response element	Phytohomone responsive
PtrFBA25	G-box	cis-acting regulatory element involved in light responsiveness	Growth and development
PtrFBA25	circadian	cis-acting regulatory element involved in circadian control	Growth and development
PtrFBA26	ARE	cis-acting regulatory element essential for the anaerobic induction	Abiotic and biotic stress
PtrFBA26	ARE	cis-acting regulatory element essential for the anaerobic induction	Abiotic and biotic stress
PtrFBA26	as-1	cis-acting element involved in the salicylic acid responsiveness	Abiotic and biotic stress
PtrFBA26	MYB	MYB binding site	Abiotic and biotic stress
PtrFBA26	MYB	MYB binding site	Abiotic and biotic stress
PtrFBA26	MYB	MYB binding site	Abiotic and biotic stress
PtrFBA26	MYB	MYB binding site	Abiotic and biotic stress
PtrFBA26	LTR	cis-acting element involved in low-temperature responsiveness	Abiotic and biotic stress
PtrFBA26	MYC	cis-acting element involved in the jasmonic acid responsive	Abiotic and biotic stress
PtrFBA26	MYC	cis-acting element involved in the jasmonic acid responsive	Abiotic and biotic stress
PtrFBA26	STRE	drought-responsive element	Abiotic and biotic stress
PtrFBA26	STRE	drought-responsive element	Abiotic and biotic stress
PtrFBA26	W-box	cis-acting regulatory element involved in the JA responsive	Abiotic and biotic stress
PtrFBA26	W-box	cis-acting regulatory element involved in the JA responsive	Abiotic and biotic stress
PtrFBA26	W-box	cis-acting regulatory element involved in the JA responsive	Abiotic and biotic stress
PtrFBA26	CGTCA-motif	cis-acting regulatory element involved in the MeJA-responsiveness	Phytohomone responsive
PtrFBA26	ERE	estrogen response element	Phytohomone responsive
PtrFBA26	ERE	estrogen response element	Phytohomone responsive
PtrFBA26	TCA-element	cis-acting element involved in salicylic acid responsiveness	Phytohomone responsive
PtrFBA26	GARE-motif	gibberellin-responsive element	Phytohomone responsive
PtrFBA26	TGACG-motif	cis-acting regulatory element involved in the MeJA-responsiveness	Phytohomone responsive
PtrFBA26	G-box	cis-acting regulatory element involved in light responsiveness	Growth and development
PtrFBA26	A-box	cis-acting regulatory element	Growth and development
PtrFBA26	AAGAA-motif	cis-acting regulatory element involved in the ABA-responsiveness	Growth and development
PtrFBA27	MBS	MYB binding site involved in drought-inducibility	Abiotic and biotic stress
PtrFBA27	MYB	MYB binding site	Abiotic and biotic stress
PtrFBA27	MYB	MYB binding site	Abiotic and biotic stress
PtrFBA27	MYB	MYB binding site	Abiotic and biotic stress
PtrFBA27	MYB	MYB binding site	Abiotic and biotic stress
PtrFBA27	MYB	MYB binding site	Abiotic and biotic stress
PtrFBA27	MYB	MYB binding site	Abiotic and biotic stress
PtrFBA27	MYB	MYB binding site	Abiotic and biotic stress
PtrFBA27	MYB	MYB binding site	Abiotic and biotic stress
PtrFBA27	MYB	MYB binding site	Abiotic and biotic stress
PtrFBA27	MYB	MYB binding site	Abiotic and biotic stress
PtrFBA27	MYC	cis-acting element involved in the jasmonic acid responsive	Abiotic and biotic stress
PtrFBA27	MYC	cis-acting element involved in the jasmonic acid responsive	Abiotic and biotic stress
PtrFBA27	MYC	cis-acting element involved in the jasmonic acid responsive	Abiotic and biotic stress
PtrFBA27	MYC	cis-acting element involved in the jasmonic acid responsive	Abiotic and biotic stress
PtrFBA27	TC-rich repeats	cis-acting element involved in defense and stress responsiveness	Abiotic and biotic stress
PtrFBA27	WUN-motif	wound-responsive element	Abiotic and biotic stress
PtrFBA27	WUN-motif	wound-responsive element	Abiotic and biotic stress
PtrFBA27	ABRE	cis-acting element involved in the abscisic acid responsiveness	Phytohomone responsive
PtrFBA27	ERE	estrogen response element	Phytohomone responsive
PtrFBA27	ERE	estrogen response element	Phytohomone responsive
PtrFBA27	ERE	estrogen response element	Phytohomone responsive
PtrFBA27	ERE	estrogen response element	Phytohomone responsive
PtrFBA27	ERE	estrogen response element	Phytohomone responsive
PtrFBA27	G-box	cis-acting regulatory element involved in light responsiveness	Growth and development
PtrFBA27	CAT-box	cis-acting regulatory element related to meristem expression	Growth and development
PtrFBA27	AAGAA-motif	cis-acting regulatory element involved in the ABA-responsiveness	Growth and development
PtrFBA28	ARE	cis-acting regulatory element essential for the anaerobic induction	Abiotic and biotic stress
PtrFBA28	ARE	cis-acting regulatory element essential for the anaerobic induction	Abiotic and biotic stress
PtrFBA28	ARE	cis-acting regulatory element essential for the anaerobic induction	Abiotic and biotic stress
PtrFBA28	as-1	cis-acting element involved in the salicylic acid responsiveness	Abiotic and biotic stress
PtrFBA28	MBS	MYB binding site involved in drought-inducibility	Abiotic and biotic stress
PtrFBA28	MBS	MYB binding site involved in drought-inducibility	Abiotic and biotic stress
PtrFBA28	MYB	MYB binding site	Abiotic and biotic stress
PtrFBA28	MYB	MYB binding site	Abiotic and biotic stress
PtrFBA28	MYB	MYB binding site	Abiotic and biotic stress
PtrFBA28	MYB	MYB binding site	Abiotic and biotic stress
PtrFBA28	MYB	MYB binding site	Abiotic and biotic stress
PtrFBA28	MYB	MYB binding site	Abiotic and biotic stress
PtrFBA28	MYB	MYB binding site	Abiotic and biotic stress
PtrFBA28	MYC	cis-acting element involved in the jasmonic acid responsive	Abiotic and biotic stress
PtrFBA28	MYC	cis-acting element involved in the jasmonic acid responsive	Abiotic and biotic stress
PtrFBA28	MYC	cis-acting element involved in the jasmonic acid responsive	Abiotic and biotic stress
PtrFBA28	MYC	cis-acting element involved in the jasmonic acid responsive	Abiotic and biotic stress
PtrFBA28	MYC	cis-acting element involved in the jasmonic acid responsive	Abiotic and biotic stress
PtrFBA28	STRE	drought-responsive element	Abiotic and biotic stress
PtrFBA28	ABRE	cis-acting element involved in the abscisic acid responsiveness	Phytohomone responsive
PtrFBA28	ABRE	cis-acting element involved in the abscisic acid responsiveness	Phytohomone responsive
PtrFBA28	CGTCA-motif	cis-acting regulatory element involved in the MeJA-responsiveness	Phytohomone responsive
PtrFBA28	ERE	estrogen response element	Phytohomone responsive
PtrFBA28	P-box	gibberellin-responsive element	Phytohomone responsive
PtrFBA28	TGACG-motif	cis-acting regulatory element involved in the MeJA-responsiveness	Phytohomone responsive
PtrFBA28	A-box	cis-acting regulatory element	Growth and development
PtrFBA28	G-box	cis-acting regulatory element involved in light responsiveness	Growth and development
PtrFBA28	G-box	cis-acting regulatory element involved in light responsiveness	Growth and development
PtrFBA28	G-box	cis-acting regulatory element involved in light responsiveness	Growth and development
PtrFBA28	AT-rich element	binding site of AT-rich DNA binding protein (ATBP-1)	Growth and development
PtrFBA28	AT-rich element	binding site of AT-rich DNA binding protein (ATBP-1)	Growth and development
PtrFBA28	RY-element	cis-acting regulatory element involved in seed-specific regulation	Growth and development
PtrFBA28	GCN4-motif	cis-regulatory element involved in endosperm expression	Growth and development
PtrFBA28	GCN4-motif	cis-regulatory element involved in endosperm expression	Growth and development
PtrFBA29	ARE	cis-acting regulatory element essential for the anaerobic induction	Abiotic and biotic stress
PtrFBA29	ARE	cis-acting regulatory element essential for the anaerobic induction	Abiotic and biotic stress
PtrFBA29	ARE	cis-acting regulatory element essential for the anaerobic induction	Abiotic and biotic stress
PtrFBA29	as-1	cis-acting element involved in the salicylic acid responsiveness	Abiotic and biotic stress
PtrFBA29	as-1	cis-acting element involved in the salicylic acid responsiveness	Abiotic and biotic stress
PtrFBA29	MBS	MYB binding site involved in drought-inducibility	Abiotic and biotic stress
PtrFBA29	MYB	MYB binding site	Abiotic and biotic stress
PtrFBA29	MYB	MYB binding site	Abiotic and biotic stress
PtrFBA29	MYC	cis-acting element involved in the jasmonic acid responsive	Abiotic and biotic stress
PtrFBA29	MYC	cis-acting element involved in the jasmonic acid responsive	Abiotic and biotic stress
PtrFBA29	MYC	cis-acting element involved in the jasmonic acid responsive	Abiotic and biotic stress
PtrFBA29	MYC	cis-acting element involved in the jasmonic acid responsive	Abiotic and biotic stress
PtrFBA29	STRE	drought-responsive element	Abiotic and biotic stress
PtrFBA29	STRE	drought-responsive element	Abiotic and biotic stress
PtrFBA29	STRE	drought-responsive element	Abiotic and biotic stress
PtrFBA29	W-box	cis-acting regulatory element involved in the JA responsive	Abiotic and biotic stress
PtrFBA29	W-box	cis-acting regulatory element involved in the JA responsive	Abiotic and biotic stress
PtrFBA29	ABRE	cis-acting element involved in the abscisic acid responsiveness	Phytohomone responsive
PtrFBA29	ABRE	cis-acting element involved in the abscisic acid responsiveness	Phytohomone responsive
PtrFBA29	ABRE	cis-acting element involved in the abscisic acid responsiveness	Phytohomone responsive
PtrFBA29	ABRE	cis-acting element involved in the abscisic acid responsiveness	Phytohomone responsive
PtrFBA29	ABRE	cis-acting element involved in the abscisic acid responsiveness	Phytohomone responsive
PtrFBA29	ABRE	cis-acting element involved in the abscisic acid responsiveness	Phytohomone responsive
PtrFBA29	CGTCA-motif	cis-acting regulatory element involved in the MeJA-responsiveness	Phytohomone responsive
PtrFBA29	CGTCA-motif	cis-acting regulatory element involved in the MeJA-responsiveness	Phytohomone responsive
PtrFBA29	ERE	estrogen response element	Phytohomone responsive
PtrFBA29	ERE	estrogen response element	Phytohomone responsive
PtrFBA29	ERE	estrogen response element	Phytohomone responsive
PtrFBA29	TGACG-motif	cis-acting regulatory element involved in the MeJA-responsiveness	Phytohomone responsive
PtrFBA29	TGACG-motif	cis-acting regulatory element involved in the MeJA-responsiveness	Phytohomone responsive
PtrFBA29	G-box	cis-acting regulatory element involved in light responsiveness	Growth and development
PtrFBA29	G-box	cis-acting regulatory element involved in light responsiveness	Growth and development
PtrFBA29	G-box	cis-acting regulatory element involved in light responsiveness	Growth and development
PtrFBA29	G-box	cis-acting regulatory element involved in light responsiveness	Growth and development
PtrFBA29	G-box	cis-acting regulatory element involved in light responsiveness	Growth and development
PtrFBA29	G-box	cis-acting regulatory element involved in light responsiveness	Growth and development
PtrFBA29	G-box	cis-acting regulatory element involved in light responsiveness	Growth and development
PtrFBA29	G-box	cis-acting regulatory element involved in light responsiveness	Growth and development
PtrFBA29	G-box	cis-acting regulatory element involved in light responsiveness	Growth and development
PtrFBA29	AT-rich element	binding site of AT-rich DNA binding protein (ATBP-1)	Growth and development
PtrFBA29	AAGAA-motif	cis-acting regulatory element involved in the ABA-responsiveness	Growth and development
PtrFBA29	AAGAA-motif	cis-acting regulatory element involved in the ABA-responsiveness	Growth and development
PtrFBA29	AAGAA-motif	cis-acting regulatory element involved in the ABA-responsiveness	Growth and development
PtrFBA29	AAGAA-motif	cis-acting regulatory element involved in the ABA-responsiveness	Growth and development
PtrFBA29	AAGAA-motif	cis-acting regulatory element involved in the ABA-responsiveness	Growth and development
PtrFBA29	AAGAA-motif	cis-acting regulatory element involved in the ABA-responsiveness	Growth and development
PtrFBA29	AAGAA-motif	cis-acting regulatory element involved in the ABA-responsiveness	Growth and development
PtrFBA29	AAGAA-motif	cis-acting regulatory element involved in the ABA-responsiveness	Growth and development
PtrFBA29	circadian	cis-acting regulatory element involved in circadian control	Growth and development
PtrFBA30	ARE	cis-acting regulatory element essential for the anaerobic induction	Abiotic and biotic stress
PtrFBA30	ARE	cis-acting regulatory element essential for the anaerobic induction	Abiotic and biotic stress
PtrFBA30	ARE	cis-acting regulatory element essential for the anaerobic induction	Abiotic and biotic stress
PtrFBA30	MBS	MYB binding site involved in drought-inducibility	Abiotic and biotic stress
PtrFBA30	MYB	MYB binding site	Abiotic and biotic stress
PtrFBA30	MYB	MYB binding site	Abiotic and biotic stress
PtrFBA30	MYB	MYB binding site	Abiotic and biotic stress
PtrFBA30	MYB	MYB binding site	Abiotic and biotic stress
PtrFBA30	MYB	MYB binding site	Abiotic and biotic stress
PtrFBA30	MYB	MYB binding site	Abiotic and biotic stress
PtrFBA30	MYB	MYB binding site	Abiotic and biotic stress
PtrFBA30	MYC	cis-acting element involved in the jasmonic acid responsive	Abiotic and biotic stress
PtrFBA30	MYC	cis-acting element involved in the jasmonic acid responsive	Abiotic and biotic stress
PtrFBA30	MYC	cis-acting element involved in the jasmonic acid responsive	Abiotic and biotic stress
PtrFBA30	MYC	cis-acting element involved in the jasmonic acid responsive	Abiotic and biotic stress
PtrFBA30	STRE	drought-responsive element	Abiotic and biotic stress
PtrFBA30	STRE	drought-responsive element	Abiotic and biotic stress
PtrFBA30	W-box	cis-acting regulatory element involved in the JA responsive	Abiotic and biotic stress
PtrFBA30	W-box	cis-acting regulatory element involved in the JA responsive	Abiotic and biotic stress
PtrFBA30	TC-rich repeats	cis-acting element involved in defense and stress responsiveness	Abiotic and biotic stress
PtrFBA30	TC-rich repeats	cis-acting element involved in defense and stress responsiveness	Abiotic and biotic stress
PtrFBA30	WUN-motif	wound-responsive element	Abiotic and biotic stress
PtrFBA30	WUN-motif	wound-responsive element	Abiotic and biotic stress
PtrFBA30	ABRE	cis-acting element involved in the abscisic acid responsiveness	Phytohomone responsive
PtrFBA30	TATC-box	cis-acting element involved in gibberellin-responsiveness	Phytohomone responsive
PtrFBA30	ERE	estrogen response element	Phytohomone responsive
PtrFBA30	ERE	estrogen response element	Phytohomone responsive
PtrFBA30	GARE-motif	gibberellin-responsive element	Phytohomone responsive
PtrFBA30	GARE-motif	gibberellin-responsive element	Phytohomone responsive
PtrFBA30	TGA-element	auxin-responsive element	Phytohomone responsive
PtrFBA30	G-box	cis-acting regulatory element involved in light responsiveness	Growth and development
PtrFBA30	GCN4-motif	cis-regulatory element involved in endosperm expression	Growth and development
PtrFBA30	AAGAA-motif	cis-acting regulatory element involved in the ABA-responsiveness	Growth and development
PtrFBA30	AAGAA-motif	cis-acting regulatory element involved in the ABA-responsiveness	Growth and development
PtrFBA30	AAGAA-motif	cis-acting regulatory element involved in the ABA-responsiveness	Growth and development
PtrFBA31	ARE	cis-acting regulatory element essential for the anaerobic induction	Abiotic and biotic stress
PtrFBA31	ARE	cis-acting regulatory element essential for the anaerobic induction	Abiotic and biotic stress
PtrFBA31	as-1	cis-acting element involved in the salicylic acid responsiveness	Abiotic and biotic stress
PtrFBA31	MYB	MYB binding site	Abiotic and biotic stress
PtrFBA31	MYB	MYB binding site	Abiotic and biotic stress
PtrFBA31	MYB	MYB binding site	Abiotic and biotic stress
PtrFBA31	MYB	MYB binding site	Abiotic and biotic stress
PtrFBA31	MYB	MYB binding site	Abiotic and biotic stress
PtrFBA31	MYB	MYB binding site	Abiotic and biotic stress
PtrFBA31	LTR	cis-acting element involved in low-temperature responsiveness	Abiotic and biotic stress
PtrFBA31	MYC	cis-acting element involved in the jasmonic acid responsive	Abiotic and biotic stress
PtrFBA31	MYC	cis-acting element involved in the jasmonic acid responsive	Abiotic and biotic stress
PtrFBA31	MYC	cis-acting element involved in the jasmonic acid responsive	Abiotic and biotic stress
PtrFBA31	MYC	cis-acting element involved in the jasmonic acid responsive	Abiotic and biotic stress
PtrFBA31	MYC	cis-acting element involved in the jasmonic acid responsive	Abiotic and biotic stress
PtrFBA31	STRE	drought-responsive element	Abiotic and biotic stress
PtrFBA31	W-box	cis-acting regulatory element involved in the JA responsive	Abiotic and biotic stress
PtrFBA31	TC-rich repeats	cis-acting element involved in defense and stress responsiveness	Abiotic and biotic stress
PtrFBA31	ABRE	cis-acting element involved in the abscisic acid responsiveness	Phytohomone responsive
PtrFBA31	CGTCA-motif	cis-acting regulatory element involved in the MeJA-responsiveness	Phytohomone responsive
PtrFBA31	TGACG-motif	cis-acting regulatory element involved in the MeJA-responsiveness	Phytohomone responsive
PtrFBA31	G-box	cis-acting regulatory element involved in light responsiveness	Growth and development
PtrFBA31	O2-site	cis-acting regulatory element involved in zein metabolism regulation	Growth and development
PtrFBA31	AT-rich element	binding site of AT-rich DNA binding protein (ATBP-1)	Growth and development
PtrFBA31	AT-rich element	binding site of AT-rich DNA binding protein (ATBP-1)	Growth and development
PtrFBA31	GCN4-motif	cis-regulatory element involved in endosperm expression	Growth and development
PtrFBA31	AAGAA-motif	cis-acting regulatory element involved in the ABA-responsiveness	Growth and development
PtrFBA31	AAGAA-motif	cis-acting regulatory element involved in the ABA-responsiveness	Growth and development
PtrFBA31	AAGAA-motif	cis-acting regulatory element involved in the ABA-responsiveness	Growth and development
PtrFBA31	AAGAA-motif	cis-acting regulatory element involved in the ABA-responsiveness	Growth and development
PtrFBA31	AAGAA-motif	cis-acting regulatory element involved in the ABA-responsiveness	Growth and development
PtrFBA31	AAGAA-motif	cis-acting regulatory element involved in the ABA-responsiveness	Growth and development
PtrFBA32	ARE	cis-acting regulatory element essential for the anaerobic induction	Abiotic and biotic stress
PtrFBA32	ARE	cis-acting regulatory element essential for the anaerobic induction	Abiotic and biotic stress
PtrFBA32	ARE	cis-acting regulatory element essential for the anaerobic induction	Abiotic and biotic stress
PtrFBA32	ARE	cis-acting regulatory element essential for the anaerobic induction	Abiotic and biotic stress
PtrFBA32	ARE	cis-acting regulatory element essential for the anaerobic induction	Abiotic and biotic stress
PtrFBA32	as-1	cis-acting element involved in the salicylic acid responsiveness	Abiotic and biotic stress
PtrFBA32	as-1	cis-acting element involved in the salicylic acid responsiveness	Abiotic and biotic stress
PtrFBA32	MBS1	MYB binding site involved in flavonoid biosynthetic genes regulation	Abiotic and biotic stress
PtrFBA32	MBS1	MYB binding site involved in flavonoid biosynthetic genes regulation	Abiotic and biotic stress
PtrFBA32	MYB	MYB binding site	Abiotic and biotic stress
PtrFBA32	MYB	MYB binding site	Abiotic and biotic stress
PtrFBA32	MYB	MYB binding site	Abiotic and biotic stress
PtrFBA32	MYB	MYB binding site	Abiotic and biotic stress
PtrFBA32	MYB	MYB binding site	Abiotic and biotic stress
PtrFBA32	LTR	cis-acting element involved in low-temperature responsiveness	Abiotic and biotic stress
PtrFBA32	MYC	cis-acting element involved in the jasmonic acid responsive	Abiotic and biotic stress
PtrFBA32	MYC	cis-acting element involved in the jasmonic acid responsive	Abiotic and biotic stress
PtrFBA32	MYC	cis-acting element involved in the jasmonic acid responsive	Abiotic and biotic stress
PtrFBA32	MYC	cis-acting element involved in the jasmonic acid responsive	Abiotic and biotic stress
PtrFBA32	MYC	cis-acting element involved in the jasmonic acid responsive	Abiotic and biotic stress
PtrFBA32	STRE	drought-responsive element	Abiotic and biotic stress
PtrFBA32	STRE	drought-responsive element	Abiotic and biotic stress
PtrFBA32	STRE	drought-responsive element	Abiotic and biotic stress
PtrFBA32	W-box	cis-acting regulatory element involved in the JA responsive	Abiotic and biotic stress
PtrFBA32	ABRE	cis-acting element involved in the abscisic acid responsiveness	Phytohomone responsive
PtrFBA32	CGTCA-motif	cis-acting regulatory element involved in the MeJA-responsiveness	Phytohomone responsive
PtrFBA32	CGTCA-motif	cis-acting regulatory element involved in the MeJA-responsiveness	Phytohomone responsive
PtrFBA32	TCA-element	cis-acting element involved in salicylic acid responsiveness	Phytohomone responsive
PtrFBA32	GARE-motif	gibberellin-responsive element	Phytohomone responsive
PtrFBA32	GARE-motif	gibberellin-responsive element	Phytohomone responsive
PtrFBA32	TGACG-motif	cis-acting regulatory element involved in the MeJA-responsiveness	Phytohomone responsive
PtrFBA32	TGACG-motif	cis-acting regulatory element involved in the MeJA-responsiveness	Phytohomone responsive
PtrFBA32	A-box	cis-acting regulatory element	Growth and development
PtrFBA32	CAT-box	cis-acting regulatory element related to meristem expression	Growth and development
PtrFBA32	AAGAA-motif	cis-acting regulatory element involved in the ABA-responsiveness	Growth and development
PtrFBA32	AAGAA-motif	cis-acting regulatory element involved in the ABA-responsiveness	Growth and development
PtrFBA33	ARE	cis-acting regulatory element essential for the anaerobic induction	Abiotic and biotic stress
PtrFBA33	as-1	cis-acting element involved in the salicylic acid responsiveness	Abiotic and biotic stress
PtrFBA33	MYB	MYB binding site	Abiotic and biotic stress
PtrFBA33	MYC	cis-acting element involved in the jasmonic acid responsive	Abiotic and biotic stress
PtrFBA33	MYC	cis-acting element involved in the jasmonic acid responsive	Abiotic and biotic stress
PtrFBA33	MYC	cis-acting element involved in the jasmonic acid responsive	Abiotic and biotic stress
PtrFBA33	MYC	cis-acting element involved in the jasmonic acid responsive	Abiotic and biotic stress
PtrFBA33	MYC	cis-acting element involved in the jasmonic acid responsive	Abiotic and biotic stress
PtrFBA33	STRE	drought-responsive element	Abiotic and biotic stress
PtrFBA33	STRE	drought-responsive element	Abiotic and biotic stress
PtrFBA33	W-box	cis-acting regulatory element involved in the JA responsive	Abiotic and biotic stress
PtrFBA33	W-box	cis-acting regulatory element involved in the JA responsive	Abiotic and biotic stress
PtrFBA33	TC-rich repeats	cis-acting element involved in defense and stress responsiveness	Abiotic and biotic stress
PtrFBA33	ABRE	cis-acting element involved in the abscisic acid responsiveness	Phytohomone responsive
PtrFBA33	ABRE	cis-acting element involved in the abscisic acid responsiveness	Phytohomone responsive
PtrFBA33	ABRE	cis-acting element involved in the abscisic acid responsiveness	Phytohomone responsive
PtrFBA33	CGTCA-motif	cis-acting regulatory element involved in the MeJA-responsiveness	Phytohomone responsive
PtrFBA33	ERE	estrogen response element	Phytohomone responsive
PtrFBA33	P-box	gibberellin-responsive element	Phytohomone responsive
PtrFBA33	TCA-element	cis-acting element involved in salicylic acid responsiveness	Phytohomone responsive
PtrFBA33	TGACG-motif	cis-acting regulatory element involved in the MeJA-responsiveness	Phytohomone responsive
PtrFBA33	G-box	cis-acting regulatory element involved in light responsiveness	Growth and development
PtrFBA33	G-box	cis-acting regulatory element involved in light responsiveness	Growth and development
PtrFBA33	G-box	cis-acting regulatory element involved in light responsiveness	Growth and development
PtrFBA33	G-box	cis-acting regulatory element involved in light responsiveness	Growth and development
PtrFBA33	CAT-box	cis-acting regulatory element related to meristem expression	Growth and development
PtrFBA33	AAGAA-motif	cis-acting regulatory element involved in the ABA-responsiveness	Growth and development
PtrFBA33	AAGAA-motif	cis-acting regulatory element involved in the ABA-responsiveness	Growth and development
PtrFBA33	AAGAA-motif	cis-acting regulatory element involved in the ABA-responsiveness	Growth and development
PtrFBA34	ARE	cis-acting regulatory element essential for the anaerobic induction	Abiotic and biotic stress
PtrFBA34	ARE	cis-acting regulatory element essential for the anaerobic induction	Abiotic and biotic stress
PtrFBA34	MYB	MYB binding site	Abiotic and biotic stress
PtrFBA34	MYC	cis-acting element involved in the jasmonic acid responsive	Abiotic and biotic stress
PtrFBA34	MYC	cis-acting element involved in the jasmonic acid responsive	Abiotic and biotic stress
PtrFBA34	MYC	cis-acting element involved in the jasmonic acid responsive	Abiotic and biotic stress
PtrFBA34	STRE	drought-responsive element	Abiotic and biotic stress
PtrFBA34	STRE	drought-responsive element	Abiotic and biotic stress
PtrFBA34	TC-rich repeats	cis-acting element involved in defense and stress responsiveness	Abiotic and biotic stress
PtrFBA34	WUN-motif	wound-responsive element	Abiotic and biotic stress
PtrFBA34	TCA-element	cis-acting element involved in salicylic acid responsiveness	Phytohomone responsive
PtrFBA34	O2-site	cis-acting regulatory element involved in zein metabolism regulation	Growth and development
PtrFBA34	AAGAA-motif	cis-acting regulatory element involved in the ABA-responsiveness	Growth and development
PtrFBA34	AAGAA-motif	cis-acting regulatory element involved in the ABA-responsiveness	Growth and development
PtrFBA35	ARE	cis-acting regulatory element essential for the anaerobic induction	Abiotic and biotic stress
PtrFBA35	ARE	cis-acting regulatory element essential for the anaerobic induction	Abiotic and biotic stress
PtrFBA35	ARE	cis-acting regulatory element essential for the anaerobic induction	Abiotic and biotic stress
PtrFBA35	as-1	cis-acting element involved in the salicylic acid responsiveness	Abiotic and biotic stress
PtrFBA35	as-1	cis-acting element involved in the salicylic acid responsiveness	Abiotic and biotic stress
PtrFBA35	as-1	cis-acting element involved in the salicylic acid responsiveness	Abiotic and biotic stress
PtrFBA35	as-1	cis-acting element involved in the salicylic acid responsiveness	Abiotic and biotic stress
PtrFBA35	as-1	cis-acting element involved in the salicylic acid responsiveness	Abiotic and biotic stress
PtrFBA35	MYB	MYB binding site	Abiotic and biotic stress
PtrFBA35	MYB	MYB binding site	Abiotic and biotic stress
PtrFBA35	MYB	MYB binding site	Abiotic and biotic stress
PtrFBA35	MYB	MYB binding site	Abiotic and biotic stress
PtrFBA35	MYB	MYB binding site	Abiotic and biotic stress
PtrFBA35	MYB	MYB binding site	Abiotic and biotic stress
PtrFBA35	MYB	MYB binding site	Abiotic and biotic stress
PtrFBA35	LTR	cis-acting element involved in low-temperature responsiveness	Abiotic and biotic stress
PtrFBA35	MYC	cis-acting element involved in the jasmonic acid responsive	Abiotic and biotic stress
PtrFBA35	STRE	drought-responsive element	Abiotic and biotic stress
PtrFBA35	W-box	cis-acting regulatory element involved in the JA responsive	Abiotic and biotic stress
PtrFBA35	W-box	cis-acting regulatory element involved in the JA responsive	Abiotic and biotic stress
PtrFBA35	CGTCA-motif	cis-acting regulatory element involved in the MeJA-responsiveness	Phytohomone responsive
PtrFBA35	CGTCA-motif	cis-acting regulatory element involved in the MeJA-responsiveness	Phytohomone responsive
PtrFBA35	CGTCA-motif	cis-acting regulatory element involved in the MeJA-responsiveness	Phytohomone responsive
PtrFBA35	CGTCA-motif	cis-acting regulatory element involved in the MeJA-responsiveness	Phytohomone responsive
PtrFBA35	CGTCA-motif	cis-acting regulatory element involved in the MeJA-responsiveness	Phytohomone responsive
PtrFBA35	TCA-element	cis-acting element involved in salicylic acid responsiveness	Phytohomone responsive
PtrFBA35	TCA-element	cis-acting element involved in salicylic acid responsiveness	Phytohomone responsive
PtrFBA35	TGACG-motif	cis-acting regulatory element involved in the MeJA-responsiveness	Phytohomone responsive
PtrFBA35	TGACG-motif	cis-acting regulatory element involved in the MeJA-responsiveness	Phytohomone responsive
PtrFBA35	TGACG-motif	cis-acting regulatory element involved in the MeJA-responsiveness	Phytohomone responsive
PtrFBA35	TGACG-motif	cis-acting regulatory element involved in the MeJA-responsiveness	Phytohomone responsive
PtrFBA35	TGACG-motif	cis-acting regulatory element involved in the MeJA-responsiveness	Phytohomone responsive
PtrFBA35	TGA-element	auxin-responsive element	Phytohomone responsive
PtrFBA35	TGA-element	auxin-responsive element	Phytohomone responsive
PtrFBA35	A-box	cis-acting regulatory element	Growth and development
PtrFBA35	G-box	cis-acting regulatory element involved in light responsiveness	Growth and development
PtrFBA35	AAGAA-motif	cis-acting regulatory element involved in the ABA-responsiveness	Growth and development
PtrFBA36	ARE	cis-acting regulatory element essential for the anaerobic induction	Abiotic and biotic stress
PtrFBA36	ARE	cis-acting regulatory element essential for the anaerobic induction	Abiotic and biotic stress
PtrFBA36	ARE	cis-acting regulatory element essential for the anaerobic induction	Abiotic and biotic stress
PtrFBA36	ARE	cis-acting regulatory element essential for the anaerobic induction	Abiotic and biotic stress
PtrFBA36	ARE	cis-acting regulatory element essential for the anaerobic induction	Abiotic and biotic stress
PtrFBA36	ARE	cis-acting regulatory element essential for the anaerobic induction	Abiotic and biotic stress
PtrFBA36	ARE	cis-acting regulatory element essential for the anaerobic induction	Abiotic and biotic stress
PtrFBA36	as-1	cis-acting element involved in the salicylic acid responsiveness	Abiotic and biotic stress
PtrFBA36	MBS	MYB binding site involved in drought-inducibility	Abiotic and biotic stress
PtrFBA36	MBS1	MYB binding site involved in flavonoid biosynthetic genes regulation	Abiotic and biotic stress
PtrFBA36	MYB	MYB binding site	Abiotic and biotic stress
PtrFBA36	MYB	MYB binding site	Abiotic and biotic stress
PtrFBA36	MYB	MYB binding site	Abiotic and biotic stress
PtrFBA36	MYB	MYB binding site	Abiotic and biotic stress
PtrFBA36	MYB	MYB binding site	Abiotic and biotic stress
PtrFBA36	MYB	MYB binding site	Abiotic and biotic stress
PtrFBA36	MYC	cis-acting element involved in the jasmonic acid responsive	Abiotic and biotic stress
PtrFBA36	MYC	cis-acting element involved in the jasmonic acid responsive	Abiotic and biotic stress
PtrFBA36	TC-rich repeats	cis-acting element involved in defense and stress responsiveness	Abiotic and biotic stress
PtrFBA36	WUN-motif	wound-responsive element	Abiotic and biotic stress
PtrFBA36	ABRE	cis-acting element involved in the abscisic acid responsiveness	Phytohomone responsive
PtrFBA36	ABRE	cis-acting element involved in the abscisic acid responsiveness	Phytohomone responsive
PtrFBA36	CGTCA-motif	cis-acting regulatory element involved in the MeJA-responsiveness	Phytohomone responsive
PtrFBA36	ERE	estrogen response element	Phytohomone responsive
PtrFBA36	ERE	estrogen response element	Phytohomone responsive
PtrFBA36	ERE	estrogen response element	Phytohomone responsive
PtrFBA36	P-box	gibberellin-responsive element	Phytohomone responsive
PtrFBA36	TCA-element	cis-acting element involved in salicylic acid responsiveness	Phytohomone responsive
PtrFBA36	TGACG-motif	cis-acting regulatory element involved in the MeJA-responsiveness	Phytohomone responsive
PtrFBA36	TGA-element	auxin-responsive element	Phytohomone responsive
PtrFBA36	G-box	cis-acting regulatory element involved in light responsiveness	Growth and development
PtrFBA36	G-box	cis-acting regulatory element involved in light responsiveness	Growth and development
PtrFBA36	G-box	cis-acting regulatory element involved in light responsiveness	Growth and development
PtrFBA36	O2-site	cis-acting regulatory element involved in zein metabolism regulation	Growth and development
PtrFBA37	ARE	cis-acting regulatory element essential for the anaerobic induction	Abiotic and biotic stress
PtrFBA37	ARE	cis-acting regulatory element essential for the anaerobic induction	Abiotic and biotic stress
PtrFBA37	ARE	cis-acting regulatory element essential for the anaerobic induction	Abiotic and biotic stress
PtrFBA37	ARE	cis-acting regulatory element essential for the anaerobic induction	Abiotic and biotic stress
PtrFBA37	ARE	cis-acting regulatory element essential for the anaerobic induction	Abiotic and biotic stress
PtrFBA37	ARE	cis-acting regulatory element essential for the anaerobic induction	Abiotic and biotic stress
PtrFBA37	as-1	cis-acting element involved in the salicylic acid responsiveness	Abiotic and biotic stress
PtrFBA37	as-1	cis-acting element involved in the salicylic acid responsiveness	Abiotic and biotic stress
PtrFBA37	MYB	MYB binding site	Abiotic and biotic stress
PtrFBA37	MYB	MYB binding site	Abiotic and biotic stress
PtrFBA37	LTR	cis-acting element involved in low-temperature responsiveness	Abiotic and biotic stress
PtrFBA37	LTR	cis-acting element involved in low-temperature responsiveness	Abiotic and biotic stress
PtrFBA37	LTR	cis-acting element involved in low-temperature responsiveness	Abiotic and biotic stress
PtrFBA37	MYC	cis-acting element involved in the jasmonic acid responsive	Abiotic and biotic stress
PtrFBA37	MYC	cis-acting element involved in the jasmonic acid responsive	Abiotic and biotic stress
PtrFBA37	MYC	cis-acting element involved in the jasmonic acid responsive	Abiotic and biotic stress
PtrFBA37	STRE	drought-responsive element	Abiotic and biotic stress
PtrFBA37	STRE	drought-responsive element	Abiotic and biotic stress
PtrFBA37	W-box	cis-acting regulatory element involved in the JA responsive	Abiotic and biotic stress
PtrFBA37	W-box	cis-acting regulatory element involved in the JA responsive	Abiotic and biotic stress
PtrFBA37	WUN-motif	wound-responsive element	Abiotic and biotic stress
PtrFBA37	WUN-motif	wound-responsive element	Abiotic and biotic stress
PtrFBA37	ABRE	cis-acting element involved in the abscisic acid responsiveness	Phytohomone responsive
PtrFBA37	AuxRR-core	cis-acting regulatory element involved in auxin responsiveness	Phytohomone responsive
PtrFBA37	CGTCA-motif	cis-acting regulatory element involved in the MeJA-responsiveness	Phytohomone responsive
PtrFBA37	CGTCA-motif	cis-acting regulatory element involved in the MeJA-responsiveness	Phytohomone responsive
PtrFBA37	ERE	estrogen response element	Phytohomone responsive
PtrFBA37	ERE	estrogen response element	Phytohomone responsive
PtrFBA37	ERE	estrogen response element	Phytohomone responsive
PtrFBA37	ERE	estrogen response element	Phytohomone responsive
PtrFBA37	ERE	estrogen response element	Phytohomone responsive
PtrFBA37	P-box	gibberellin-responsive element	Phytohomone responsive
PtrFBA37	TGACG-motif	cis-acting regulatory element involved in the MeJA-responsiveness	Phytohomone responsive
PtrFBA37	TGACG-motif	cis-acting regulatory element involved in the MeJA-responsiveness	Phytohomone responsive
PtrFBA37	G-box	cis-acting regulatory element involved in light responsiveness	Growth and development
PtrFBA37	G-box	cis-acting regulatory element involved in light responsiveness	Growth and development
PtrFBA37	G-box	cis-acting regulatory element involved in light responsiveness	Growth and development
PtrFBA37	CAT-box	cis-acting regulatory element related to meristem expression	Growth and development
PtrFBA37	AT-rich element	binding site of AT-rich DNA binding protein (ATBP-1)	Growth and development
PtrFBA37	AT-rich element	binding site of AT-rich DNA binding protein (ATBP-1)	Growth and development
PtrFBA37	AT-rich element	binding site of AT-rich DNA binding protein (ATBP-1)	Growth and development
PtrFBA37	AAGAA-motif	cis-acting regulatory element involved in the ABA-responsiveness	Growth and development
PtrFBA37	AAGAA-motif	cis-acting regulatory element involved in the ABA-responsiveness	Growth and development
PtrFBA37	AAGAA-motif	cis-acting regulatory element involved in the ABA-responsiveness	Growth and development
PtrFBA38	ARE	cis-acting regulatory element essential for the anaerobic induction	Abiotic and biotic stress
PtrFBA38	ARE	cis-acting regulatory element essential for the anaerobic induction	Abiotic and biotic stress
PtrFBA38	as-1	cis-acting element involved in the salicylic acid responsiveness	Abiotic and biotic stress
PtrFBA38	as-1	cis-acting element involved in the salicylic acid responsiveness	Abiotic and biotic stress
PtrFBA38	as-1	cis-acting element involved in the salicylic acid responsiveness	Abiotic and biotic stress
PtrFBA38	MBS1	MYB binding site involved in flavonoid biosynthetic genes regulation	Abiotic and biotic stress
PtrFBA38	MBS1	MYB binding site involved in flavonoid biosynthetic genes regulation	Abiotic and biotic stress
PtrFBA38	MYB	MYB binding site	Abiotic and biotic stress
PtrFBA38	MYB	MYB binding site	Abiotic and biotic stress
PtrFBA38	LTR	cis-acting element involved in low-temperature responsiveness	Abiotic and biotic stress
PtrFBA38	LTR	cis-acting element involved in low-temperature responsiveness	Abiotic and biotic stress
PtrFBA38	MYC	cis-acting element involved in the jasmonic acid responsive	Abiotic and biotic stress
PtrFBA38	MYC	cis-acting element involved in the jasmonic acid responsive	Abiotic and biotic stress
PtrFBA38	MYC	cis-acting element involved in the jasmonic acid responsive	Abiotic and biotic stress
PtrFBA38	STRE	drought-responsive element	Abiotic and biotic stress
PtrFBA38	STRE	drought-responsive element	Abiotic and biotic stress
PtrFBA38	W-box	cis-acting regulatory element involved in the JA responsive	Abiotic and biotic stress
PtrFBA38	W-box	cis-acting regulatory element involved in the JA responsive	Abiotic and biotic stress
PtrFBA38	WUN-motif	wound-responsive element	Abiotic and biotic stress
PtrFBA38	WUN-motif	wound-responsive element	Abiotic and biotic stress
PtrFBA38	WUN-motif	wound-responsive element	Abiotic and biotic stress
PtrFBA38	ABRE	cis-acting element involved in the abscisic acid responsiveness	Phytohomone responsive
PtrFBA38	AuxRR-core	cis-acting regulatory element involved in auxin responsiveness	Phytohomone responsive
PtrFBA38	AuxRR-core	cis-acting regulatory element involved in auxin responsiveness	Phytohomone responsive
PtrFBA38	AuxRR-core	cis-acting regulatory element involved in auxin responsiveness	Phytohomone responsive
PtrFBA38	CGTCA-motif	cis-acting regulatory element involved in the MeJA-responsiveness	Phytohomone responsive
PtrFBA38	CGTCA-motif	cis-acting regulatory element involved in the MeJA-responsiveness	Phytohomone responsive
PtrFBA38	CGTCA-motif	cis-acting regulatory element involved in the MeJA-responsiveness	Phytohomone responsive
PtrFBA38	ERE	estrogen response element	Phytohomone responsive
PtrFBA38	ERE	estrogen response element	Phytohomone responsive
PtrFBA38	ERE	estrogen response element	Phytohomone responsive
PtrFBA38	ERE	estrogen response element	Phytohomone responsive
PtrFBA38	ERE	estrogen response element	Phytohomone responsive
PtrFBA38	ERE	estrogen response element	Phytohomone responsive
PtrFBA38	P-box	gibberellin-responsive element	Phytohomone responsive
PtrFBA38	TGACG-motif	cis-acting regulatory element involved in the MeJA-responsiveness	Phytohomone responsive
PtrFBA38	TGACG-motif	cis-acting regulatory element involved in the MeJA-responsiveness	Phytohomone responsive
PtrFBA38	TGACG-motif	cis-acting regulatory element involved in the MeJA-responsiveness	Phytohomone responsive
PtrFBA38	G-box	cis-acting regulatory element involved in light responsiveness	Growth and development
PtrFBA38	G-box	cis-acting regulatory element involved in light responsiveness	Growth and development
PtrFBA38	AT-rich element	binding site of AT-rich DNA binding protein (ATBP-1)	Growth and development
PtrFBA38	AT-rich element	binding site of AT-rich DNA binding protein (ATBP-1)	Growth and development
PtrFBA38	AT-rich element	binding site of AT-rich DNA binding protein (ATBP-1)	Growth and development
PtrFBA38	AAGAA-motif	cis-acting regulatory element involved in the ABA-responsiveness	Growth and development
PtrFBA38	AAGAA-motif	cis-acting regulatory element involved in the ABA-responsiveness	Growth and development
PtrFBA38	AAGAA-motif	cis-acting regulatory element involved in the ABA-responsiveness	Growth and development
PtrFBA39	ARE	cis-acting regulatory element essential for the anaerobic induction	Abiotic and biotic stress
PtrFBA39	ARE	cis-acting regulatory element essential for the anaerobic induction	Abiotic and biotic stress
PtrFBA39	ARE	cis-acting regulatory element essential for the anaerobic induction	Abiotic and biotic stress
PtrFBA39	ARE	cis-acting regulatory element essential for the anaerobic induction	Abiotic and biotic stress
PtrFBA39	ARE	cis-acting regulatory element essential for the anaerobic induction	Abiotic and biotic stress
PtrFBA39	ARE	cis-acting regulatory element essential for the anaerobic induction	Abiotic and biotic stress
PtrFBA39	as-1	cis-acting element involved in the salicylic acid responsiveness	Abiotic and biotic stress
PtrFBA39	as-1	cis-acting element involved in the salicylic acid responsiveness	Abiotic and biotic stress
PtrFBA39	as-1	cis-acting element involved in the salicylic acid responsiveness	Abiotic and biotic stress
PtrFBA39	as-1	cis-acting element involved in the salicylic acid responsiveness	Abiotic and biotic stress
PtrFBA39	as-1	cis-acting element involved in the salicylic acid responsiveness	Abiotic and biotic stress
PtrFBA39	as-1	cis-acting element involved in the salicylic acid responsiveness	Abiotic and biotic stress
PtrFBA39	as-1	cis-acting element involved in the salicylic acid responsiveness	Abiotic and biotic stress
PtrFBA39	MBS	MYB binding site involved in drought-inducibility	Abiotic and biotic stress
PtrFBA39	MBS	MYB binding site involved in drought-inducibility	Abiotic and biotic stress
PtrFBA39	MBS1	MYB binding site involved in flavonoid biosynthetic genes regulation	Abiotic and biotic stress
PtrFBA39	MYB	MYB binding site	Abiotic and biotic stress
PtrFBA39	MYB	MYB binding site	Abiotic and biotic stress
PtrFBA39	MYB	MYB binding site	Abiotic and biotic stress
PtrFBA39	MYB	MYB binding site	Abiotic and biotic stress
PtrFBA39	MYB	MYB binding site	Abiotic and biotic stress
PtrFBA39	MYB	MYB binding site	Abiotic and biotic stress
PtrFBA39	MYC	cis-acting element involved in the jasmonic acid responsive	Abiotic and biotic stress
PtrFBA39	MYC	cis-acting element involved in the jasmonic acid responsive	Abiotic and biotic stress
PtrFBA39	MYC	cis-acting element involved in the jasmonic acid responsive	Abiotic and biotic stress
PtrFBA39	MYC	cis-acting element involved in the jasmonic acid responsive	Abiotic and biotic stress
PtrFBA39	MYC	cis-acting element involved in the jasmonic acid responsive	Abiotic and biotic stress
PtrFBA39	MYC	cis-acting element involved in the jasmonic acid responsive	Abiotic and biotic stress
PtrFBA39	STRE	drought-responsive element	Abiotic and biotic stress
PtrFBA39	STRE	drought-responsive element	Abiotic and biotic stress
PtrFBA39	STRE	drought-responsive element	Abiotic and biotic stress
PtrFBA39	STRE	drought-responsive element	Abiotic and biotic stress
PtrFBA39	STRE	drought-responsive element	Abiotic and biotic stress
PtrFBA39	W-box	cis-acting regulatory element involved in the JA responsive	Abiotic and biotic stress
PtrFBA39	W-box	cis-acting regulatory element involved in the JA responsive	Abiotic and biotic stress
PtrFBA39	TC-rich repeats	cis-acting element involved in defense and stress responsiveness	Abiotic and biotic stress
PtrFBA39	ABRE	cis-acting element involved in the abscisic acid responsiveness	Phytohomone responsive
PtrFBA39	ABRE	cis-acting element involved in the abscisic acid responsiveness	Phytohomone responsive
PtrFBA39	CGTCA-motif	cis-acting regulatory element involved in the MeJA-responsiveness	Phytohomone responsive
PtrFBA39	CGTCA-motif	cis-acting regulatory element involved in the MeJA-responsiveness	Phytohomone responsive
PtrFBA39	CGTCA-motif	cis-acting regulatory element involved in the MeJA-responsiveness	Phytohomone responsive
PtrFBA39	CGTCA-motif	cis-acting regulatory element involved in the MeJA-responsiveness	Phytohomone responsive
PtrFBA39	CGTCA-motif	cis-acting regulatory element involved in the MeJA-responsiveness	Phytohomone responsive
PtrFBA39	CGTCA-motif	cis-acting regulatory element involved in the MeJA-responsiveness	Phytohomone responsive
PtrFBA39	CGTCA-motif	cis-acting regulatory element involved in the MeJA-responsiveness	Phytohomone responsive
PtrFBA39	TCA-element	cis-acting element involved in salicylic acid responsiveness	Phytohomone responsive
PtrFBA39	GARE-motif	gibberellin-responsive element	Phytohomone responsive
PtrFBA39	TGACG-motif	cis-acting regulatory element involved in the MeJA-responsiveness	Phytohomone responsive
PtrFBA39	TGACG-motif	cis-acting regulatory element involved in the MeJA-responsiveness	Phytohomone responsive
PtrFBA39	TGACG-motif	cis-acting regulatory element involved in the MeJA-responsiveness	Phytohomone responsive
PtrFBA39	TGACG-motif	cis-acting regulatory element involved in the MeJA-responsiveness	Phytohomone responsive
PtrFBA39	TGACG-motif	cis-acting regulatory element involved in the MeJA-responsiveness	Phytohomone responsive
PtrFBA39	TGACG-motif	cis-acting regulatory element involved in the MeJA-responsiveness	Phytohomone responsive
PtrFBA39	TGACG-motif	cis-acting regulatory element involved in the MeJA-responsiveness	Phytohomone responsive
PtrFBA39	G-box	cis-acting regulatory element involved in light responsiveness	Growth and development
PtrFBA39	G-box	cis-acting regulatory element involved in light responsiveness	Growth and development
PtrFBA39	G-box	cis-acting regulatory element involved in light responsiveness	Growth and development
PtrFBA39	G-box	cis-acting regulatory element involved in light responsiveness	Growth and development
PtrFBA39	CAT-box	cis-acting regulatory element related to meristem expression	Growth and development
PtrFBA39	O2-site	cis-acting regulatory element involved in zein metabolism regulation	Growth and development
PtrFBA39	CCAAT-box	MYBHv1 binding site	Growth and development
PtrFBA39	HD-Zip1	element involved in differentiation of the palisade mesophyll cells	Growth and development
PtrFBA39	AAGAA-motif	cis-acting regulatory element involved in the ABA-responsiveness	Growth and development
PtrFBA40	ARE	cis-acting regulatory element essential for the anaerobic induction	Abiotic and biotic stress
PtrFBA40	ARE	cis-acting regulatory element essential for the anaerobic induction	Abiotic and biotic stress
PtrFBA40	ARE	cis-acting regulatory element essential for the anaerobic induction	Abiotic and biotic stress
PtrFBA40	ARE	cis-acting regulatory element essential for the anaerobic induction	Abiotic and biotic stress
PtrFBA40	ARE	cis-acting regulatory element essential for the anaerobic induction	Abiotic and biotic stress
PtrFBA40	ARE	cis-acting regulatory element essential for the anaerobic induction	Abiotic and biotic stress
PtrFBA40	as-1	cis-acting element involved in the salicylic acid responsiveness	Abiotic and biotic stress
PtrFBA40	as-1	cis-acting element involved in the salicylic acid responsiveness	Abiotic and biotic stress
PtrFBA40	as-1	cis-acting element involved in the salicylic acid responsiveness	Abiotic and biotic stress
PtrFBA40	as-1	cis-acting element involved in the salicylic acid responsiveness	Abiotic and biotic stress
PtrFBA40	MBS	MYB binding site involved in drought-inducibility	Abiotic and biotic stress
PtrFBA40	MBS	MYB binding site involved in drought-inducibility	Abiotic and biotic stress
PtrFBA40	MYB	MYB binding site	Abiotic and biotic stress
PtrFBA40	MYB	MYB binding site	Abiotic and biotic stress
PtrFBA40	MYB	MYB binding site	Abiotic and biotic stress
PtrFBA40	MYB	MYB binding site	Abiotic and biotic stress
PtrFBA40	LTR	cis-acting element involved in low-temperature responsiveness	Abiotic and biotic stress
PtrFBA40	MYC	cis-acting element involved in the jasmonic acid responsive	Abiotic and biotic stress
PtrFBA40	MYC	cis-acting element involved in the jasmonic acid responsive	Abiotic and biotic stress
PtrFBA40	MYC	cis-acting element involved in the jasmonic acid responsive	Abiotic and biotic stress
PtrFBA40	MYC	cis-acting element involved in the jasmonic acid responsive	Abiotic and biotic stress
PtrFBA40	MYC	cis-acting element involved in the jasmonic acid responsive	Abiotic and biotic stress
PtrFBA40	MYC	cis-acting element involved in the jasmonic acid responsive	Abiotic and biotic stress
PtrFBA40	ABRE	cis-acting element involved in the abscisic acid responsiveness	Phytohomone responsive
PtrFBA40	ABRE	cis-acting element involved in the abscisic acid responsiveness	Phytohomone responsive
PtrFBA40	CGTCA-motif	cis-acting regulatory element involved in the MeJA-responsiveness	Phytohomone responsive
PtrFBA40	CGTCA-motif	cis-acting regulatory element involved in the MeJA-responsiveness	Phytohomone responsive
PtrFBA40	CGTCA-motif	cis-acting regulatory element involved in the MeJA-responsiveness	Phytohomone responsive
PtrFBA40	CGTCA-motif	cis-acting regulatory element involved in the MeJA-responsiveness	Phytohomone responsive
PtrFBA40	ERE	estrogen response element	Phytohomone responsive
PtrFBA40	TCA-element	cis-acting element involved in salicylic acid responsiveness	Phytohomone responsive
PtrFBA40	TGACG-motif	cis-acting regulatory element involved in the MeJA-responsiveness	Phytohomone responsive
PtrFBA40	TGACG-motif	cis-acting regulatory element involved in the MeJA-responsiveness	Phytohomone responsive
PtrFBA40	TGACG-motif	cis-acting regulatory element involved in the MeJA-responsiveness	Phytohomone responsive
PtrFBA40	TGACG-motif	cis-acting regulatory element involved in the MeJA-responsiveness	Phytohomone responsive
PtrFBA40	TGA-element	auxin-responsive element	Phytohomone responsive
PtrFBA40	TGA-element	auxin-responsive element	Phytohomone responsive
PtrFBA40	G-box	cis-acting regulatory element involved in light responsiveness	Growth and development
PtrFBA40	G-box	cis-acting regulatory element involved in light responsiveness	Growth and development
PtrFBA40	G-box	cis-acting regulatory element involved in light responsiveness	Growth and development
PtrFBA40	CAT-box	cis-acting regulatory element related to meristem expression	Growth and development
PtrFBA40	O2-site	cis-acting regulatory element involved in zein metabolism regulation	Growth and development
PtrFBA40	AAGAA-motif	cis-acting regulatory element involved in the ABA-responsiveness	Growth and development
PtrFBA40	AAGAA-motif	cis-acting regulatory element involved in the ABA-responsiveness	Growth and development
PtrFBA41	ARE	cis-acting regulatory element essential for the anaerobic induction	Abiotic and biotic stress
PtrFBA41	as-1	cis-acting element involved in the salicylic acid responsiveness	Abiotic and biotic stress
PtrFBA41	as-1	cis-acting element involved in the salicylic acid responsiveness	Abiotic and biotic stress
PtrFBA41	MYB	MYB binding site	Abiotic and biotic stress
PtrFBA41	MYB	MYB binding site	Abiotic and biotic stress
PtrFBA41	MYB	MYB binding site	Abiotic and biotic stress
PtrFBA41	MYC	cis-acting element involved in the jasmonic acid responsive	Abiotic and biotic stress
PtrFBA41	MYC	cis-acting element involved in the jasmonic acid responsive	Abiotic and biotic stress
PtrFBA41	MYC	cis-acting element involved in the jasmonic acid responsive	Abiotic and biotic stress
PtrFBA41	MYC	cis-acting element involved in the jasmonic acid responsive	Abiotic and biotic stress
PtrFBA41	MYC	cis-acting element involved in the jasmonic acid responsive	Abiotic and biotic stress
PtrFBA41	MYC	cis-acting element involved in the jasmonic acid responsive	Abiotic and biotic stress
PtrFBA41	STRE	drought-responsive element	Abiotic and biotic stress
PtrFBA41	STRE	drought-responsive element	Abiotic and biotic stress
PtrFBA41	STRE	drought-responsive element	Abiotic and biotic stress
PtrFBA41	W-box	cis-acting regulatory element involved in the JA responsive	Abiotic and biotic stress
PtrFBA41	CGTCA-motif	cis-acting regulatory element involved in the MeJA-responsiveness	Phytohomone responsive
PtrFBA41	CGTCA-motif	cis-acting regulatory element involved in the MeJA-responsiveness	Phytohomone responsive
PtrFBA41	ERE	estrogen response element	Phytohomone responsive
PtrFBA41	TGACG-motif	cis-acting regulatory element involved in the MeJA-responsiveness	Phytohomone responsive
PtrFBA41	TGACG-motif	cis-acting regulatory element involved in the MeJA-responsiveness	Phytohomone responsive
PtrFBA41	TGA-element	auxin-responsive element	Phytohomone responsive
PtrFBA41	CCAAT-box	MYBHv1 binding site	Growth and development
PtrFBA41	CCAAT-box	MYBHv1 binding site	Growth and development
PtrFBA41	AAGAA-motif	cis-acting regulatory element involved in the ABA-responsiveness	Growth and development
PtrFBA42	ARE	cis-acting regulatory element essential for the anaerobic induction	Abiotic and biotic stress
PtrFBA42	ARE	cis-acting regulatory element essential for the anaerobic induction	Abiotic and biotic stress
PtrFBA42	ARE	cis-acting regulatory element essential for the anaerobic induction	Abiotic and biotic stress
PtrFBA42	as-1	cis-acting element involved in the salicylic acid responsiveness	Abiotic and biotic stress
PtrFBA42	as-1	cis-acting element involved in the salicylic acid responsiveness	Abiotic and biotic stress
PtrFBA42	MBS1	MYB binding site involved in flavonoid biosynthetic genes regulation	Abiotic and biotic stress
PtrFBA42	MYB	MYB binding site	Abiotic and biotic stress
PtrFBA42	MYB	MYB binding site	Abiotic and biotic stress
PtrFBA42	MYC	cis-acting element involved in the jasmonic acid responsive	Abiotic and biotic stress
PtrFBA42	MYC	cis-acting element involved in the jasmonic acid responsive	Abiotic and biotic stress
PtrFBA42	MYC	cis-acting element involved in the jasmonic acid responsive	Abiotic and biotic stress
PtrFBA42	MYC	cis-acting element involved in the jasmonic acid responsive	Abiotic and biotic stress
PtrFBA42	MYC	cis-acting element involved in the jasmonic acid responsive	Abiotic and biotic stress
PtrFBA42	MYC	cis-acting element involved in the jasmonic acid responsive	Abiotic and biotic stress
PtrFBA42	STRE	drought-responsive element	Abiotic and biotic stress
PtrFBA42	W-box	cis-acting regulatory element involved in the JA responsive	Abiotic and biotic stress
PtrFBA42	WUN-motif	wound-responsive element	Abiotic and biotic stress
PtrFBA42	WUN-motif	wound-responsive element	Abiotic and biotic stress
PtrFBA42	ABRE	cis-acting element involved in the abscisic acid responsiveness	Phytohomone responsive
PtrFBA42	ABRE	cis-acting element involved in the abscisic acid responsiveness	Phytohomone responsive
PtrFBA42	ABRE	cis-acting element involved in the abscisic acid responsiveness	Phytohomone responsive
PtrFBA42	ABRE	cis-acting element involved in the abscisic acid responsiveness	Phytohomone responsive
PtrFBA42	ABRE	cis-acting element involved in the abscisic acid responsiveness	Phytohomone responsive
PtrFBA42	ABRE	cis-acting element involved in the abscisic acid responsiveness	Phytohomone responsive
PtrFBA42	ABRE	cis-acting element involved in the abscisic acid responsiveness	Phytohomone responsive
PtrFBA42	ABRE	cis-acting element involved in the abscisic acid responsiveness	Phytohomone responsive
PtrFBA42	ABRE	cis-acting element involved in the abscisic acid responsiveness	Phytohomone responsive
PtrFBA42	CGTCA-motif	cis-acting regulatory element involved in the MeJA-responsiveness	Phytohomone responsive
PtrFBA42	CGTCA-motif	cis-acting regulatory element involved in the MeJA-responsiveness	Phytohomone responsive
PtrFBA42	ERE	estrogen response element	Phytohomone responsive
PtrFBA42	GARE-motif	gibberellin-responsive element	Phytohomone responsive
PtrFBA42	TGACG-motif	cis-acting regulatory element involved in the MeJA-responsiveness	Phytohomone responsive
PtrFBA42	TGACG-motif	cis-acting regulatory element involved in the MeJA-responsiveness	Phytohomone responsive
PtrFBA42	G-box	cis-acting regulatory element involved in light responsiveness	Growth and development
PtrFBA42	G-box	cis-acting regulatory element involved in light responsiveness	Growth and development
PtrFBA42	G-box	cis-acting regulatory element involved in light responsiveness	Growth and development
PtrFBA42	G-box	cis-acting regulatory element involved in light responsiveness	Growth and development
PtrFBA42	G-box	cis-acting regulatory element involved in light responsiveness	Growth and development
PtrFBA42	G-box	cis-acting regulatory element involved in light responsiveness	Growth and development
PtrFBA42	G-box	cis-acting regulatory element involved in light responsiveness	Growth and development
PtrFBA42	G-box	cis-acting regulatory element involved in light responsiveness	Growth and development
PtrFBA42	G-box	cis-acting regulatory element involved in light responsiveness	Growth and development
PtrFBA42	G-box	cis-acting regulatory element involved in light responsiveness	Growth and development
PtrFBA42	O2-site	cis-acting regulatory element involved in zein metabolism regulation	Growth and development
PtrFBA42	AT-rich element	binding site of AT-rich DNA binding protein (ATBP-1)	Growth and development
PtrFBA42	AAGAA-motif	cis-acting regulatory element involved in the ABA-responsiveness	Growth and development
PtrFBA42	AAGAA-motif	cis-acting regulatory element involved in the ABA-responsiveness	Growth and development
PtrFBA43	ARE	cis-acting regulatory element essential for the anaerobic induction	Abiotic and biotic stress
PtrFBA43	ARE	cis-acting regulatory element essential for the anaerobic induction	Abiotic and biotic stress
PtrFBA43	ARE	cis-acting regulatory element essential for the anaerobic induction	Abiotic and biotic stress
PtrFBA43	as-1	cis-acting element involved in the salicylic acid responsiveness	Abiotic and biotic stress
PtrFBA43	MBS	MYB binding site involved in drought-inducibility	Abiotic and biotic stress
PtrFBA43	MYB	MYB binding site	Abiotic and biotic stress
PtrFBA43	MYB	MYB binding site	Abiotic and biotic stress
PtrFBA43	MYC	cis-acting element involved in the jasmonic acid responsive	Abiotic and biotic stress
PtrFBA43	MYC	cis-acting element involved in the jasmonic acid responsive	Abiotic and biotic stress
PtrFBA43	MYC	cis-acting element involved in the jasmonic acid responsive	Abiotic and biotic stress
PtrFBA43	MYC	cis-acting element involved in the jasmonic acid responsive	Abiotic and biotic stress
PtrFBA43	MYC	cis-acting element involved in the jasmonic acid responsive	Abiotic and biotic stress
PtrFBA43	MYC	cis-acting element involved in the jasmonic acid responsive	Abiotic and biotic stress
PtrFBA43	STRE	drought-responsive element	Abiotic and biotic stress
PtrFBA43	TC-rich repeats	cis-acting element involved in defense and stress responsiveness	Abiotic and biotic stress
PtrFBA43	TC-rich repeats	cis-acting element involved in defense and stress responsiveness	Abiotic and biotic stress
PtrFBA43	CGTCA-motif	cis-acting regulatory element involved in the MeJA-responsiveness	Phytohomone responsive
PtrFBA43	P-box	gibberellin-responsive element	Phytohomone responsive
PtrFBA43	P-box	gibberellin-responsive element	Phytohomone responsive
PtrFBA43	TGACG-motif	cis-acting regulatory element involved in the MeJA-responsiveness	Phytohomone responsive
PtrFBA43	A-box	cis-acting regulatory element	Growth and development
PtrFBA43	CCAAT-box	MYBHv1 binding site	Growth and development
PtrFBA43	AAGAA-motif	cis-acting regulatory element involved in the ABA-responsiveness	Growth and development
PtrFBA43	AAGAA-motif	cis-acting regulatory element involved in the ABA-responsiveness	Growth and development
PtrFBA43	AAGAA-motif	cis-acting regulatory element involved in the ABA-responsiveness	Growth and development
PtrFBA43	AAGAA-motif	cis-acting regulatory element involved in the ABA-responsiveness	Growth and development
PtrFBA43	AAGAA-motif	cis-acting regulatory element involved in the ABA-responsiveness	Growth and development
PtrFBA44	ARE	cis-acting regulatory element essential for the anaerobic induction	Abiotic and biotic stress
PtrFBA44	ARE	cis-acting regulatory element essential for the anaerobic induction	Abiotic and biotic stress
PtrFBA44	ARE	cis-acting regulatory element essential for the anaerobic induction	Abiotic and biotic stress
PtrFBA44	ARE	cis-acting regulatory element essential for the anaerobic induction	Abiotic and biotic stress
PtrFBA44	ARE	cis-acting regulatory element essential for the anaerobic induction	Abiotic and biotic stress
PtrFBA44	ARE	cis-acting regulatory element essential for the anaerobic induction	Abiotic and biotic stress
PtrFBA44	ARE	cis-acting regulatory element essential for the anaerobic induction	Abiotic and biotic stress
PtrFBA44	as-1	cis-acting element involved in the salicylic acid responsiveness	Abiotic and biotic stress
PtrFBA44	MYB	MYB binding site	Abiotic and biotic stress
PtrFBA44	MYB	MYB binding site	Abiotic and biotic stress
PtrFBA44	MYB	MYB binding site	Abiotic and biotic stress
PtrFBA44	MYB	MYB binding site	Abiotic and biotic stress
PtrFBA44	LTR	cis-acting element involved in low-temperature responsiveness	Abiotic and biotic stress
PtrFBA44	MYC	cis-acting element involved in the jasmonic acid responsive	Abiotic and biotic stress
PtrFBA44	MYC	cis-acting element involved in the jasmonic acid responsive	Abiotic and biotic stress
PtrFBA44	MYC	cis-acting element involved in the jasmonic acid responsive	Abiotic and biotic stress
PtrFBA44	MYC	cis-acting element involved in the jasmonic acid responsive	Abiotic and biotic stress
PtrFBA44	STRE	drought-responsive element	Abiotic and biotic stress
PtrFBA44	TC-rich repeats	cis-acting element involved in defense and stress responsiveness	Abiotic and biotic stress
PtrFBA44	TC-rich repeats	cis-acting element involved in defense and stress responsiveness	Abiotic and biotic stress
PtrFBA44	ABRE	cis-acting element involved in the abscisic acid responsiveness	Phytohomone responsive
PtrFBA44	CGTCA-motif	cis-acting regulatory element involved in the MeJA-responsiveness	Phytohomone responsive
PtrFBA44	ERE	estrogen response element	Phytohomone responsive
PtrFBA44	ERE	estrogen response element	Phytohomone responsive
PtrFBA44	ERE	estrogen response element	Phytohomone responsive
PtrFBA44	ERE	estrogen response element	Phytohomone responsive
PtrFBA44	TGACG-motif	cis-acting regulatory element involved in the MeJA-responsiveness	Phytohomone responsive
PtrFBA44	G-box	cis-acting regulatory element involved in light responsiveness	Growth and development
PtrFBA44	G-box	cis-acting regulatory element involved in light responsiveness	Growth and development
PtrFBA44	AT-rich element	binding site of AT-rich DNA binding protein (ATBP-1)	Growth and development
PtrFBA45	ARE	cis-acting regulatory element essential for the anaerobic induction	Abiotic and biotic stress
PtrFBA45	ARE	cis-acting regulatory element essential for the anaerobic induction	Abiotic and biotic stress
PtrFBA45	as-1	cis-acting element involved in the salicylic acid responsiveness	Abiotic and biotic stress
PtrFBA45	MBS	MYB binding site involved in drought-inducibility	Abiotic and biotic stress
PtrFBA45	MBS	MYB binding site involved in drought-inducibility	Abiotic and biotic stress
PtrFBA45	MYB	MYB binding site	Abiotic and biotic stress
PtrFBA45	MYB	MYB binding site	Abiotic and biotic stress
PtrFBA45	MYB	MYB binding site	Abiotic and biotic stress
PtrFBA45	MYB	MYB binding site	Abiotic and biotic stress
PtrFBA45	MYB	MYB binding site	Abiotic and biotic stress
PtrFBA45	MYB	MYB binding site	Abiotic and biotic stress
PtrFBA45	MYB	MYB binding site	Abiotic and biotic stress
PtrFBA45	LTR	cis-acting element involved in low-temperature responsiveness	Abiotic and biotic stress
PtrFBA45	MYC	cis-acting element involved in the jasmonic acid responsive	Abiotic and biotic stress
PtrFBA45	MYC	cis-acting element involved in the jasmonic acid responsive	Abiotic and biotic stress
PtrFBA45	MYC	cis-acting element involved in the jasmonic acid responsive	Abiotic and biotic stress
PtrFBA45	MYC	cis-acting element involved in the jasmonic acid responsive	Abiotic and biotic stress
PtrFBA45	STRE	drought-responsive element	Abiotic and biotic stress
PtrFBA45	STRE	drought-responsive element	Abiotic and biotic stress
PtrFBA45	STRE	drought-responsive element	Abiotic and biotic stress
PtrFBA45	STRE	drought-responsive element	Abiotic and biotic stress
PtrFBA45	ABRE	cis-acting element involved in the abscisic acid responsiveness	Phytohomone responsive
PtrFBA45	ABRE	cis-acting element involved in the abscisic acid responsiveness	Phytohomone responsive
PtrFBA45	AuxRR-core	cis-acting regulatory element involved in auxin responsiveness	Phytohomone responsive
PtrFBA45	CGTCA-motif	cis-acting regulatory element involved in the MeJA-responsiveness	Phytohomone responsive
PtrFBA45	ERE	estrogen response element	Phytohomone responsive
PtrFBA45	GARE-motif	gibberellin-responsive element	Phytohomone responsive
PtrFBA45	TGACG-motif	cis-acting regulatory element involved in the MeJA-responsiveness	Phytohomone responsive
PtrFBA45	G-box	cis-acting regulatory element involved in light responsiveness	Growth and development
PtrFBA45	G-box	cis-acting regulatory element involved in light responsiveness	Growth and development
PtrFBA45	G-box	cis-acting regulatory element involved in light responsiveness	Growth and development
PtrFBA45	CAT-box	cis-acting regulatory element related to meristem expression	Growth and development
PtrFBA45	CAT-box	cis-acting regulatory element related to meristem expression	Growth and development
PtrFBA45	O2-site	cis-acting regulatory element involved in zein metabolism regulation	Growth and development
PtrFBA45	HD-Zip1	element involved in differentiation of the palisade mesophyll cells	Growth and development
PtrFBA46	MBS	MYB binding site involved in drought-inducibility	Abiotic and biotic stress
PtrFBA46	MYB	MYB binding site	Abiotic and biotic stress
PtrFBA46	MYB	MYB binding site	Abiotic and biotic stress
PtrFBA46	MYB	MYB binding site	Abiotic and biotic stress
PtrFBA46	MYB	MYB binding site	Abiotic and biotic stress
PtrFBA46	LTR	cis-acting element involved in low-temperature responsiveness	Abiotic and biotic stress
PtrFBA46	MYC	cis-acting element involved in the jasmonic acid responsive	Abiotic and biotic stress
PtrFBA46	MYC	cis-acting element involved in the jasmonic acid responsive	Abiotic and biotic stress
PtrFBA46	TC-rich repeats	cis-acting element involved in defense and stress responsiveness	Abiotic and biotic stress
PtrFBA46	TC-rich repeats	cis-acting element involved in defense and stress responsiveness	Abiotic and biotic stress
PtrFBA46	WUN-motif	wound-responsive element	Abiotic and biotic stress
PtrFBA46	WUN-motif	wound-responsive element	Abiotic and biotic stress
PtrFBA46	ABRE	cis-acting element involved in the abscisic acid responsiveness	Phytohomone responsive
PtrFBA46	ERE	estrogen response element	Phytohomone responsive
PtrFBA46	ERE	estrogen response element	Phytohomone responsive
PtrFBA46	ERE	estrogen response element	Phytohomone responsive
PtrFBA46	ERE	estrogen response element	Phytohomone responsive
PtrFBA46	TGA-element	auxin-responsive element	Phytohomone responsive
PtrFBA46	O2-site	cis-acting regulatory element involved in zein metabolism regulation	Growth and development
PtrFBA46	circadian	cis-acting regulatory element involved in circadian control	Growth and development
PtrFBA47	ARE	cis-acting regulatory element essential for the anaerobic induction	Abiotic and biotic stress
PtrFBA47	MYB	MYB binding site	Abiotic and biotic stress
PtrFBA47	MYB	MYB binding site	Abiotic and biotic stress
PtrFBA47	MYB	MYB binding site	Abiotic and biotic stress
PtrFBA47	MYB	MYB binding site	Abiotic and biotic stress
PtrFBA47	MYB	MYB binding site	Abiotic and biotic stress
PtrFBA47	LTR	cis-acting element involved in low-temperature responsiveness	Abiotic and biotic stress
PtrFBA47	MYC	cis-acting element involved in the jasmonic acid responsive	Abiotic and biotic stress
PtrFBA47	STRE	drought-responsive element	Abiotic and biotic stress
PtrFBA47	TC-rich repeats	cis-acting element involved in defense and stress responsiveness	Abiotic and biotic stress
PtrFBA47	TC-rich repeats	cis-acting element involved in defense and stress responsiveness	Abiotic and biotic stress
PtrFBA47	WUN-motif	wound-responsive element	Abiotic and biotic stress
PtrFBA47	WUN-motif	wound-responsive element	Abiotic and biotic stress
PtrFBA47	ERE	estrogen response element	Phytohomone responsive
PtrFBA47	ERE	estrogen response element	Phytohomone responsive
PtrFBA47	ERE	estrogen response element	Phytohomone responsive
PtrFBA47	ERE	estrogen response element	Phytohomone responsive
PtrFBA47	TCA-element	cis-acting element involved in salicylic acid responsiveness	Phytohomone responsive
PtrFBA47	TGA-element	auxin-responsive element	Phytohomone responsive
PtrFBA47	O2-site	cis-acting regulatory element involved in zein metabolism regulation	Growth and development
PtrFBA47	circadian	cis-acting regulatory element involved in circadian control	Growth and development
PtrFBA48	ARE	cis-acting regulatory element essential for the anaerobic induction	Abiotic and biotic stress
PtrFBA48	ARE	cis-acting regulatory element essential for the anaerobic induction	Abiotic and biotic stress
PtrFBA48	ARE	cis-acting regulatory element essential for the anaerobic induction	Abiotic and biotic stress
PtrFBA48	ARE	cis-acting regulatory element essential for the anaerobic induction	Abiotic and biotic stress
PtrFBA48	MBS	MYB binding site involved in drought-inducibility	Abiotic and biotic stress
PtrFBA48	MBS	MYB binding site involved in drought-inducibility	Abiotic and biotic stress
PtrFBA48	MYB	MYB binding site	Abiotic and biotic stress
PtrFBA48	MYB	MYB binding site	Abiotic and biotic stress
PtrFBA48	MYB	MYB binding site	Abiotic and biotic stress
PtrFBA48	MYB	MYB binding site	Abiotic and biotic stress
PtrFBA48	MYB	MYB binding site	Abiotic and biotic stress
PtrFBA48	MYB	MYB binding site	Abiotic and biotic stress
PtrFBA48	LTR	cis-acting element involved in low-temperature responsiveness	Abiotic and biotic stress
PtrFBA48	MYC	cis-acting element involved in the jasmonic acid responsive	Abiotic and biotic stress
PtrFBA48	MYC	cis-acting element involved in the jasmonic acid responsive	Abiotic and biotic stress
PtrFBA48	MYC	cis-acting element involved in the jasmonic acid responsive	Abiotic and biotic stress
PtrFBA48	MYC	cis-acting element involved in the jasmonic acid responsive	Abiotic and biotic stress
PtrFBA48	MYC	cis-acting element involved in the jasmonic acid responsive	Abiotic and biotic stress
PtrFBA48	MYC	cis-acting element involved in the jasmonic acid responsive	Abiotic and biotic stress
PtrFBA48	STRE	drought-responsive element	Abiotic and biotic stress
PtrFBA48	W-box	cis-acting regulatory element involved in the JA responsive	Abiotic and biotic stress
PtrFBA48	W-box	cis-acting regulatory element involved in the JA responsive	Abiotic and biotic stress
PtrFBA48	WUN-motif	wound-responsive element	Abiotic and biotic stress
PtrFBA48	WUN-motif	wound-responsive element	Abiotic and biotic stress
PtrFBA48	ABRE	cis-acting element involved in the abscisic acid responsiveness	Phytohomone responsive
PtrFBA48	ABRE	cis-acting element involved in the abscisic acid responsiveness	Phytohomone responsive
PtrFBA48	ABRE	cis-acting element involved in the abscisic acid responsiveness	Phytohomone responsive
PtrFBA48	P-box	gibberellin-responsive element	Phytohomone responsive
PtrFBA48	P-box	gibberellin-responsive element	Phytohomone responsive
PtrFBA48	TCA-element	cis-acting element involved in salicylic acid responsiveness	Phytohomone responsive
PtrFBA48	GARE-motif	gibberellin-responsive element	Phytohomone responsive
PtrFBA48	GARE-motif	gibberellin-responsive element	Phytohomone responsive
PtrFBA48	TGA-element	auxin-responsive element	Phytohomone responsive
PtrFBA48	G-box	cis-acting regulatory element involved in light responsiveness	Growth and development
PtrFBA48	G-box	cis-acting regulatory element involved in light responsiveness	Growth and development
PtrFBA48	G-box	cis-acting regulatory element involved in light responsiveness	Growth and development
PtrFBA48	CCAAT-box	MYBHv1 binding site	Growth and development
PtrFBA48	AAGAA-motif	cis-acting regulatory element involved in the ABA-responsiveness	Growth and development
PtrFBA48	AAGAA-motif	cis-acting regulatory element involved in the ABA-responsiveness	Growth and development
PtrFBA48	AAGAA-motif	cis-acting regulatory element involved in the ABA-responsiveness	Growth and development
PtrFBA49	ARE	cis-acting regulatory element essential for the anaerobic induction	Abiotic and biotic stress
PtrFBA49	ARE	cis-acting regulatory element essential for the anaerobic induction	Abiotic and biotic stress
PtrFBA49	ARE	cis-acting regulatory element essential for the anaerobic induction	Abiotic and biotic stress
PtrFBA49	ARE	cis-acting regulatory element essential for the anaerobic induction	Abiotic and biotic stress
PtrFBA49	ARE	cis-acting regulatory element essential for the anaerobic induction	Abiotic and biotic stress
PtrFBA49	MBS	MYB binding site involved in drought-inducibility	Abiotic and biotic stress
PtrFBA49	MYB	MYB binding site	Abiotic and biotic stress
PtrFBA49	MYB	MYB binding site	Abiotic and biotic stress
PtrFBA49	MYB	MYB binding site	Abiotic and biotic stress
PtrFBA49	MYB	MYB binding site	Abiotic and biotic stress
PtrFBA49	MYB	MYB binding site	Abiotic and biotic stress
PtrFBA49	MYB	MYB binding site	Abiotic and biotic stress
PtrFBA49	MYB	MYB binding site	Abiotic and biotic stress
PtrFBA49	MYC	cis-acting element involved in the jasmonic acid responsive	Abiotic and biotic stress
PtrFBA49	MYC	cis-acting element involved in the jasmonic acid responsive	Abiotic and biotic stress
PtrFBA49	MYC	cis-acting element involved in the jasmonic acid responsive	Abiotic and biotic stress
PtrFBA49	MYC	cis-acting element involved in the jasmonic acid responsive	Abiotic and biotic stress
PtrFBA49	MYC	cis-acting element involved in the jasmonic acid responsive	Abiotic and biotic stress
PtrFBA49	MYC	cis-acting element involved in the jasmonic acid responsive	Abiotic and biotic stress
PtrFBA49	STRE	drought-responsive element	Abiotic and biotic stress
PtrFBA49	STRE	drought-responsive element	Abiotic and biotic stress
PtrFBA49	STRE	drought-responsive element	Abiotic and biotic stress
PtrFBA49	STRE	drought-responsive element	Abiotic and biotic stress
PtrFBA49	STRE	drought-responsive element	Abiotic and biotic stress
PtrFBA49	ABRE	cis-acting element involved in the abscisic acid responsiveness	Phytohomone responsive
PtrFBA49	ERE	estrogen response element	Phytohomone responsive
PtrFBA49	ERE	estrogen response element	Phytohomone responsive
PtrFBA49	ERE	estrogen response element	Phytohomone responsive
PtrFBA49	P-box	gibberellin-responsive element	Phytohomone responsive
PtrFBA49	G-box	cis-acting regulatory element involved in light responsiveness	Growth and development
PtrFBA49	CAT-box	cis-acting regulatory element related to meristem expression	Growth and development
PtrFBA49	O2-site	cis-acting regulatory element involved in zein metabolism regulation	Growth and development
PtrFBA49	O2-site	cis-acting regulatory element involved in zein metabolism regulation	Growth and development
PtrFBA49	AAGAA-motif	cis-acting regulatory element involved in the ABA-responsiveness	Growth and development
PtrFBA50	ARE	cis-acting regulatory element essential for the anaerobic induction	Abiotic and biotic stress
PtrFBA50	ARE	cis-acting regulatory element essential for the anaerobic induction	Abiotic and biotic stress
PtrFBA50	as-1	cis-acting element involved in the salicylic acid responsiveness	Abiotic and biotic stress
PtrFBA50	MYC	cis-acting element involved in the jasmonic acid responsive	Abiotic and biotic stress
PtrFBA50	MYC	cis-acting element involved in the jasmonic acid responsive	Abiotic and biotic stress
PtrFBA50	STRE	drought-responsive element	Abiotic and biotic stress
PtrFBA50	TC-rich repeats	cis-acting element involved in defense and stress responsiveness	Abiotic and biotic stress
PtrFBA50	TC-rich repeats	cis-acting element involved in defense and stress responsiveness	Abiotic and biotic stress
PtrFBA50	WUN-motif	wound-responsive element	Abiotic and biotic stress
PtrFBA50	WUN-motif	wound-responsive element	Abiotic and biotic stress
PtrFBA50	WUN-motif	wound-responsive element	Abiotic and biotic stress
PtrFBA50	ABRE	cis-acting element involved in the abscisic acid responsiveness	Phytohomone responsive
PtrFBA50	CGTCA-motif	cis-acting regulatory element involved in the MeJA-responsiveness	Phytohomone responsive
PtrFBA50	ERE	estrogen response element	Phytohomone responsive
PtrFBA50	TCA-element	cis-acting element involved in salicylic acid responsiveness	Phytohomone responsive
PtrFBA50	TGACG-motif	cis-acting regulatory element involved in the MeJA-responsiveness	Phytohomone responsive
PtrFBA50	G-box	cis-acting regulatory element involved in light responsiveness	Growth and development
PtrFBA50	AT-rich element	binding site of AT-rich DNA binding protein (ATBP-1)	Growth and development
PtrFBA50	AAGAA-motif	cis-acting regulatory element involved in the ABA-responsiveness	Growth and development
PtrFBA50	AAGAA-motif	cis-acting regulatory element involved in the ABA-responsiveness	Growth and development
PtrFBA51	MBS	MYB binding site involved in drought-inducibility	Abiotic and biotic stress
PtrFBA51	MBS	MYB binding site involved in drought-inducibility	Abiotic and biotic stress
PtrFBA51	MBS	MYB binding site involved in drought-inducibility	Abiotic and biotic stress
PtrFBA51	MYB	MYB binding site	Abiotic and biotic stress
PtrFBA51	MYB	MYB binding site	Abiotic and biotic stress
PtrFBA51	MYB	MYB binding site	Abiotic and biotic stress
PtrFBA51	MYB	MYB binding site	Abiotic and biotic stress
PtrFBA51	MYB	MYB binding site	Abiotic and biotic stress
PtrFBA51	MYB	MYB binding site	Abiotic and biotic stress
PtrFBA51	MYB	MYB binding site	Abiotic and biotic stress
PtrFBA51	MYB	MYB binding site	Abiotic and biotic stress
PtrFBA51	MYB	MYB binding site	Abiotic and biotic stress
PtrFBA51	MYB	MYB binding site	Abiotic and biotic stress
PtrFBA51	MYB	MYB binding site	Abiotic and biotic stress
PtrFBA51	LTR	cis-acting element involved in low-temperature responsiveness	Abiotic and biotic stress
PtrFBA51	MYC	cis-acting element involved in the jasmonic acid responsive	Abiotic and biotic stress
PtrFBA51	MYC	cis-acting element involved in the jasmonic acid responsive	Abiotic and biotic stress
PtrFBA51	MYC	cis-acting element involved in the jasmonic acid responsive	Abiotic and biotic stress
PtrFBA51	MYC	cis-acting element involved in the jasmonic acid responsive	Abiotic and biotic stress
PtrFBA51	W-box	cis-acting regulatory element involved in the JA responsive	Abiotic and biotic stress
PtrFBA51	ABRE	cis-acting element involved in the abscisic acid responsiveness	Phytohomone responsive
PtrFBA51	ERE	estrogen response element	Phytohomone responsive
PtrFBA51	P-box	gibberellin-responsive element	Phytohomone responsive
PtrFBA51	GARE-motif	gibberellin-responsive element	Phytohomone responsive
PtrFBA51	TGA-element	auxin-responsive element	Phytohomone responsive
PtrFBA51	TGA-element	auxin-responsive element	Phytohomone responsive
PtrFBA51	CAT-box	cis-acting regulatory element related to meristem expression	Growth and development
PtrFBA51	GCN4-motif	cis-regulatory element involved in endosperm expression	Growth and development
PtrFBA52	MBS	MYB binding site involved in drought-inducibility	Abiotic and biotic stress
PtrFBA52	MYB	MYB binding site	Abiotic and biotic stress
PtrFBA52	MYB	MYB binding site	Abiotic and biotic stress
PtrFBA52	MYB	MYB binding site	Abiotic and biotic stress
PtrFBA52	MYC	cis-acting element involved in the jasmonic acid responsive	Abiotic and biotic stress
PtrFBA52	MYC	cis-acting element involved in the jasmonic acid responsive	Abiotic and biotic stress
PtrFBA52	MYC	cis-acting element involved in the jasmonic acid responsive	Abiotic and biotic stress
PtrFBA52	MYC	cis-acting element involved in the jasmonic acid responsive	Abiotic and biotic stress
PtrFBA52	MYC	cis-acting element involved in the jasmonic acid responsive	Abiotic and biotic stress
PtrFBA52	MYC	cis-acting element involved in the jasmonic acid responsive	Abiotic and biotic stress
PtrFBA52	MYC	cis-acting element involved in the jasmonic acid responsive	Abiotic and biotic stress
PtrFBA52	MYC	cis-acting element involved in the jasmonic acid responsive	Abiotic and biotic stress
PtrFBA52	ABRE	cis-acting element involved in the abscisic acid responsiveness	Phytohomone responsive
PtrFBA52	G-box	cis-acting regulatory element involved in light responsiveness	Growth and development
PtrFBA52	HD-Zip1	element involved in differentiation of the palisade mesophyll cells	Growth and development
PtrFBA52	RY-element	cis-acting regulatory element involved in seed-specific regulation	Growth and development
PtrFBA52	GCN4-motif	cis-regulatory element involved in endosperm expression	Growth and development
PtrFBA52	AAGAA-motif	cis-acting regulatory element involved in the ABA-responsiveness	Growth and development
PtrFBA53	ARE	cis-acting regulatory element essential for the anaerobic induction	Abiotic and biotic stress
PtrFBA53	ARE	cis-acting regulatory element essential for the anaerobic induction	Abiotic and biotic stress
PtrFBA53	MBS	MYB binding site involved in drought-inducibility	Abiotic and biotic stress
PtrFBA53	MYB	MYB binding site	Abiotic and biotic stress
PtrFBA53	MYB	MYB binding site	Abiotic and biotic stress
PtrFBA53	MYB	MYB binding site	Abiotic and biotic stress
PtrFBA53	MYB	MYB binding site	Abiotic and biotic stress
PtrFBA53	MYB	MYB binding site	Abiotic and biotic stress
PtrFBA53	MYB	MYB binding site	Abiotic and biotic stress
PtrFBA53	MYC	cis-acting element involved in the jasmonic acid responsive	Abiotic and biotic stress
PtrFBA53	MYC	cis-acting element involved in the jasmonic acid responsive	Abiotic and biotic stress
PtrFBA53	MYC	cis-acting element involved in the jasmonic acid responsive	Abiotic and biotic stress
PtrFBA53	MYC	cis-acting element involved in the jasmonic acid responsive	Abiotic and biotic stress
PtrFBA53	MYC	cis-acting element involved in the jasmonic acid responsive	Abiotic and biotic stress
PtrFBA53	MYC	cis-acting element involved in the jasmonic acid responsive	Abiotic and biotic stress
PtrFBA53	STRE	drought-responsive element	Abiotic and biotic stress
PtrFBA53	WUN-motif	wound-responsive element	Abiotic and biotic stress
PtrFBA53	WUN-motif	wound-responsive element	Abiotic and biotic stress
PtrFBA53	ERE	estrogen response element	Phytohomone responsive
PtrFBA53	ERE	estrogen response element	Phytohomone responsive
PtrFBA53	ERE	estrogen response element	Phytohomone responsive
PtrFBA53	ERE	estrogen response element	Phytohomone responsive
PtrFBA53	ERE	estrogen response element	Phytohomone responsive
PtrFBA53	ERE	estrogen response element	Phytohomone responsive
PtrFBA53	O2-site	cis-acting regulatory element involved in zein metabolism regulation	Growth and development
PtrFBA53	circadian	cis-acting regulatory element involved in circadian control	Growth and development
PtrFBA54	as-1	cis-acting element involved in the salicylic acid responsiveness	Abiotic and biotic stress
PtrFBA54	MYB	MYB binding site	Abiotic and biotic stress
PtrFBA54	MYB	MYB binding site	Abiotic and biotic stress
PtrFBA54	MYB	MYB binding site	Abiotic and biotic stress
PtrFBA54	MYB	MYB binding site	Abiotic and biotic stress
PtrFBA54	MYB	MYB binding site	Abiotic and biotic stress
PtrFBA54	MYB	MYB binding site	Abiotic and biotic stress
PtrFBA54	MYB	MYB binding site	Abiotic and biotic stress
PtrFBA54	MYC	cis-acting element involved in the jasmonic acid responsive	Abiotic and biotic stress
PtrFBA54	MYC	cis-acting element involved in the jasmonic acid responsive	Abiotic and biotic stress
PtrFBA54	W-box	cis-acting regulatory element involved in the JA responsive	Abiotic and biotic stress
PtrFBA54	W-box	cis-acting regulatory element involved in the JA responsive	Abiotic and biotic stress
PtrFBA54	ABRE	cis-acting element involved in the abscisic acid responsiveness	Phytohomone responsive
PtrFBA54	ABRE	cis-acting element involved in the abscisic acid responsiveness	Phytohomone responsive
PtrFBA54	ABRE	cis-acting element involved in the abscisic acid responsiveness	Phytohomone responsive
PtrFBA54	GARE-motif	gibberellin-responsive element	Phytohomone responsive
PtrFBA54	TGACG-motif	cis-acting regulatory element involved in the MeJA-responsiveness	Phytohomone responsive
PtrFBA54	G-box	cis-acting regulatory element involved in light responsiveness	Growth and development
PtrFBA54	AT-rich element	binding site of AT-rich DNA binding protein (ATBP-1)	Growth and development
PtrFBA54	AAGAA-motif	cis-acting regulatory element involved in the ABA-responsiveness	Growth and development
PtrFBA54	AAGAA-motif	cis-acting regulatory element involved in the ABA-responsiveness	Growth and development
PtrFBA55	ARE	cis-acting regulatory element essential for the anaerobic induction	Abiotic and biotic stress
PtrFBA55	ARE	cis-acting regulatory element essential for the anaerobic induction	Abiotic and biotic stress
PtrFBA55	ARE	cis-acting regulatory element essential for the anaerobic induction	Abiotic and biotic stress
PtrFBA55	as-1	cis-acting element involved in the salicylic acid responsiveness	Abiotic and biotic stress
PtrFBA55	MBS	MYB binding site involved in drought-inducibility	Abiotic and biotic stress
PtrFBA55	MYB	MYB binding site	Abiotic and biotic stress
PtrFBA55	MYB	MYB binding site	Abiotic and biotic stress
PtrFBA55	MYB	MYB binding site	Abiotic and biotic stress
PtrFBA55	MYB	MYB binding site	Abiotic and biotic stress
PtrFBA55	MYB	MYB binding site	Abiotic and biotic stress
PtrFBA55	MYB	MYB binding site	Abiotic and biotic stress
PtrFBA55	MYB	MYB binding site	Abiotic and biotic stress
PtrFBA55	MYB	MYB binding site	Abiotic and biotic stress
PtrFBA55	LTR	cis-acting element involved in low-temperature responsiveness	Abiotic and biotic stress
PtrFBA55	MYC	cis-acting element involved in the jasmonic acid responsive	Abiotic and biotic stress
PtrFBA55	MYC	cis-acting element involved in the jasmonic acid responsive	Abiotic and biotic stress
PtrFBA55	MYC	cis-acting element involved in the jasmonic acid responsive	Abiotic and biotic stress
PtrFBA55	MYC	cis-acting element involved in the jasmonic acid responsive	Abiotic and biotic stress
PtrFBA55	MYC	cis-acting element involved in the jasmonic acid responsive	Abiotic and biotic stress
PtrFBA55	MYC	cis-acting element involved in the jasmonic acid responsive	Abiotic and biotic stress
PtrFBA55	MYC	cis-acting element involved in the jasmonic acid responsive	Abiotic and biotic stress
PtrFBA55	STRE	drought-responsive element	Abiotic and biotic stress
PtrFBA55	W-box	cis-acting regulatory element involved in the JA responsive	Abiotic and biotic stress
PtrFBA55	WUN-motif	wound-responsive element	Abiotic and biotic stress
PtrFBA55	WUN-motif	wound-responsive element	Abiotic and biotic stress
PtrFBA55	ABRE	cis-acting element involved in the abscisic acid responsiveness	Phytohomone responsive
PtrFBA55	ABRE	cis-acting element involved in the abscisic acid responsiveness	Phytohomone responsive
PtrFBA55	ABRE	cis-acting element involved in the abscisic acid responsiveness	Phytohomone responsive
PtrFBA55	CGTCA-motif	cis-acting regulatory element involved in the MeJA-responsiveness	Phytohomone responsive
PtrFBA55	ERE	estrogen response element	Phytohomone responsive
PtrFBA55	ERE	estrogen response element	Phytohomone responsive
PtrFBA55	ERE	estrogen response element	Phytohomone responsive
PtrFBA55	ERE	estrogen response element	Phytohomone responsive
PtrFBA55	ERE	estrogen response element	Phytohomone responsive
PtrFBA55	ERE	estrogen response element	Phytohomone responsive
PtrFBA55	P-box	gibberellin-responsive element	Phytohomone responsive
PtrFBA55	TGACG-motif	cis-acting regulatory element involved in the MeJA-responsiveness	Phytohomone responsive
PtrFBA55	G-box	cis-acting regulatory element involved in light responsiveness	Growth and development
PtrFBA55	G-box	cis-acting regulatory element involved in light responsiveness	Growth and development
PtrFBA55	G-box	cis-acting regulatory element involved in light responsiveness	Growth and development
PtrFBA55	G-box	cis-acting regulatory element involved in light responsiveness	Growth and development
PtrFBA56	ARE	cis-acting regulatory element essential for the anaerobic induction	Abiotic and biotic stress
PtrFBA56	ARE	cis-acting regulatory element essential for the anaerobic induction	Abiotic and biotic stress
PtrFBA56	ARE	cis-acting regulatory element essential for the anaerobic induction	Abiotic and biotic stress
PtrFBA56	ARE	cis-acting regulatory element essential for the anaerobic induction	Abiotic and biotic stress
PtrFBA56	ARE	cis-acting regulatory element essential for the anaerobic induction	Abiotic and biotic stress
PtrFBA56	as-1	cis-acting element involved in the salicylic acid responsiveness	Abiotic and biotic stress
PtrFBA56	as-1	cis-acting element involved in the salicylic acid responsiveness	Abiotic and biotic stress
PtrFBA56	as-1	cis-acting element involved in the salicylic acid responsiveness	Abiotic and biotic stress
PtrFBA56	MBS	MYB binding site involved in drought-inducibility	Abiotic and biotic stress
PtrFBA56	MYB	MYB binding site	Abiotic and biotic stress
PtrFBA56	MYB	MYB binding site	Abiotic and biotic stress
PtrFBA56	MYB	MYB binding site	Abiotic and biotic stress
PtrFBA56	MYB	MYB binding site	Abiotic and biotic stress
PtrFBA56	MYB	MYB binding site	Abiotic and biotic stress
PtrFBA56	LTR	cis-acting element involved in low-temperature responsiveness	Abiotic and biotic stress
PtrFBA56	MYC	cis-acting element involved in the jasmonic acid responsive	Abiotic and biotic stress
PtrFBA56	MYC	cis-acting element involved in the jasmonic acid responsive	Abiotic and biotic stress
PtrFBA56	MYC	cis-acting element involved in the jasmonic acid responsive	Abiotic and biotic stress
PtrFBA56	MYC	cis-acting element involved in the jasmonic acid responsive	Abiotic and biotic stress
PtrFBA56	MYC	cis-acting element involved in the jasmonic acid responsive	Abiotic and biotic stress
PtrFBA56	MYC	cis-acting element involved in the jasmonic acid responsive	Abiotic and biotic stress
PtrFBA56	MYC	cis-acting element involved in the jasmonic acid responsive	Abiotic and biotic stress
PtrFBA56	MYC	cis-acting element involved in the jasmonic acid responsive	Abiotic and biotic stress
PtrFBA56	MYC	cis-acting element involved in the jasmonic acid responsive	Abiotic and biotic stress
PtrFBA56	STRE	drought-responsive element	Abiotic and biotic stress
PtrFBA56	STRE	drought-responsive element	Abiotic and biotic stress
PtrFBA56	W-box	cis-acting regulatory element involved in the JA responsive	Abiotic and biotic stress
PtrFBA56	TC-rich repeats	cis-acting element involved in defense and stress responsiveness	Abiotic and biotic stress
PtrFBA56	TC-rich repeats	cis-acting element involved in defense and stress responsiveness	Abiotic and biotic stress
PtrFBA56	CGTCA-motif	cis-acting regulatory element involved in the MeJA-responsiveness	Phytohomone responsive
PtrFBA56	CGTCA-motif	cis-acting regulatory element involved in the MeJA-responsiveness	Phytohomone responsive
PtrFBA56	CGTCA-motif	cis-acting regulatory element involved in the MeJA-responsiveness	Phytohomone responsive
PtrFBA56	TCA-element	cis-acting element involved in salicylic acid responsiveness	Phytohomone responsive
PtrFBA56	TGACG-motif	cis-acting regulatory element involved in the MeJA-responsiveness	Phytohomone responsive
PtrFBA56	TGACG-motif	cis-acting regulatory element involved in the MeJA-responsiveness	Phytohomone responsive
PtrFBA56	TGACG-motif	cis-acting regulatory element involved in the MeJA-responsiveness	Phytohomone responsive
PtrFBA56	A-box	cis-acting regulatory element	Growth and development
PtrFBA56	AAGAA-motif	cis-acting regulatory element involved in the ABA-responsiveness	Growth and development
PtrFBA56	AAGAA-motif	cis-acting regulatory element involved in the ABA-responsiveness	Growth and development
PtrFBA56	AAGAA-motif	cis-acting regulatory element involved in the ABA-responsiveness	Growth and development
PtrFBA56	AAGAA-motif	cis-acting regulatory element involved in the ABA-responsiveness	Growth and development
PtrFBA57	ARE	cis-acting regulatory element essential for the anaerobic induction	Abiotic and biotic stress
PtrFBA57	as-1	cis-acting element involved in the salicylic acid responsiveness	Abiotic and biotic stress
PtrFBA57	as-1	cis-acting element involved in the salicylic acid responsiveness	Abiotic and biotic stress
PtrFBA57	as-1	cis-acting element involved in the salicylic acid responsiveness	Abiotic and biotic stress
PtrFBA57	MYB	MYB binding site	Abiotic and biotic stress
PtrFBA57	MYB	MYB binding site	Abiotic and biotic stress
PtrFBA57	MYB	MYB binding site	Abiotic and biotic stress
PtrFBA57	MYB	MYB binding site	Abiotic and biotic stress
PtrFBA57	MYC	cis-acting element involved in the jasmonic acid responsive	Abiotic and biotic stress
PtrFBA57	MYC	cis-acting element involved in the jasmonic acid responsive	Abiotic and biotic stress
PtrFBA57	MYC	cis-acting element involved in the jasmonic acid responsive	Abiotic and biotic stress
PtrFBA57	MYC	cis-acting element involved in the jasmonic acid responsive	Abiotic and biotic stress
PtrFBA57	MYC	cis-acting element involved in the jasmonic acid responsive	Abiotic and biotic stress
PtrFBA57	MYC	cis-acting element involved in the jasmonic acid responsive	Abiotic and biotic stress
PtrFBA57	TC-rich repeats	cis-acting element involved in defense and stress responsiveness	Abiotic and biotic stress
PtrFBA57	WUN-motif	wound-responsive element	Abiotic and biotic stress
PtrFBA57	ABRE	cis-acting element involved in the abscisic acid responsiveness	Phytohomone responsive
PtrFBA57	CGTCA-motif	cis-acting regulatory element involved in the MeJA-responsiveness	Phytohomone responsive
PtrFBA57	CGTCA-motif	cis-acting regulatory element involved in the MeJA-responsiveness	Phytohomone responsive
PtrFBA57	CGTCA-motif	cis-acting regulatory element involved in the MeJA-responsiveness	Phytohomone responsive
PtrFBA57	ERE	estrogen response element	Phytohomone responsive
PtrFBA57	ERE	estrogen response element	Phytohomone responsive
PtrFBA57	ERE	estrogen response element	Phytohomone responsive
PtrFBA57	GARE-motif	gibberellin-responsive element	Phytohomone responsive
PtrFBA57	TGACG-motif	cis-acting regulatory element involved in the MeJA-responsiveness	Phytohomone responsive
PtrFBA57	TGACG-motif	cis-acting regulatory element involved in the MeJA-responsiveness	Phytohomone responsive
PtrFBA57	TGACG-motif	cis-acting regulatory element involved in the MeJA-responsiveness	Phytohomone responsive
PtrFBA57	TGA-element	auxin-responsive element	Phytohomone responsive
PtrFBA57	A-box	cis-acting regulatory element	Growth and development
PtrFBA57	A-box	cis-acting regulatory element	Growth and development
PtrFBA57	AT-rich element	binding site of AT-rich DNA binding protein (ATBP-1)	Growth and development
PtrFBA57	AT-rich element	binding site of AT-rich DNA binding protein (ATBP-1)	Growth and development
PtrFBA57	GCN4-motif	cis-regulatory element involved in endosperm expression	Growth and development
PtrFBA58	ARE	cis-acting regulatory element essential for the anaerobic induction	Abiotic and biotic stress
PtrFBA58	ARE	cis-acting regulatory element essential for the anaerobic induction	Abiotic and biotic stress
PtrFBA58	as-1	cis-acting element involved in the salicylic acid responsiveness	Abiotic and biotic stress
PtrFBA58	MYB	MYB binding site	Abiotic and biotic stress
PtrFBA58	LTR	cis-acting element involved in low-temperature responsiveness	Abiotic and biotic stress
PtrFBA58	LTR	cis-acting element involved in low-temperature responsiveness	Abiotic and biotic stress
PtrFBA58	MYC	cis-acting element involved in the jasmonic acid responsive	Abiotic and biotic stress
PtrFBA58	MYC	cis-acting element involved in the jasmonic acid responsive	Abiotic and biotic stress
PtrFBA58	MYC	cis-acting element involved in the jasmonic acid responsive	Abiotic and biotic stress
PtrFBA58	MYC	cis-acting element involved in the jasmonic acid responsive	Abiotic and biotic stress
PtrFBA58	MYC	cis-acting element involved in the jasmonic acid responsive	Abiotic and biotic stress
PtrFBA58	STRE	drought-responsive element	Abiotic and biotic stress
PtrFBA58	STRE	drought-responsive element	Abiotic and biotic stress
PtrFBA58	W-box	cis-acting regulatory element involved in the JA responsive	Abiotic and biotic stress
PtrFBA58	WUN-motif	wound-responsive element	Abiotic and biotic stress
PtrFBA58	WUN-motif	wound-responsive element	Abiotic and biotic stress
PtrFBA58	ABRE	cis-acting element involved in the abscisic acid responsiveness	Phytohomone responsive
PtrFBA58	ABRE	cis-acting element involved in the abscisic acid responsiveness	Phytohomone responsive
PtrFBA58	ABRE	cis-acting element involved in the abscisic acid responsiveness	Phytohomone responsive
PtrFBA58	CGTCA-motif	cis-acting regulatory element involved in the MeJA-responsiveness	Phytohomone responsive
PtrFBA58	ERE	estrogen response element	Phytohomone responsive
PtrFBA58	ERE	estrogen response element	Phytohomone responsive
PtrFBA58	ERE	estrogen response element	Phytohomone responsive
PtrFBA58	ERE	estrogen response element	Phytohomone responsive
PtrFBA58	ERE	estrogen response element	Phytohomone responsive
PtrFBA58	ERE	estrogen response element	Phytohomone responsive
PtrFBA58	TGACG-motif	cis-acting regulatory element involved in the MeJA-responsiveness	Phytohomone responsive
PtrFBA58	G-box	cis-acting regulatory element involved in light responsiveness	Growth and development
PtrFBA58	G-box	cis-acting regulatory element involved in light responsiveness	Growth and development
PtrFBA58	G-box	cis-acting regulatory element involved in light responsiveness	Growth and development
PtrFBA59	ARE	cis-acting regulatory element essential for the anaerobic induction	Abiotic and biotic stress
PtrFBA59	MBS	MYB binding site involved in drought-inducibility	Abiotic and biotic stress
PtrFBA59	MBS	MYB binding site involved in drought-inducibility	Abiotic and biotic stress
PtrFBA59	MYB	MYB binding site	Abiotic and biotic stress
PtrFBA59	MYB	MYB binding site	Abiotic and biotic stress
PtrFBA59	MYB	MYB binding site	Abiotic and biotic stress
PtrFBA59	MYB	MYB binding site	Abiotic and biotic stress
PtrFBA59	MYB	MYB binding site	Abiotic and biotic stress
PtrFBA59	MYB	MYB binding site	Abiotic and biotic stress
PtrFBA59	MYB	MYB binding site	Abiotic and biotic stress
PtrFBA59	MYB	MYB binding site	Abiotic and biotic stress
PtrFBA59	LTR	cis-acting element involved in low-temperature responsiveness	Abiotic and biotic stress
PtrFBA59	MYC	cis-acting element involved in the jasmonic acid responsive	Abiotic and biotic stress
PtrFBA59	STRE	drought-responsive element	Abiotic and biotic stress
PtrFBA59	STRE	drought-responsive element	Abiotic and biotic stress
PtrFBA59	ABRE	cis-acting element involved in the abscisic acid responsiveness	Phytohomone responsive
PtrFBA59	ERE	estrogen response element	Phytohomone responsive
PtrFBA59	ERE	estrogen response element	Phytohomone responsive
PtrFBA59	ERE	estrogen response element	Phytohomone responsive
PtrFBA59	ERE	estrogen response element	Phytohomone responsive
PtrFBA59	ERE	estrogen response element	Phytohomone responsive
PtrFBA59	ERE	estrogen response element	Phytohomone responsive
PtrFBA59	TCA-element	cis-acting element involved in salicylic acid responsiveness	Phytohomone responsive
PtrFBA59	GARE-motif	gibberellin-responsive element	Phytohomone responsive
PtrFBA59	G-box	cis-acting regulatory element involved in light responsiveness	Growth and development
PtrFBA59	O2-site	cis-acting regulatory element involved in zein metabolism regulation	Growth and development
PtrFBA59	CCAAT-box	MYBHv1 binding site	Growth and development
PtrFBA60	ARE	cis-acting regulatory element essential for the anaerobic induction	Abiotic and biotic stress
PtrFBA60	ARE	cis-acting regulatory element essential for the anaerobic induction	Abiotic and biotic stress
PtrFBA60	ARE	cis-acting regulatory element essential for the anaerobic induction	Abiotic and biotic stress
PtrFBA60	ARE	cis-acting regulatory element essential for the anaerobic induction	Abiotic and biotic stress
PtrFBA60	as-1	cis-acting element involved in the salicylic acid responsiveness	Abiotic and biotic stress
PtrFBA60	MBS	MYB binding site involved in drought-inducibility	Abiotic and biotic stress
PtrFBA60	MYB	MYB binding site	Abiotic and biotic stress
PtrFBA60	MYB	MYB binding site	Abiotic and biotic stress
PtrFBA60	MYB	MYB binding site	Abiotic and biotic stress
PtrFBA60	MYC	cis-acting element involved in the jasmonic acid responsive	Abiotic and biotic stress
PtrFBA60	MYC	cis-acting element involved in the jasmonic acid responsive	Abiotic and biotic stress
PtrFBA60	MYC	cis-acting element involved in the jasmonic acid responsive	Abiotic and biotic stress
PtrFBA60	W-box	cis-acting regulatory element involved in the JA responsive	Abiotic and biotic stress
PtrFBA60	ABRE	cis-acting element involved in the abscisic acid responsiveness	Phytohomone responsive
PtrFBA60	ABRE	cis-acting element involved in the abscisic acid responsiveness	Phytohomone responsive
PtrFBA60	ABRE	cis-acting element involved in the abscisic acid responsiveness	Phytohomone responsive
PtrFBA60	CGTCA-motif	cis-acting regulatory element involved in the MeJA-responsiveness	Phytohomone responsive
PtrFBA60	ERE	estrogen response element	Phytohomone responsive
PtrFBA60	TCA-element	cis-acting element involved in salicylic acid responsiveness	Phytohomone responsive
PtrFBA60	TGACG-motif	cis-acting regulatory element involved in the MeJA-responsiveness	Phytohomone responsive
PtrFBA60	TGA-element	auxin-responsive element	Phytohomone responsive
PtrFBA60	A-box	cis-acting regulatory element	Growth and development
PtrFBA60	G-box	cis-acting regulatory element involved in light responsiveness	Growth and development
PtrFBA60	G-box	cis-acting regulatory element involved in light responsiveness	Growth and development
PtrFBA60	G-box	cis-acting regulatory element involved in light responsiveness	Growth and development
PtrFBA60	CAT-box	cis-acting regulatory element related to meristem expression	Growth and development
PtrFBA60	AAGAA-motif	cis-acting regulatory element involved in the ABA-responsiveness	Growth and development
PtrFBA60	AAGAA-motif	cis-acting regulatory element involved in the ABA-responsiveness	Growth and development
PtrFBA61	ARE	cis-acting regulatory element essential for the anaerobic induction	Abiotic and biotic stress
PtrFBA61	ARE	cis-acting regulatory element essential for the anaerobic induction	Abiotic and biotic stress
PtrFBA61	as-1	cis-acting element involved in the salicylic acid responsiveness	Abiotic and biotic stress
PtrFBA61	as-1	cis-acting element involved in the salicylic acid responsiveness	Abiotic and biotic stress
PtrFBA61	MYB	MYB binding site	Abiotic and biotic stress
PtrFBA61	MYB	MYB binding site	Abiotic and biotic stress
PtrFBA61	MYB	MYB binding site	Abiotic and biotic stress
PtrFBA61	MYC	cis-acting element involved in the jasmonic acid responsive	Abiotic and biotic stress
PtrFBA61	MYC	cis-acting element involved in the jasmonic acid responsive	Abiotic and biotic stress
PtrFBA61	MYC	cis-acting element involved in the jasmonic acid responsive	Abiotic and biotic stress
PtrFBA61	STRE	drought-responsive element	Abiotic and biotic stress
PtrFBA61	W-box	cis-acting regulatory element involved in the JA responsive	Abiotic and biotic stress
PtrFBA61	W-box	cis-acting regulatory element involved in the JA responsive	Abiotic and biotic stress
PtrFBA61	TC-rich repeats	cis-acting element involved in defense and stress responsiveness	Abiotic and biotic stress
PtrFBA61	TC-rich repeats	cis-acting element involved in defense and stress responsiveness	Abiotic and biotic stress
PtrFBA61	WUN-motif	wound-responsive element	Abiotic and biotic stress
PtrFBA61	WUN-motif	wound-responsive element	Abiotic and biotic stress
PtrFBA61	ABRE	cis-acting element involved in the abscisic acid responsiveness	Phytohomone responsive
PtrFBA61	ABRE	cis-acting element involved in the abscisic acid responsiveness	Phytohomone responsive
PtrFBA61	ABRE	cis-acting element involved in the abscisic acid responsiveness	Phytohomone responsive
PtrFBA61	ABRE	cis-acting element involved in the abscisic acid responsiveness	Phytohomone responsive
PtrFBA61	ABRE	cis-acting element involved in the abscisic acid responsiveness	Phytohomone responsive
PtrFBA61	ABRE	cis-acting element involved in the abscisic acid responsiveness	Phytohomone responsive
PtrFBA61	ABRE	cis-acting element involved in the abscisic acid responsiveness	Phytohomone responsive
PtrFBA61	CGTCA-motif	cis-acting regulatory element involved in the MeJA-responsiveness	Phytohomone responsive
PtrFBA61	CGTCA-motif	cis-acting regulatory element involved in the MeJA-responsiveness	Phytohomone responsive
PtrFBA61	P-box	gibberellin-responsive element	Phytohomone responsive
PtrFBA61	GARE-motif	gibberellin-responsive element	Phytohomone responsive
PtrFBA61	TGACG-motif	cis-acting regulatory element involved in the MeJA-responsiveness	Phytohomone responsive
PtrFBA61	TGACG-motif	cis-acting regulatory element involved in the MeJA-responsiveness	Phytohomone responsive
PtrFBA61	A-box	cis-acting regulatory element	Growth and development
PtrFBA61	A-box	cis-acting regulatory element	Growth and development
PtrFBA61	G-box	cis-acting regulatory element involved in light responsiveness	Growth and development
PtrFBA61	G-box	cis-acting regulatory element involved in light responsiveness	Growth and development
PtrFBA61	G-box	cis-acting regulatory element involved in light responsiveness	Growth and development
PtrFBA61	G-box	cis-acting regulatory element involved in light responsiveness	Growth and development
PtrFBA61	G-box	cis-acting regulatory element involved in light responsiveness	Growth and development
PtrFBA61	CAT-box	cis-acting regulatory element related to meristem expression	Growth and development
PtrFBA61	HD-Zip1	element involved in differentiation of the palisade mesophyll cells	Growth and development
PtrFBA61	GCN4-motif	cis-regulatory element involved in endosperm expression	Growth and development
PtrFBA61	GCN4-motif	cis-regulatory element involved in endosperm expression	Growth and development
PtrFBA61	AAGAA-motif	cis-acting regulatory element involved in the ABA-responsiveness	Growth and development
PtrFBA61	AAGAA-motif	cis-acting regulatory element involved in the ABA-responsiveness	Growth and development
PtrFBA61	AAGAA-motif	cis-acting regulatory element involved in the ABA-responsiveness	Growth and development
PtrFBA61	AAGAA-motif	cis-acting regulatory element involved in the ABA-responsiveness	Growth and development
PtrFBA61	AAGAA-motif	cis-acting regulatory element involved in the ABA-responsiveness	Growth and development
PtrFBA61	AAGAA-motif	cis-acting regulatory element involved in the ABA-responsiveness	Growth and development
PtrFBA61	AAGAA-motif	cis-acting regulatory element involved in the ABA-responsiveness	Growth and development
PtrFBA62	ARE	cis-acting regulatory element essential for the anaerobic induction	Abiotic and biotic stress
PtrFBA62	MBS	MYB binding site involved in drought-inducibility	Abiotic and biotic stress
PtrFBA62	MYB	MYB binding site	Abiotic and biotic stress
PtrFBA62	MYB	MYB binding site	Abiotic and biotic stress
PtrFBA62	MYB	MYB binding site	Abiotic and biotic stress
PtrFBA62	MYC	cis-acting element involved in the jasmonic acid responsive	Abiotic and biotic stress
PtrFBA62	MYC	cis-acting element involved in the jasmonic acid responsive	Abiotic and biotic stress
PtrFBA62	STRE	drought-responsive element	Abiotic and biotic stress
PtrFBA62	W-box	cis-acting regulatory element involved in the JA responsive	Abiotic and biotic stress
PtrFBA62	W-box	cis-acting regulatory element involved in the JA responsive	Abiotic and biotic stress
PtrFBA62	TC-rich repeats	cis-acting element involved in defense and stress responsiveness	Abiotic and biotic stress
PtrFBA62	ABRE	cis-acting element involved in the abscisic acid responsiveness	Phytohomone responsive
PtrFBA62	ERE	estrogen response element	Phytohomone responsive
PtrFBA62	ERE	estrogen response element	Phytohomone responsive
PtrFBA62	ERE	estrogen response element	Phytohomone responsive
PtrFBA62	ERE	estrogen response element	Phytohomone responsive
PtrFBA62	TCA-element	cis-acting element involved in salicylic acid responsiveness	Phytohomone responsive
PtrFBA62	G-box	cis-acting regulatory element involved in light responsiveness	Growth and development
PtrFBA62	CAT-box	cis-acting regulatory element related to meristem expression	Growth and development
PtrFBA62	O2-site	cis-acting regulatory element involved in zein metabolism regulation	Growth and development
PtrFBA62	CCAAT-box	MYBHv1 binding site	Growth and development
PtrFBA62	AT-rich element	binding site of AT-rich DNA binding protein (ATBP-1)	Growth and development
PtrFBA62	AAGAA-motif	cis-acting regulatory element involved in the ABA-responsiveness	Growth and development
PtrFBA63	ARE	cis-acting regulatory element essential for the anaerobic induction	Abiotic and biotic stress
PtrFBA63	MYB	MYB binding site	Abiotic and biotic stress
PtrFBA63	MYB	MYB binding site	Abiotic and biotic stress
PtrFBA63	MYC	cis-acting element involved in the jasmonic acid responsive	Abiotic and biotic stress
PtrFBA63	MYC	cis-acting element involved in the jasmonic acid responsive	Abiotic and biotic stress
PtrFBA63	W-box	cis-acting regulatory element involved in the JA responsive	Abiotic and biotic stress
PtrFBA63	TC-rich repeats	cis-acting element involved in defense and stress responsiveness	Abiotic and biotic stress
PtrFBA63	ABRE	cis-acting element involved in the abscisic acid responsiveness	Phytohomone responsive
PtrFBA63	ABRE	cis-acting element involved in the abscisic acid responsiveness	Phytohomone responsive
PtrFBA63	ABRE	cis-acting element involved in the abscisic acid responsiveness	Phytohomone responsive
PtrFBA63	ERE	estrogen response element	Phytohomone responsive
PtrFBA63	TCA-element	cis-acting element involved in salicylic acid responsiveness	Phytohomone responsive
PtrFBA63	G-box	cis-acting regulatory element involved in light responsiveness	Growth and development
PtrFBA63	G-box	cis-acting regulatory element involved in light responsiveness	Growth and development
PtrFBA63	G-box	cis-acting regulatory element involved in light responsiveness	Growth and development
PtrFBA63	G-box	cis-acting regulatory element involved in light responsiveness	Growth and development
PtrFBA63	O2-site	cis-acting regulatory element involved in zein metabolism regulation	Growth and development
PtrFBA63	AAGAA-motif	cis-acting regulatory element involved in the ABA-responsiveness	Growth and development
PtrFBA63	AAGAA-motif	cis-acting regulatory element involved in the ABA-responsiveness	Growth and development
PtrFBA63	AAGAA-motif	cis-acting regulatory element involved in the ABA-responsiveness	Growth and development
PtrFBA63	circadian	cis-acting regulatory element involved in circadian control	Growth and development
PtrFBA64	ARE	cis-acting regulatory element essential for the anaerobic induction	Abiotic and biotic stress
PtrFBA64	as-1	cis-acting element involved in the salicylic acid responsiveness	Abiotic and biotic stress
PtrFBA64	MYB	MYB binding site	Abiotic and biotic stress
PtrFBA64	MYB	MYB binding site	Abiotic and biotic stress
PtrFBA64	MYB	MYB binding site	Abiotic and biotic stress
PtrFBA64	MYB	MYB binding site	Abiotic and biotic stress
PtrFBA64	MYC	cis-acting element involved in the jasmonic acid responsive	Abiotic and biotic stress
PtrFBA64	MYC	cis-acting element involved in the jasmonic acid responsive	Abiotic and biotic stress
PtrFBA64	STRE	drought-responsive element	Abiotic and biotic stress
PtrFBA64	W-box	cis-acting regulatory element involved in the JA responsive	Abiotic and biotic stress
PtrFBA64	ABRE	cis-acting element involved in the abscisic acid responsiveness	Phytohomone responsive
[truncated: 311 more rows]
