# Supplementary material for: Genome-Wide Analysis of the FBA Subfamily of the Poplar F-Box Gene Family and Its Role under Drought Stress
Source: Int J Mol Sci. 2023 Mar 2;24(5):4823. doi: 10.3390/ijms24054823 (PMC10002531; doi:10.3390/ijms24054823)
Supplement: Supplementary file 1 [file ijms-24-04823-s001.zip › Table.S7 Expression of PtrFBA genes in diverse poplar tissues.xlsx]

## Sheet: Sheet1
Table S7. Expression of PtrFBA genes in diverse poplar tissues
gene_id	Cambium-Phloem-Dormant	Buds-Dormant	Petiole-Mature	Twigs-Non-Girdled	Buds-Pre-chilling	Flowers-Expanding	Leaves-Freshly-Expanded	Suckers-Whole-Sucker	Leaves-Young-Expanding	Flowers-Dormant	Seeds-Mature	Flowers-Expanded	Leaves-Non-Girdled	Leaves-Girdled	Leaves-Mature
PtrFBA1	2.6557	2.8702	2.6462	2.7203	2.8219	2.7093	2.6758	2.5354	2.7847	2.7912	2.549	2.6328	2.7584	2.5123	2.5694
PtrFBA2	3.1871	3.1695	3.0385	3.1212	3.0655	2.8942	3.0777	3.0145	2.9234	2.9656	3.2464	3.0674	3.1177	3.059	3.1287
PtrFBA4	2.2356	2.1377	1.5853	1.9043	2.2661	2.0155	1.7486	1.8069	1.9815	2.0059	1.3947	1.0775	0.9836	1.6658	1.4838
PtrFBA6	2.3676	2.4386	1.8102	2.0008	2.3256	2.0772	1.9953	1.9258	2.2536	2.2643	1.6813	0	1.2376	1.786	0.9567
PtrFBA11	1.1691	1.7649	1.641	1.9043	2.074	1.5605	1.4962	2.0362	1.711	1.4322	2.1906	2.192	2.2605	1.3798	1.4838
PtrFBA12	2.0407	2.0493	2.5422	2.2906	2.282	2.1612	2.0338	2.3129	1.5576	1.8524	2.4766	2.3994	2.3941	2.2986	2.429
PtrFBA13	2.3293	2.5479	1.8435	1.6427	2.7765	3.2173	2.463	2.1056	2.4736	3.0208	2.6773	2.7711	0.9836	0	0
PtrFBA15	3.1424	3.0628	3.0568	3.1744	3.0607	2.8242	2.8921	2.8414	2.8538	2.8779	3.0783	3.0344	3.185	3.0074	2.9813
PtrFBA18	2.3935	2.1567	2.2166	2.4484	2.3517	2.4116	2.2471	2.1211	2.2825	2.0749	2.3907	2.3439	2.1002	2.1374	1.9044
PtrFBA20	2.2739	1.8576	2.6517	2.578	2.4983	2.1898	2.5178	2.5271	2.2611	2.1976	1.7457	2.1402	0.9836	1.2197	0.9567
PtrFBA26	2.6988	2.5138	2.6104	2.5987	2.5276	2.324	2.6269	2.4909	2.4336	2.3673	2.4613	2.547	2.7959	2.7499	2.7607
PtrFBA27	2.6489	2.6307	2.573	2.5091	2.7278	2.3418	2.2934	2.4957	2.481	2.5224	2.4451	2.5143	2.7238	2.6801	2.6556
PtrFBA29	1.3265	1.3594	2.7509	2.5632	2.2318	2.3974	2.6124	2.7144	2.0127	1.7198	2.5871	2.4571	2.6927	2.7578	2.7728
PtrFBA30	0	1.3594	1.5213	1.2438	1.276	0.8842	0.8352	1.2391	0	1.1594	1.5125	1.5075	1.3253	1.6658	1.5761
PtrFBA36	2.8942	2.7035	2.9087	2.9165	2.8242	2.7788	2.646	2.6944	2.6477	2.651	2.8545	2.8303	2.8643	2.902	2.8945
PtrFBA40	2.858	2.7427	2.7655	2.7095	2.6548	2.8727	2.8212	2.7389	2.6614	2.8352	2.8175	2.8885	2.7959	2.8213	2.9201
PtrFBA42	1.9902	1.6447	1.641	1.7359	1.977	1.7736	1.7088	1.6376	1.6015	1.7198	1.9685	2.0447	1.955	1.7302	2.1817
PtrFBA45	0.9232	0.9506	2.1669	1.6427	1.276	1.7736	1.6648	2.0362	1.5088	0.9147	2.3367	1.627	1.6488	2.243	1.9401
PtrFBA48	2.1246	2.6911	2.9337	2.9659	2.8331	2.6839	2.7365	2.6464	2.4987	2.8352	2.978	2.9576	2.6747	2.8172	2.6966
PtrFBA49	3.2791	3.2883	3.0272	3.0838	3.0474	2.8317	2.8593	2.7946	3.0137	3.0751	2.8703	2.833	2.6325	2.878	2.8641
PtrFBA50	3.1357	3.1029	2.9989	3.1121	3.0465	2.9445	2.8581	2.9065	2.803	2.9755	2.9258	2.9591	2.9195	2.8796	2.9641
PtrFBA54	2.9768	2.8087	2.9874	3.0194	2.8949	2.8813	2.8704	2.8184	2.8834	2.8463	2.8509	2.825	2.8403	2.8531	2.8198
PtrFBA55	2.6162	2.4058	2.4738	2.437	2.4824	2.39	2.4476	2.382	2.3617	2.3583	2.5118	2.5964	2.5718	2.4713	2.4035
PtrFBA57	3.0015	2.6267	3.1565	3.253	3.0285	2.8813	3.0382	2.9732	2.7963	2.6156	2.8153	2.7643	2.9007	3.0726	3.0164
PtrFBA60	2.531	2.1567	2.7509	2.6419	2.2132	2.2033	2.1432	2.1056	2.3451	2.212	2.3907	2.312	2.7284	2.6428	2.8987
PtrFBA61	2.8654	2.6462	3.0135	2.924	2.9478	2.8999	2.7456	2.7931	2.5817	2.667	3.2581	3.0774	3.1881	2.8423	2.9408
PtrFBA63	3.0868	2.9289	3.0553	3.1093	3.0169	2.9171	2.8747	2.9493	2.8927	2.864	2.9413	2.9265	3.0174	3.0065	3.0415
PtrFBA65	1.6103	0.9506	1.5213	1.587	1.4385	1.1243	1.3315	1.518	0.7582	1.1594	0.9804	1.7963	1.5164	1.3798	1.9044
PtrFBA71	1.3265	0	1.2423	0.8554	1.0177	0.8842	1.4215	1.518	1.4539	1.3163	1.6051	1.5075	0.9836	1.2197	0
PtrFBA72	3.3064	2.9954	3.1805	3.1817	3.1409	3.0177	2.9183	2.9581	2.8778	2.8948	2.9661	3.0199	2.9821	3.0981	3.1104
