# Supplementary material for: Genome-Wide Analysis of the FBA Subfamily of the Poplar F-Box Gene Family and Its Role under Drought Stress
Source: Int J Mol Sci. 2023 Mar 2;24(5):4823. doi: 10.3390/ijms24054823 (PMC10002531; doi:10.3390/ijms24054823)
Supplement: Supplementary file 1 [file ijms-24-04823-s001.zip › Table.S8 Expression of PtrFBA genes in poplar under stress.xlsx]

## Sheet: Sheet1
Table S8. Expression of PtrFBA genes in poplar under stress
id	Roots-Drought	Leaves-Drought	Leaves-Beetle-Damaged	Leaves-Mechanical-Damage
PtrFBA1	2.8214	2.825	2.5412	2.6287
PtrFBA11	2.3896	1.9323	2.5456	2.2541
PtrFBA12	2.6404	2.8523	2.3591	2.4211
PtrFBA13	2.5159	1.4129	0	0
PtrFBA15	3.1015	2.9684	3.0443	2.9528
PtrFBA18	2.4361	2.4481	2.1215	2.2016
PtrFBA2	3.2155	3.2882	3.0757	3.137
PtrFBA20	2.7077	2.0765	1.3852	1.6526
PtrFBA26	2.5396	2.3126	2.6799	2.6767
PtrFBA27	2.8588	2.5169	2.7553	2.4798
PtrFBA29	2.6507	3.3139	2.9469	2.9557
PtrFBA30	0.8297	1.7	0.8773	1.3055
PtrFBA36	2.8781	3.0159	2.9406	2.855
PtrFBA4	2.1363	0	1.1164	1.7084
PtrFBA40	2.7544	2.733	2.7553	2.7852
PtrFBA42	1.8416	1.8689	2.0068	2.0194
PtrFBA45	2.0079	3.0613	2.1816	2.2417
PtrFBA48	2.6296	3.1981	2.9442	2.8771
PtrFBA49	2.9035	2.6042	2.7762	2.739
PtrFBA50	2.9222	3.0029	2.9283	2.8861
PtrFBA54	3.0258	2.964	2.9312	2.902
PtrFBA55	2.5945	2.6042	2.5664	2.442
PtrFBA57	3.1219	3.1892	3.1124	3.1382
PtrFBA6	2.269	1.7	1.1164	1.7576
PtrFBA60	3.5197	3.4067	2.9777	2.8002
PtrFBA61	2.978	3.0496	2.9754	2.9267
PtrFBA63	2.9852	3.0508	2.9698	2.9805
PtrFBA65	1.5526	1.1417	1.7207	1.5883
PtrFBA71	1.6574	1.4129	0.8773	0
PtrFBA72	3.1744	2.9245	3.0325	3.0528
