# Supplementary material for: Genome-Wide Analysis of the FBA Subfamily of the Poplar F-Box Gene Family and Its Role under Drought Stress
Source: Int J Mol Sci. 2023 Mar 2;24(5):4823. doi: 10.3390/ijms24054823 (PMC10002531; doi:10.3390/ijms24054823)
Supplement: Supplementary file 1 [file ijms-24-04823-s001.zip › Table.S9 PCR Primer.xlsx]

## Sheet: Sheet1
Table S9: PCR Primer
Primer Name	Sequence |	Application
PtrFBA11-F	TTACCCGAAATGGATCCGGC	qRT-PCR
PtrFBA11-R	AAGAGAAAGCAGTGCCACGA	qRT-PCR
PtrFBA13-F	GAGGATGACGCGTGGAGAAT	qRT-PCR
PtrFBA13-R	TCATTAGGGGTCCAGACCGT	qRT-PCR
PtrFBA15-F	CAGCATTGTGCCCAAGTTCC	qRT-PCR
PtrFBA15-R	CCCTGCAGAAGCAACTGGTA	qRT-PCR
PtrFBA29-F	TGACCCCATCCATGTCATGTT	qRT-PCR
PtrFBA29-R	GCACAGCTTGCTGAACTCTTG	qRT-PCR
PtrFBA36-F	TCAAGGAAGGAGCAATTCCCA	qRT-PCR
PtrFBA36-R	GCTTGCTTCCTGCATGTGAC	qRT-PCR
PtrFBA40-F	CCAGGCTATGGTGTTCCCTG	qRT-PCR
PtrFBA40-R	TCATTCTGCGAACCAACGTG	qRT-PCR
PtrFBA45-F	TCATCATCACTGGTTGAGGCA	qRT-PCR
PtrFBA45-R	GGTGGGCAATTTCCCTTGAC	qRT-PCR
PtrFBA49-F	CCTGTTGTGATGGCTGAGGT	qRT-PCR
PtrFBA49-R	TATCGCACAGGCCCCAATAC	qRT-PCR
PtrFBA50-F	GTCCTGAGTTTATCCCCGCC	qRT-PCR
PtrFBA50-R	GTACTGGAATGTTCCGGCCA	qRT-PCR
PtrFBA54-F	GTGGCTCGCTATGAGTTTGC	qRT-PCR
PtrFBA54-R	AGGGCGGCGAAGACTCTCTA	qRT-PCR
PtrFBA60-F	ACACACAGCTTCTGGCTCTC	qRT-PCR
PtrFBA60-R	GAAGTGTACAAGATGGTGAAGCA	qRT-PCR
PtrFBA61-F	GCGAACCAGCATTTTGTCCA	qRT-PCR
PtrFBA61-R	CTGCTGATAGTTGCCACCGA	qRT-PCR
PtrFBA6-F	TGTGCACTCTCTCGGGTTTG	qRT-PCR
PtrFBA6-R	CCTCAACCATCGGAGGAACC	qRT-PCR
PtrFBA72-F	TGTGAGATCCTCCTTCGGGT	qRT-PCR
PtrFBA72-R	GATAAGCCAGTGGCCATCGT	qRT-PCR
Actin-F	AAGATTCCGTTGTCCAGAGGTCCT	qRT-PCR
Actin-R	GAACATAGTAGAGCCACCACTGAGAAC	qRT-PCR
UBQ-F	AGACCTACACCAAGCCCAAGAAGAT	qRT-PCR
UBQ-R	CCAGCACCGCACTCAGCATTAG	qRT-PCR
PtrFBA60-F	ATGATGCCAAAGAGTCTACAGTCT	PCR
PtrFBA60-R	TCAAACTAGAGCATACAGCTCTGGAAC	PCR
AtAGO-F	ATGGTGAGAAAGAGAAGAACGGATGCTCC	PCR
AtAGO-R	ATGGTGAGAAAGAGAAGAACGGATGCTCC	PCR
AtTZF1-F	ATGATGATCGGCGAAAATAAAAACCG	PCR
AtTZF1-R	TCAACCGAGTGAGTTCTCTCTACTGAG	PCR
